# Supplementary material for: CAFTAN: a tool for fast mapping, and quality assessment of cDNAs
Source: BMC Bioinformatics. 2006 Oct 25;7:473. doi: 10.1186/1471-2105-7-473 (PMC1636072; doi:10.1186/1471-2105-7-473)
Supplement: Additional file 5 — Hand annotation of the DKFZ cDNAs sequences [file 1471-2105-7-473-S5.xls]

## Sheet: test3493.all
Acc	Link to hg18	qSize	nopA_qSize	#exons	DKFZ_ID	5delta	3delta	Int-delta	%unmapped	MAPPING sign	CpG-island	100-5'flank genomic DNA REPEAT	100-5'flank genomic DNA REPEAT FAMILY	50-5'end of cDNA REPEAT	50-5'end of cDNA REPEAT FAMILY	50-3'end of cDNA REPEAT	50-3'end of cDNA REPEAT FAMILY	100-3' flanking genomic REPEAT	100-3' flanking genomic REPEAT FAMILY	polyA priming (genomic)	polyA tail	polyA-signal presence	polyA-signal type	SpliceSites	CONTAMINATION	QUALITY
BX510902	BX510902	5556	5530	17	DKFZphlcc1_2l15	27	-6	7	0.12599	5UM	CpG									nogenomic_polyA	Atail	yes	ATTAAA	canonical		UNMAPPED
BX510903	BX510903	5163	5142	9	DKFZphlcc1_2l12	27	-1	12	0.232423	5UM	noCpG									nogenomic_polyA	Atail	yes	AATAAA	unknown		UNMAPPED
BX510904	BX510904	6085	6063	40	DKFZphlcc1_3a12	28	-5	2	0.0328677	5UM	noCpG									nogenomic_polyA	Atail	yes	AATAAA	canonical		UNMAPPED
BX537360	BX537360	4429	4411	7	DKFZphlcc3_88h15	0	-1	5	0.112892	MAP	CpG									nogenomic_polyA	Atail	yes	AATAAA	canonical	NORM	GOOD_MULTIPLE_EXON
BX537361	BX537361	5953	5883	21	DKFZphlcc3_10b13	0	-4	12	0.201579	MAP	CpG									nogenomic_polyA	Atail	yes	AATAAA	canonical	NORM	GOOD_MULTIPLE_EXON
BX537362	BX537362	4822	4802	16	DKFZphlcc3_93e16	0	-1	16	0.331813	MAP	CpG									nogenomic_polyA	Atail	yes	AATAAA	canonical	NORM	GOOD_MULTIPLE_EXON
BX537363	BX537363	4981	4876	13	DKFZphlcc3_166e12	0	-1	3	0.0602289	MAP	noCpG									nogenomic_polyA	Atail	yes	ATTAAA	canonical	NORM	GOOD_MULTIPLE_EXON
BX537365	BX537365	4767	4748	15	DKFZphlcc3_86i4	0	-1	5	0.0839102	MAP	CpG									nogenomic_polyA	Atail	yes	CATAAA	canonical	NORM	GOOD_MULTIPLE_EXON
BX537366	BX537366	2870	2856	10	DKFZphlcc3_58p9	0	-1	3	0.0696864	MAP	CpG									nogenomic_polyA	Atail	yes	AATAAA	canonical	NORM	GOOD_MULTIPLE_EXON
BX537367	BX537367	4396	4380	10	DKFZphlcc3_27k7	0	-4	8	0.11374	MAP	CpG									nogenomic_polyA	Atail	no	nopAsignal	canonical	NORM	QUESTIONABLE_MULTIPLE_EXON
BX537368	BX537368	5036	4985	8	DKFZphlcc3_95f24	0	-3	15	0.297855	MAP	noCpG									nogenomic_polyA	Atail	no	nopAsignal	canonical	NORM	QUESTIONABLE_MULTIPLE_EXON
BX537369	BX537369	2720	2670	15	DKFZphlcc3_156a18	1	-2	4	0.110294	MAP	CpG									nogenomic_polyA	Atail	no	nopAsignal	canonical	NORM	QUESTIONABLE_MULTIPLE_EXON
BX537371	BX537371	3969	3949	9	DKFZphlcc3_132j23	0	-1	6	0.125976	MAP	noCpG	MIR	SINE/MIR			MLT2CB	LTR/Retroviral			nogenomic_polyA	Atail	yes	AATAAA	canonical	NORM	GOOD_MULTIPLE_EXON
BX537372	BX537372	4179	4159	2	DKFZphlcc3_222g18	1	-1	13	0.28715	MAP	CpG									nogenomic_polyA	Atail	yes	AATAAA	canonical	NORM	GOOD_MULTIPLE_EXON
BX537373	BX537373	3477	3457	3	DKFZphncc1_12a5					2hits	noCpG									nogenomic_polyA	Atail	yes	AATAAA	canonical		CHIMERIC
BX537374	BX537374	1979	1949	2	DKFZphlcc3_99n1	0	-11	4	0.202122	MAP	CpG									genomic_polyA	Atail	no	nopAsignal	canonical	NORM	QUESTIONABLE_MULTIPLE_EXON
BX537375	BX537375	5594	5574	12	DKFZphlcc3_111d18	0	0	2	0.0357526	MAP	CpG							(A)n	Simple_repeat	genomic_polyA	Atail	yes	AATACA	canonical	NORM	GOOD_MULTIPLE_EXON
BX537376	BX537376	2656	2600	15	DKFZphlcc3_196c17	0	-4	2	0.0753012	MAP	CpG									nogenomic_polyA	Atail	yes	AATAAA	antisense	NORM	BAD_ANTISENSE
BX537377	BX537377	6380	6360	8	DKFZphlcc3_49h19	0	0	7	0.109718	MAP	noCpG									nogenomic_polyA	Atail	yes	AATAAA	canonical	NORM	GOOD_MULTIPLE_EXON
BX537378	BX537378	3084	3062	9	DKFZphlcc3_82c24	0	-2	5	0.0648508	MAP	CpG									nogenomic_polyA	Atail	no	nopAsignal	canonical	NORM	QUESTIONABLE_MULTIPLE_EXON
BX537379	BX537379	2878	2702	4	DKFZphlcc3_82c22	1	-1	2	0.0694927	MAP	CpG									nogenomic_polyA	Atail	yes	AATAAA	canonical	NORM	GOOD_MULTIPLE_EXON
BX537380	BX537380	2990	2971	14	DKFZphlcc3_82l18	0	-1	4	0.133779	MAP	CpG									genomic_polyA	Atail	no	nopAsignal	canonical	NORM	QUESTIONABLE_MULTIPLE_EXON
BX537381	BX537381	2647	2591	5	DKFZphlcc3_82b20	0	-3	2	0	MAP	noCpG									nogenomic_polyA	Atail	yes	ATTAAA	canonical	NORM	GOOD_MULTIPLE_EXON
BX537382	BX537382	2585	2435	16	DKFZphlcc3_82o22	0	-4	0	0	MAP	CpG	GC_rich	Low_complexity							nogenomic_polyA	Atail	yes	TATAAA	unknown	NORM	DELETED_MULTIPLE_EXON
BX537383	BX537383	2661	2614	11	DKFZphncc1_64m5	0	-2	7	0.263059	MAP	CpG	(CGGGG)n	Simple_repeat					L1	LINE/L1	nogenomic_polyA	Atail	yes	AATAAA	canonical	NORM	GOOD_MULTIPLE_EXON
BX537384	BX537384	2790	2753	7	DKFZphlcc3_82e3	0	-4	2	0.0716846	MAP	CpG	GC_rich	Low_complexity							nogenomic_polyA	Atail	yes	TATAAA	canonical	NORM	GOOD_MULTIPLE_EXON
BX537385	BX537385	5381	5327	16	DKFZphlcc3_111o6	0	-2	7	0.130087	MAP	CpG									nogenomic_polyA	Atail	yes	AATAAA	canonical	NORM	GOOD_MULTIPLE_EXON
BX537386	BX537386	3404	3376	2	DKFZphlcc3_82n17	2	-9	2	0.0587544	MAP	noCpG									genomic_polyA	Atail	no	nopAsignal	canonical	NORM	QUESTIONABLE_MULTIPLE_EXON
BX537387	BX537387	3209	3188	6	DKFZphlcc3_82o20	0	-2	5	0.0934871	MAP	CpG					L2	LINE/L2			genomic_polyA	Atail	yes	AATAAA	non-canonical	NORM	GOOD_MULTIPLE_EXON
BX537388	BX537388	5037	5009	11	DKFZphlcc3_93f12	0	-9	2	0.0397062	MAP	CpG									nogenomic_polyA	Atail	yes	AATAAA	canonical	NORM	GOOD_MULTIPLE_EXON
BX537389	BX537389	3501	3486	23	DKFZphncc1_51g22	0	-1	6	0.17138	MAP	noCpG									nogenomic_polyA	Atail	yes	AATAAA	canonical	NORM	GOOD_MULTIPLE_EXON
BX537390	BX537390	4892	4872	22	DKFZphlcc2_19m17	0	0	3	0.0408831	MAP	noCpG									nogenomic_polyA	Atail	yes	AATAAA	canonical	NORM	GOOD_MULTIPLE_EXON
BX537391	BX537391	2731	2661	5	DKFZphlcc2_36n11	0	-3	2	0.0732332	MAP	noCpG									nogenomic_polyA	Atail	yes	AATAAA	canonical	NORM	GOOD_MULTIPLE_EXON
BX537392	BX537392	2044	1974	1	DKFZphlcc2_37o14	0	-2	1	0.0489237	MAP	noCpG									nogenomic_polyA	Atail	yes	ATTAAA	noSS	NORM	GOOD_MULTIPLE_EXON_SEXON
BX537393	BX537393	2288	2269	4	DKFZphlcc3_83e11	0	-1	5	0.174825	MAP	noCpG									nogenomic_polyA	Atail	yes	AATAAA	canonical	NORM	GOOD_MULTIPLE_EXON
BX537394	BX537394	3850	3745	16	DKFZphlcc3_142f23	0	-5	1	0.025974	MAP	CpG									nogenomic_polyA	Atail	yes	ATTAAA	canonical	NORM	GOOD_MULTIPLE_EXON
BX537395	BX537395	1441	1421	8	DKFZphlcc3_159a18	0	-5	0	0	MAP	CpG									nogenomic_polyA	Atail	yes	AATAAA	canonical	NORM	GOOD_MULTIPLE_EXON
BX537396	BX537396	6103	6079	14	DKFZphlcc3_112a21	1	-1	10	0.163854	MAP	CpG									nogenomic_polyA	Atail	yes	AATAAA	canonical	NORM	GOOD_MULTIPLE_EXON
BX537397	BX537397	6141	6110	3	DKFZphlcc3_112o20	0	-3	6	0.065136	MAP	noCpG									nogenomic_polyA	Atail	yes	AATAAA	canonical	NORM	GOOD_MULTIPLE_EXON
BX537398	BX537398	4558	4534	5	DKFZphlcc3_118o24	1	-5	8	0.175516	MAP	CpG									nogenomic_polyA	Atail	yes	AATAAA	canonical	NORM	GOOD_MULTIPLE_EXON
BX537399	BX537399	2647	2569	2	DKFZphlcc3_86a7	1	-1	2	0.0755572	MAP	CpG									nogenomic_polyA	Atail	yes	AATAAA	canonical	NORM	GOOD_MULTIPLE_EXON
BX537400	BX537400	1850	1781	12	DKFZphlcc3_86b2	1	-1	3	0.162162	MAP	CpG									nogenomic_polyA	Atail	yes	AATAAA	canonical	NORM	GOOD_MULTIPLE_EXON
BX537401	BX537401	4132	4113	5	DKFZphlcc3_86l5	1	-3	9	0.169409	MAP	CpG									genomic_polyA	Atail	yes	AATACA	unknown	NORM	DELETED_MULTIPLE_EXON
BX537402	BX537402	3368	3313	14	DKFZphlcc3_86o17	1	-1	2	0.0593824	MAP	CpG	GC_rich	Low_complexity							nogenomic_polyA	Atail	yes	AATAAA	canonical	NORM	GOOD_MULTIPLE_EXON
BX537403	BX537403	5403	5382	28	DKFZphlcc3_51a10	1	-1	12	0.203591	MAP	CpG									nogenomic_polyA	Atail	yes	ATTAAA	canonical	NORM	GOOD_MULTIPLE_EXON
BX537404	BX537404	4836	4809	25	DKFZphlcc3_51a24	1	-9	2	0.0413565	MAP	CpG									nogenomic_polyA	Atail	yes	AATAAA	canonical	NORM	GOOD_MULTIPLE_EXON
BX537405	BX537405	4615	4593	1	DKFZphlcc3_52a17	1	-1	2	0.0433369	MAP	noCpG									nogenomic_polyA	Atail	yes	AATAAA	noSS	NORM	GOOD_MULTIPLE_EXON_SEXON
BX537406	BX537406	3013	2995	17	DKFZphlcc3_52b8	1	-1	3	0.0995685	MAP	CpG									nogenomic_polyA	Atail	yes	AATAAA	non-canonical	NORM	GOOD_MULTIPLE_EXON
BX537407	BX537407	3665	3641	16	DKFZphlcc3_52d4	0	-1	3	0.0818554	MAP	CpG									nogenomic_polyA	Atail	yes	ATTAAA	canonical	NORM	GOOD_MULTIPLE_EXON
BX537408	BX537408	3336	3275	6	DKFZphlcc3_52f6	1	-18	0	0	MAP	CpG									nogenomic_polyA	Atail	yes	AGTAAA	canonical	NORM	GOOD_MULTIPLE_EXON
BX537409	BX537409	3082	3060	22	DKFZphlcc3_52g8	1	-1	3	0.0973394	MAP	CpG									nogenomic_polyA	Atail	yes	AATAAA	canonical	NORM	GOOD_MULTIPLE_EXON
BX537410	BX537410	3844	3825	18	DKFZphlcc3_52m3	1	0	5	0.0780437	MAP	CpG									nogenomic_polyA	Atail	yes	AATAAA	unknown	NORM	DELETED_MULTIPLE_EXON
BX537411	BX537411	2305	2285	10	DKFZphlcc3_59m9	1	-1	6	0.260304	MAP	noCpG									nogenomic_polyA	Atail	yes	ATTAAA	unknown	NORM	DELETED_MULTIPLE_EXON
BX537412	BX537412	2582	2526	16	DKFZphlcc3_59o14	1	-3	3	0.116189	MAP	CpG									nogenomic_polyA	Atail	yes	AATAAA	canonical	NORM	GOOD_MULTIPLE_EXON
BX537413	BX537413	2758	2738	19	DKFZphlcc3_59p19	1	-1	4	0.145033	MAP	noCpG									nogenomic_polyA	Atail	yes	AATAAA	canonical	NORM	GOOD_MULTIPLE_EXON
BX537414	BX537414	1102	1029	4	DKFZphlcc3_86n16	1	-1	4	0.362976	MAP	noCpG									nogenomic_polyA	Atail	yes	AATAAA	canonical	NORM	GOOD_MULTIPLE_EXON
BX537415	BX537415	6086	6067	35	DKFZphlcc3_46f5	1	-1	9	0.14788	MAP	CpG									nogenomic_polyA	Atail	yes	AATAAA	canonical	NORM	GOOD_MULTIPLE_EXON
BX537416	BX537416	5089	5077	19	DKFZphlcc3_69c24	0	0	7	0.137552	MAP	CpG									nogenomic_polyA	Atail	no	nopAsignal	canonical	NORM	QUESTIONABLE_MULTIPLE_EXON
BX537417	BX537417	4350	4342	34	DKFZphlcc3_69l8	0	-1	4	0.091954	MAP	CpG									nogenomic_polyA	Atail	yes	AATAAA	canonical	NORM	GOOD_MULTIPLE_EXON
BX537418	BX537418	6228	6212	28	DKFZphlcc3_6b14	0	-1	7	0.112396	MAP	CpG									nogenomic_polyA	Atail	yes	AATAAA	canonical	NORM	GOOD_MULTIPLE_EXON
BX537419	BX537419	382	352	2	DKFZphlcc3_70f9	0	-1	0	0	MAP	CpG									nogenomic_polyA	Atail	yes	AATAAA	canonical	NORM	GOOD_MULTIPLE_EXON
BX537420	BX537420	4250	4232	20	DKFZphlcc3_40m20	0	-7	7	0.164706	MAP	CpG									nogenomic_polyA	Atail	yes	ATTAAA	canonical	NORM	GOOD_MULTIPLE_EXON
BX537421	BX537421	5914	5894	38	DKFZphlcc3_46e21	1	-1	9	0.152181	MAP	CpG									nogenomic_polyA	Atail	yes	AATAAA	non-canonical	NORM	GOOD_MULTIPLE_EXON
BX537422	BX537422	5835	5816	4	DKFZphlcc3_46l5	3	-6	8	0.137104	MAP	CpG							(A)n	Simple_repeat	genomic_polyA	Atail	no	nopAsignal	canonical	ICONT	BAD_CONT
BX537423	BX537423	6670	6659	17	DKFZphlcc3_69j11	2	-1	11	0.164918	MAP	CpG									nogenomic_polyA	Atail	yes	AATAAA	canonical	NORM	GOOD_MULTIPLE_EXON
BX537424	BX537424	6280	6280	18	DKFZphlcc3_6k23	3	4	7	0.111465	MAP	CpG									nogenomic_polyA	noAtail	yes	AATAAA	canonical	NORM	QUESTIONABLE_MULTIPLE_EXON
BX537425	BX537425	6480	6480	28	DKFZphlcc3_9a17	1	11	10	0.154321	MAP	CpG									nogenomic_polyA	noAtail	yes	AATAAA	canonical	NORM	QUESTIONABLE_MULTIPLE_EXON
BX537426	BX537426	1826	1793	11	DKFZphlcc2_40i12	1	-2	2	0.109529	MAP	CpG									nogenomic_polyA	Atail	no	nopAsignal	canonical	NORM	QUESTIONABLE_MULTIPLE_EXON
BX537427	BX537427	5683	5661	5	DKFZphlcc3_11g12	1	-2	7	0.123174	MAP	noCpG									nogenomic_polyA	Atail	yes	ATTAAA	canonical	NORM	GOOD_MULTIPLE_EXON
BX537428	BX537428	5331	5309	4	DKFZphlcc3_115b22	1	4021	1	0.0187582	3UM	CpG									nogenomic_polyA	Atail	yes	ATTAAA	unknown		UNMAPPED
BX537429	BX537429	4365	4343	34	DKFZphlcc3_151o10	1	-6	5	0.114548	MAP	CpG									nogenomic_polyA	Atail	yes	AATAAA	canonical	NORM	GOOD_MULTIPLE_EXON
BX537430	BX537430	1924	1902	3	DKFZphlcc3_198d15	0	-3	2	0.10395	MAP	noCpG									nogenomic_polyA	Atail	yes	ATTAAA	unknown	NORM	DELETED_MULTIPLE_EXON
BX537431	BX537431	1071	920	6	DKFZphlcc3_163h13	1	-1	0	0	MAP	noCpG									nogenomic_polyA	Atail	yes	AATAAA	canonical	NORM	GOOD_MULTIPLE_EXON
BX537432	BX537432	1886	1811	3	DKFZphlcc3_198n9	0	-1	11	0.583245	MAP	noCpG									nogenomic_polyA	Atail	no	nopAsignal	canonical	NORM	QUESTIONABLE_MULTIPLE_EXON
BX537433	BX537433	5595	5573	5	DKFZphlcc3_66k23	0	-20	4	0.0536193	MAP	noCpG					AluJo	SINE/Alu			nogenomic_polyA	Atail	no	nopAsignal	canonical	NORM	QUESTIONABLE_MULTIPLE_EXON
BX537434	BX537434	5124	5032	14	DKFZphlcc3_95b16					2hits	noCpG									nogenomic_polyA	Atail	yes	ATTAAA	unknown		CHIMERIC
BX537435	BX537435	816	696	6	DKFZphncc1_6d21	2	-1	1	0	MAP	CpG									nogenomic_polyA	Atail	no	nopAsignal	canonical	NORM	QUESTIONABLE_MULTIPLE_EXON
BX537436	BX537436	5960	5938	36	DKFZphlcc3_95a13	1	-2	15	0.184564	MAP	noCpG					L2	LINE/L2			nogenomic_polyA	Atail	yes	AATAAA	unknown	NORM	DELETED_MULTIPLE_EXON
BX537437	BX537437	5359	5337	38	DKFZphlcc3_95o4	1	-1	12	0.167942	MAP	noCpG					L2	LINE/L2			nogenomic_polyA	Atail	yes	AATAAA	unknown	NORM	DELETED_MULTIPLE_EXON
BX537438	BX537438	1993	1974	1	DKFZphlcc3_65p16	0	-1	3	0.150527	MAP	noCpG									nogenomic_polyA	Atail	no	nopAsignal	noSS	NORM	QUESTIONABLE_SINGLE_EXON
BX537439	BX537439	2196	2075	8	DKFZphlcc3_74h16	0	1	6	0.136612	MAP	CpG									nogenomic_polyA	Atail	yes	AATAAA	canonical	NORM	GOOD_MULTIPLE_EXON
BX537440	BX537440	1895	1866	4	DKFZphlcc3_200o24	1	1	2	0	MAP	CpG									nogenomic_polyA	Atail	yes	AATAAA	non-canonical	NORM	GOOD_MULTIPLE_EXON
BX537441	BX537441	3075	3056	18	DKFZphlcc3_204c19	0	-1	2	0.0650407	MAP	CpG									nogenomic_polyA	Atail	yes	ATTAAA	canonical	NORM	GOOD_MULTIPLE_EXON
BX537442	BX537442	2528	2509	5	DKFZphlcc3_215g1	0	-1	9	0.039557	MAP	noCpG									genomic_polyA	Atail	yes	AGTAAA	canonical	NORM	GOOD_MULTIPLE_EXON
BX537443	BX537443	1744	1724	11	DKFZphlcc3_272g19	1	-1	1	0.0573394	MAP	CpG					L2	LINE/L2			nogenomic_polyA	Atail	yes	AATAAA	canonical	NORM	GOOD_MULTIPLE_EXON
BX537444	BX537444	8992	8966	21	DKFZphlcc3_109k8	1	-3	15	0.166815	MAP	noCpG									nogenomic_polyA	Atail	yes	AATAAA	canonical	NORM	GOOD_MULTIPLE_EXON
BX537445	BX537445	1994	1974	1	DKFZphlcc3_64b16	1	-1	1	0.0501505	MAP	noCpG									nogenomic_polyA	Atail	no	nopAsignal	noSS	NORM	QUESTIONABLE_SINGLE_EXON
BX537446	BX537446	6006	5989	11	DKFZphlcc3_48g16	0	-1	10	0.14985	MAP	noCpG									nogenomic_polyA	Atail	yes	AATAAA	canonical	NORM	GOOD_MULTIPLE_EXON
BX537447	BX537447	4239	4220	28	DKFZphlcc3_173d10	1	0	1	0.0235905	MAP	CpG									nogenomic_polyA	Atail	no	nopAsignal	canonical	NORM	QUESTIONABLE_MULTIPLE_EXON
BX537448	BX537448	2696	2676	17	DKFZphlcc3_176c6	1	-1	3	0.111276	MAP	CpG	C-rich	Low_complexity							nogenomic_polyA	Atail	yes	ATTAAA	canonical	NORM	GOOD_MULTIPLE_EXON
BX537450	BX537450	5668	5647	3	DKFZphlcc3_31j20	0	-1	4	0.0705716	MAP	noCpG									nogenomic_polyA	Atail	yes	AATAAA	canonical	NORM	GOOD_MULTIPLE_EXON
BX537451	BX537451	7840	7814	9	DKFZphlcc3_109i12	1	-1	36	0.446429	MAP	CpG									nogenomic_polyA	Atail	yes	AATAAA	canonical	NORM	GOOD_MULTIPLE_EXON
BX537452	BX537452	2640	2628	10	DKFZphlcc3_76l17	3	-1	5	0.189394	MAP	noCpG									nogenomic_polyA	Atail	yes	AATAAA	canonical	NORM	GOOD_MULTIPLE_EXON
BX537480	BX537480	7216	7048	2	DKFZphlcc3_2m16	0	-1	14	0.180155	MAP	noCpG	MIR	SINE/MIR	L2	LINE/L2					nogenomic_polyA	Atail	yes	AATAAA	noSS	NORM	DELETED_SINGLE_EXON
BX537481	BX537481	2357	2283	2	DKFZphlcc3_152o15	0	-26	6	0.254561	MAP	CpG					AluY	SINE/Alu			nogenomic_polyA	Atail	no	nopAsignal	canonical	NORM	QUESTIONABLE_MULTIPLE_EXON
BX537482	BX537482	4613	4575	3	DKFZphncc1_71f8	0	-19	5	0.108389	MAP	noCpG									nogenomic_polyA	Atail	yes	AATAAA	unknown	NORM	DELETED_MULTIPLE_EXON
BX537483	BX537483	4883	4864	1	DKFZphlcc3_244j1	0	-1	5	0.0819169	MAP	noCpG									nogenomic_polyA	Atail	yes	AATAAA	noSS	NORM	GOOD_MULTIPLE_EXON_SEXON
BX537484	BX537484	4737	4717	2	DKFZphlcc3_223j10	0	-1	8	0.168883	MAP	noCpG	MER5A	DNA/MER1_type							nogenomic_polyA	Atail	yes	AATAAA	canonical	NORM	GOOD_MULTIPLE_EXON
BX537485	BX537485	4499	4415	2	DKFZphlcc3_244m13					2hits	noCpG					L1PA9	LINE/L1	L2	LINE/L2	nogenomic_polyA	Atail	yes	AATAAA	noSS		CHIMERIC
BX537486	BX537486	4122	4010	2	DKFZphlcc3_36d22	0	-9	3	0.0727802	MAP	noCpG									nogenomic_polyA	Atail	yes	AATAAA	canonical	NORM	GOOD_MULTIPLE_EXON
BX537487	BX537487	5117	5097	5	DKFZphlcc3_93b2	0	-1	9	0.136799	MAP	noCpG									nogenomic_polyA	Atail	yes	TATAAA	canonical	NORM	GOOD_MULTIPLE_EXON
BX537488	BX537488	4907	4808	2	DKFZphlcc3_49p22	0	-3	7	0.142653	MAP	noCpG									nogenomic_polyA	Atail	yes	AATAAA	canonical	NORM	GOOD_MULTIPLE_EXON
BX537489	BX537489	5439	5274	19	DKFZphlcc3_62g14	0	-2	12	0.220629	MAP	CpG									nogenomic_polyA	Atail	yes	AATAAA	canonical	NORM	GOOD_MULTIPLE_EXON
BX537490	BX537490	5309	5227	10	DKFZphlcc3_62n6	0	-1	8	0.0941797	MAP	noCpG			MER117	DNA/MER1_type	AluSg	SINE/Alu	AluSq	SINE/Alu	genomic_polyA	Atail	no	nopAsignal	non-canonical	ICONT	BAD_CONT
BX537491	BX537491	5066	5046	2	DKFZphlcc3_88l9	0	-1	6	0.118437	MAP	noCpG									nogenomic_polyA	Atail	yes	AATAAA	canonical	NORM	GOOD_MULTIPLE_EXON
BX537492	BX537492	7956	7935	1	DKFZphlcc3_88i7	0	-1	11	0.13826	MAP	noCpG							MER20B	DNA/MER1_type	nogenomic_polyA	Atail	yes	AATAAA	noSS	NORM	GOOD_MULTIPLE_EXON_SEXON
BX537493	BX537493	3245	3245	4	DKFZphncc1_11n19	0	198	6	0.154083	3UM	noCpG									nogenomic_polyA	Atail	yes	AGTAAA	canonical		UNMAPPED
BX537494	BX537494	6299	6279	9	DKFZphlcc3_49g3	0	-1	9	0.0793777	MAP	CpG									nogenomic_polyA	Atail	yes	AATAAA	canonical	NORM	GOOD_MULTIPLE_EXON
BX537495	BX537495	1745	1727	2	DKFZphncc1_64a23	0	-1	5	0.286533	MAP	CpG									nogenomic_polyA	Atail	yes	AATAAA	canonical	NORM	GOOD_MULTIPLE_EXON
BX537496	BX537496	4316	4291	2	DKFZphncc1_8a1	0	-7	11	0.0926784	MAP	noCpG									nogenomic_polyA	Atail	yes	AATAAA	canonical	NORM	GOOD_MULTIPLE_EXON
BX537497	BX537497	3888	3861	1	DKFZphncc1_63m9	0	-8	12	0.308642	MAP	noCpG									nogenomic_polyA	Atail	yes	ATTAAA	noSS	NORM	GOOD_MULTIPLE_EXON_SEXON
BX537498	BX537498	2553	2533	1	DKFZphncc1_59c7	0	-1	9	0.352526	MAP	noCpG									nogenomic_polyA	Atail	yes	AATAAA	noSS	NORM	GOOD_MULTIPLE_EXON_SEXON
BX537499	BX537499	2329	2161	1	DKFZphlcc3_239b22	0	-6	26	0.901675	MAP	noCpG	AluSx	SINE/Alu					AluSg/x	SINE/Alu	genomic_polyA	Atail	yes	AATAAA	noSS	NORM	GOOD_MULTIPLE_EXON_SEXON
BX537500	BX537500	6225	6195	10	DKFZphlcc3_166b11	1	-11	8	0.128514	MAP	CpG									nogenomic_polyA	Atail	yes	AATAAA	canonical	NORM	GOOD_MULTIPLE_EXON
BX537502	BX537502	4979	4946	7	DKFZphlcc3_93j15	0	-14	24	0.482025	MAP	noCpG	L1MB4	LINE/L1			AluSx	SINE/Alu	AT_rich	Low_complexity	genomic_polyA	Atail	yes	AATAAA	canonical	NORM	GOOD_MULTIPLE_EXON
BX537503	BX537503	3203	3182	2	DKFZphncc1_11a13					2hits	noCpG									nogenomic_polyA	Atail	yes	TATAAA	noSS		CHIMERIC
BX537504	BX537504	2684	2535	11	DKFZphncc1_11m3	0	-1	8	0.298063	MAP	noCpG									nogenomic_polyA	Atail	yes	AATAAA	unknown	NORM	DELETED_MULTIPLE_EXON
BX537505	BX537505	5154	4954	3	DKFZphncc1_8g11	0	-8	3	0.0582072	MAP	CpG									nogenomic_polyA	Atail	yes	AATAAA	canonical	NORM	GOOD_MULTIPLE_EXON
BX537506	BX537506	4039	4010	1	DKFZphncc1_51k20	0	-1	11	0.247586	MAP	noCpG	AluJo	SINE/Alu							nogenomic_polyA	Atail	yes	AATAAA	noSS	NORM	GOOD_MULTIPLE_EXON_SEXON
BX537507	BX537507	5205	5037	1	DKFZphlcc3_223h20	0	-9	2	0.0192123	MAP	noCpG	MIR	SINE/MIR							nogenomic_polyA	Atail	yes	AATAAA	noSS	NORM	GOOD_MULTIPLE_EXON_SEXON
BX537508	BX537508	3062	3038	2	DKFZphlcc3_223l21	20	-3	54	1.63292	IUM	noCpG	AT_rich	Low_complexity	AluY	SINE/Alu					nogenomic_polyA	Atail	yes	AATAAA	unknown		UNMAPPED
BX537509	BX537509	5942	5922	6	DKFZphlcc3_49f18	0	-1	10	0.134635	MAP	noCpG									genomic_polyA	Atail	no	nopAsignal	canonical	NORM	QUESTIONABLE_MULTIPLE_EXON
BX537510	BX537510	8419	8401	1	DKFZphlcc3_88m14	0	-1	23	0.201924	MAP	noCpG	L2	LINE/L2			Tigger1	DNA/MER2_type			nogenomic_polyA	Atail	yes	AATAAA	noSS	NORM	GOOD_MULTIPLE_EXON_SEXON
BX537511	BX537511	951	909	1	DKFZphncc1_8c10	0	-1	2	0.210305	MAP	noCpG			L2	LINE/L2					nogenomic_polyA	Atail	yes	ATTAAA	noSS	NORM	GOOD_MULTIPLE_EXON_SEXON
BX537512	BX537512	1642	1558	1	DKFZphlcc2_41g12	0	-1	1	0.0609013	MAP	noCpG									nogenomic_polyA	Atail	yes	AATAAA	noSS	NORM	GOOD_MULTIPLE_EXON_SEXON
BX537513	BX537513	2272	2173	1	DKFZphlcc2_37n16	0	-2	3	0.132042	MAP	noCpG					L1PA2	LINE/L1	L1P1	LINE/L1	nogenomic_polyA	Atail	yes	AATAAA	noSS	NORM	GOOD_MULTIPLE_EXON_SEXON
BX537514	BX537514	4158	4040	1	DKFZphlcc2_19n9	0	-5	6	0.12025	MAP	noCpG									nogenomic_polyA	Atail	yes	AATAAA	noSS	NORM	GOOD_MULTIPLE_EXON_SEXON
BX537516	BX537516	3576	3548	1	DKFZphlcc2_11o12	0	-1	2	0.0559284	MAP	noCpG									nogenomic_polyA	Atail	no	nopAsignal	noSS	NORM	QUESTIONABLE_SINGLE_EXON
BX537517	BX537517	7242	7223	19	DKFZphlcc3_4m10	0	-1	14	0.193317	MAP	noCpG									nogenomic_polyA	Atail	yes	AATAAA	canonical	NORM	GOOD_MULTIPLE_EXON
BX537518	BX537518	4689	4660	1	DKFZphlcc3_89n19	0	-9	12	0.213265	MAP	noCpG									genomic_polyA	Atail	no	nopAsignal	noSS	ACONT	BAD_CONT
BX537519	BX537519	5650	5631	5	DKFZphlcc3_114m3	3	-1	13	0.19469	MAP	noCpG									nogenomic_polyA	Atail	yes	ATTAAA	unknown	NORM	DELETED_MULTIPLE_EXON
BX537520	BX537520	4190	4169	1	DKFZphlcc3_142f9	0	-1	3	0.071599	MAP	noCpG							(TG)n	Simple_repeat	nogenomic_polyA	Atail	yes	AATAAA	noSS	NORM	GOOD_MULTIPLE_EXON_SEXON
BX537521	BX537521	3861	3832	4	DKFZphlcc3_142h8	0	-12	20	0.1554	MAP	noCpG	AT_rich	Low_complexity			L1PA16	LINE/L1			genomic_polyA	Atail	yes	AGTAAA	canonical	NORM	GOOD_MULTIPLE_EXON
BX537522	BX537522	8909	8871	1	DKFZphlcc3_4d19	0	-5	6	0.056123	MAP	noCpG									nogenomic_polyA	Atail	yes	AATAAA	noSS	NORM	GOOD_MULTIPLE_EXON_SEXON
BX537523	BX537523	6249	6229	2	DKFZphlcc3_4l3	5	-1	6	0.0800128	MAP	noCpG									genomic_polyA	Atail	no	nopAsignal	canonical	NORM	QUESTIONABLE_MULTIPLE_EXON
BX537524	BX537524	4548	4523	8	DKFZphlcc3_89k20	0	-5	32	0.703606	MAP	CpG					AluSg	SINE/Alu	L1M4	LINE/L1	genomic_polyA	Atail	no	nopAsignal	canonical	ICONT	BAD_CONT
BX537525	BX537525	4979	4900	9	DKFZphlcc3_89o13	0	-1	5	0.0803374	MAP	noCpG	AluSq	SINE/Alu							nogenomic_polyA	Atail	yes	AATAAA	canonical	NORM	GOOD_MULTIPLE_EXON
BX537526	BX537526	2270	2143	1	DKFZphlcc3_92e2	0	-1	3	0.0881057	MAP	noCpG									nogenomic_polyA	Atail	yes	AATAAA	noSS	NORM	GOOD_MULTIPLE_EXON_SEXON
BX537527	BX537527	3870	3709	3	DKFZphlcc3_101i17	0	0	10	0.206718	MAP	noCpG									nogenomic_polyA	Atail	yes	AATAAA	canonical	NORM	GOOD_MULTIPLE_EXON
BX537528	BX537528	3635	3616	5	DKFZphlcc3_101k8	0	-1	7	0.192572	MAP	noCpG	MIR	SINE/MIR							nogenomic_polyA	Atail	yes	AATAAA	canonical	NORM	GOOD_MULTIPLE_EXON
BX537529	BX537529	2091	2071	6	DKFZphlcc3_102f11	1	-1	10	0.334768	MAP	CpG									nogenomic_polyA	Atail	yes	AATAAA	unknown	NORM	DELETED_MULTIPLE_EXON
BX537530	BX537530	5408	5375	3	DKFZphlcc3_118d23	0	-15	2	0.0369822	MAP	noCpG									nogenomic_polyA	Atail	yes	AATAAA	canonical	NORM	GOOD_MULTIPLE_EXON
BX537531	BX537531	6675	6655	1	DKFZphlcc3_1g9	0	-1	10	0.134831	MAP	noCpG									nogenomic_polyA	Atail	yes	ATTAAA	noSS	NORM	GOOD_MULTIPLE_EXON_SEXON
BX537532	BX537532	2357	2329	3	DKFZphlcc3_201l7	0	-7	5	0.169707	MAP	noCpG					L1M4	LINE/L1			genomic_polyA	Atail	yes	AATAAA	canonical	NORM	GOOD_MULTIPLE_EXON
BX537533	BX537533	5630	5577	8	DKFZphlcc3_86e17	1	-1	14	0.142096	MAP	CpG									nogenomic_polyA	Atail	yes	ATTAAA	canonical	NORM	GOOD_MULTIPLE_EXON
BX537534	BX537534	8476	8448	13	DKFZphlcc3_86l1	0	-1	35	0.353941	MAP	CpG									nogenomic_polyA	Atail	yes	AATAAA	unknown	NORM	DELETED_MULTIPLE_EXON
BX537535	BX537535	2721	2679	4	DKFZphlcc3_12a21	2	-7	4	0.0735024	MAP	CpG									nogenomic_polyA	Atail	yes	AATAAA	canonical	NORM	GOOD_MULTIPLE_EXON
BX537536	BX537536	2254	2223	13	DKFZphlcc2_6g21	1	-1	4	0.0887311	MAP	CpG					L1ME3A	LINE/L1			nogenomic_polyA	Atail	yes	GATAAA	canonical	NORM	GOOD_MULTIPLE_EXON
BX537537	BX537537	4181	4151	10	DKFZphlcc2_25o19	1	-5	4	0.0478354	MAP	CpG					L1P2	LINE/L1			nogenomic_polyA	Atail	yes	ATTAAA	canonical	NORM	GOOD_MULTIPLE_EXON
BX537538	BX537538	2163	2144	4	DKFZphlcc3_101d22	1	-1	3	0.138696	MAP	CpG									nogenomic_polyA	Atail	yes	AATAAA	canonical	NORM	GOOD_MULTIPLE_EXON
BX537539	BX537539	5068	5046	12	DKFZphlcc3_30a11	0	-1	19	0.335438	MAP	CpG									nogenomic_polyA	Atail	yes	AATAAA	canonical	NORM	GOOD_MULTIPLE_EXON
BX537540	BX537540	5225	5206	1	DKFZphlcc3_30e6	4	-1	3	0.0574163	MAP	CpG							MIR	SINE/MIR	nogenomic_polyA	Atail	yes	AATATA	noSS	NORM	GOOD_MULTIPLE_EXON_SEXON
BX537541	BX537541	8722	8705	2	DKFZphlcc3_8c19	0	-1	26	0.275166	MAP	noCpG			L1M4	LINE/L1					nogenomic_polyA	Atail	yes	ATTAAA	canonical	NORM	GOOD_MULTIPLE_EXON
BX537542	BX537542	2779	2760	9	DKFZphlcc3_192b23	1	0	7	0.251889	MAP	CpG									nogenomic_polyA	Atail	yes	AATAAA	unknown	NORM	DELETED_MULTIPLE_EXON
BX537543	BX537543	2277	2257	4	DKFZphlcc3_192e23	1	-1	5	0.17567	MAP	noCpG									nogenomic_polyA	Atail	yes	AATAAA	canonical	NORM	GOOD_MULTIPLE_EXON
BX537544	BX537544	2190	2169	3	DKFZphlcc3_192f23	1	0	1	0.0456621	MAP	CpG									nogenomic_polyA	Atail	yes	ATTAAA	canonical	NORM	GOOD_MULTIPLE_EXON
BX537545	BX537545	2773	2762	1	DKFZphlcc3_69b16	0	-1	1	0.036062	MAP	noCpG					L1PA16	LINE/L1			nogenomic_polyA	Atail	yes	TATAAA	noSS	NORM	GOOD_MULTIPLE_EXON_SEXON
BX537546	BX537546	4067	4048	1	DKFZphlcc3_32h4	0	-1	9	0.196705	MAP	noCpG									nogenomic_polyA	Atail	yes	AATAAA	noSS	NORM	GOOD_MULTIPLE_EXON_SEXON
BX537547	BX537547	3521	3506	1	DKFZphlcc3_40n16	0	-5	13	0.227208	MAP	noCpG					L2	LINE/L2			nogenomic_polyA	Atail	yes	AATAAA	noSS	NORM	GOOD_MULTIPLE_EXON_SEXON
BX537548	BX537548	3094	3076	8	DKFZphlcc3_40n23	0	-1	9	0.290886	MAP	noCpG									nogenomic_polyA	Atail	yes	AATAAA	unknown	NORM	DELETED_MULTIPLE_EXON
BX537549	BX537549	5650	5582	2	DKFZphlcc3_46e12	40	-1	13	0.123894	5UM	noCpG	AT_rich	Low_complexity							nogenomic_polyA	Atail	yes	ATTAAA	canonical		UNMAPPED
BX537550	BX537550	6185	6171	2	DKFZphlcc3_46j24	1	-6	22	0.323363	MAP	noCpG									nogenomic_polyA	Atail	yes	AGTAAA	unknown	NORM	DELETED_MULTIPLE_EXON
BX537551	BX537551	2710	2697	1	DKFZphlcc3_46m3	1	-1	11	0.405904	MAP	CpG									nogenomic_polyA	Atail	no	nopAsignal	noSS	NORM	QUESTIONABLE_SINGLE_EXON
BX537552	BX537552	2919	2906	6	DKFZphlcc3_58p22	3	-1	5	0.171292	MAP	noCpG									nogenomic_polyA	Atail	yes	AATAAA	canonical	NORM	GOOD_MULTIPLE_EXON
BX537553	BX537553	3475	3461	12	DKFZphlcc3_40g15	0	-1	3	0.057554	MAP	noCpG									nogenomic_polyA	Atail	yes	AATAAA	canonical	NORM	GOOD_MULTIPLE_EXON
BX537554	BX537554	3475	3461	12	DKFZphlcc3_40g16	0	-1	3	0.057554	MAP	noCpG									nogenomic_polyA	Atail	yes	AATAAA	canonical	NORM	GOOD_MULTIPLE_EXON
BX537555	BX537555	6565	6550	11	DKFZphlcc3_46m1	1	-1	14	0.213252	MAP	noCpG									nogenomic_polyA	Atail	yes	AATAAA	canonical	NORM	GOOD_MULTIPLE_EXON
BX537556	BX537556	5550	5535	9	DKFZphlcc3_46n17	2	-1	13	0.216216	MAP	noCpG									nogenomic_polyA	Atail	yes	AATAAA	canonical	NORM	GOOD_MULTIPLE_EXON
BX537557	BX537557	4603	4586	9	DKFZphlcc3_69c18	0	-1	7	0.152075	MAP	noCpG					MSTB	LTR/MaLR			nogenomic_polyA	Atail	yes	AATAAA	canonical	NORM	GOOD_MULTIPLE_EXON
BX537558	BX537558	2060	2050	5	DKFZphlcc3_69j15	2	-1	6	0.291262	MAP	noCpG					MLT1D	LTR/MaLR	MER44D	DNA/MER2_type	nogenomic_polyA	Atail	yes	AATAAA	non-canonical	NORM	GOOD_MULTIPLE_EXON
BX537559	BX537559	6590	6590	4	DKFZphlcc3_6a22	3	7	6	0.0758725	MAP	noCpG									genomic_polyA	noAtail	no	nopAsignal	canonical	NORM	QUESTIONABLE_MULTIPLE_EXON
BX537560	BX537560	6332	6269	2	DKFZphlcc3_6d13	0	-5	13	0.189514	MAP	noCpG									nogenomic_polyA	Atail	yes	AATAAA	canonical	NORM	GOOD_MULTIPLE_EXON
BX537561	BX537561	6072	6052	17	DKFZphlcc3_69c9	0	-1	6	0.0823452	MAP	CpG									nogenomic_polyA	Atail	yes	AATAAA	canonical	NORM	GOOD_MULTIPLE_EXON
BX537562	BX537562	5778	5755	10	DKFZphlcc3_69i13	0	-1	10	0.17307	MAP	CpG					MLT1D	LTR/MaLR			nogenomic_polyA	Atail	yes	CATAAA	canonical	NORM	GOOD_MULTIPLE_EXON
BX537563	BX537563	6417	6393	25	DKFZphlcc3_6d1	0	-1	24	0.264921	MAP	noCpG									nogenomic_polyA	Atail	yes	AATAAA	canonical	NORM	GOOD_MULTIPLE_EXON
BX537564	BX537564	6389	6323	2	DKFZphlcc3_6d12					2hits	noCpG			MIR	SINE/MIR					nogenomic_polyA	Atail	no	nopAsignal	noSS		CHIMERIC
BX537565	BX537565	3176	3152	6	DKFZphlcc3_75a17	1	-1	7	0.220403	MAP	CpG	GC_rich	Low_complexity							nogenomic_polyA	Atail	yes	AATAAA	canonical	NORM	GOOD_MULTIPLE_EXON
BX537566	BX537566	2672	2622	12	DKFZphlcc3_75b22	0	-1	2	0.0748503	MAP	noCpG									nogenomic_polyA	Atail	yes	AATAAA	canonical	NORM	GOOD_MULTIPLE_EXON
BX537567	BX537567	3411	3386	7	DKFZphlcc3_75j13	0	-1	6	0.175901	MAP	noCpG									nogenomic_polyA	Atail	yes	AATAAA	canonical	NORM	GOOD_MULTIPLE_EXON
BX537568	BX537568	1900	1900	2	DKFZphlcc3_80o6	0	13	3	0.0526316	MAP	noCpG									nogenomic_polyA	Atail	yes	ATTAAA	canonical	NORM	GOOD_MULTIPLE_EXON
BX537569	BX537569	6546	6546	15	DKFZphlcc3_9d15	2	5	13	0.183318	MAP	noCpG									nogenomic_polyA	noAtail	yes	AATAAA	canonical	NORM	QUESTIONABLE_MULTIPLE_EXON
BX537570	BX537570	6865	6855	17	DKFZphlcc3_9d21	14	-1	5	0.0728332	MAP	noCpG									nogenomic_polyA	Atail	yes	AATAAA	canonical	NORM	GOOD_MULTIPLE_EXON
BX537571	BX537571	6000	5991	2	DKFZphlcc3_9e24	1	-4	17	0.216667	MAP	noCpG									genomic_polyA	Atail	no	nopAsignal	unknown	ACONT	BAD_CONT
BX537572	BX537572	5929	5918	7	DKFZphlcc3_9g14	3	-1	17	0.286726	MAP	noCpG									nogenomic_polyA	Atail	yes	ATTAAA	canonical	NORM	GOOD_MULTIPLE_EXON
BX537573	BX537573	5835	5822	1	DKFZphlcc3_9o4	0	-1	8	0.119966	MAP	noCpG	L2	LINE/L2	MSTB	LTR/MaLR					nogenomic_polyA	Atail	yes	AATAAA	noSS	NORM	GOOD_MULTIPLE_EXON_SEXON
BX537574	BX537574	6142	6117	31	DKFZphlcc3_108m16	1	-4	12	0.195376	MAP	noCpG									nogenomic_polyA	Atail	yes	AATAAA	non-canonical	NORM	GOOD_MULTIPLE_EXON
BX537575	BX537575	5719	5698	1	DKFZphlcc3_115d5	0	-1	4	0.0524567	MAP	noCpG									nogenomic_polyA	noAtail	yes	TATAAA	noSS	NORM	QUESTIONABLE_SINGLE_EXON
BX537576	BX537576	4757	4733	1	DKFZphlcc3_119k24	0	-6	3	0.0420433	MAP	noCpG									nogenomic_polyA	Atail	yes	AATAAA	noSS	NORM	GOOD_MULTIPLE_EXON_SEXON
BX537577	BX537577	4537	4515	1	DKFZphlcc3_150k15	0	-15	5	0.088164	MAP	noCpG					AluSx	SINE/Alu			nogenomic_polyA	Atail	no	nopAsignal	noSS	NORM	QUESTIONABLE_SINGLE_EXON
BX537578	BX537578	4143	4118	20	DKFZphlcc3_145l20	1	-4	14	0.313782	MAP	CpG									nogenomic_polyA	Atail	yes	ATTAAA	non-canonical	NORM	GOOD_MULTIPLE_EXON
BX537579	BX537579	2677	2655	1	DKFZphlcc3_185i9	0	-2	3	0.0373552	MAP	noCpG									nogenomic_polyA	Atail	yes	AATAAA	noSS	NORM	GOOD_MULTIPLE_EXON_SEXON
BX537580	BX537580	1635	1613	10	DKFZphlcc3_218p13	0	-20	1	0.0611621	MAP	noCpG					AluSg/x	SINE/Alu			genomic_polyA	Atail	no	nopAsignal	canonical	NORM	QUESTIONABLE_MULTIPLE_EXON
BX537581	BX537581	1740	1719	6	DKFZphlcc3_213c4	0	-6	2	0.114943	MAP	CpG									nogenomic_polyA	Atail	yes	AATAAA	canonical	NORM	GOOD_MULTIPLE_EXON
BX537582	BX537582	1839	1817	3	DKFZphlcc3_198o2	1	26	4	0.21751	MAP	CpG									nogenomic_polyA	Atail	no	nopAsignal	canonical	NORM	QUESTIONABLE_MULTIPLE_EXON
BX537583	BX537583	2640	2618	1	DKFZphlcc3_155i17	0	-4	0	0	MAP	noCpG									nogenomic_polyA	Atail	no	nopAsignal	noSS	NORM	QUESTIONABLE_SINGLE_EXON
BX537584	BX537584	4298	4278	2	DKFZphlcc3_119d10	0	-2	15	0.116333	MAP	noCpG	MER1B	DNA/MER1_type							nogenomic_polyA	Atail	yes	AATAAA	canonical	NORM	GOOD_MULTIPLE_EXON
BX537585	BX537585	3839	3818	1	DKFZphlcc3_119e17	0	-19	0	0	MAP	noCpG					FLAM_C	SINE/Alu	AluJb	SINE/Alu	genomic_polyA	Atail	no	nopAsignal	noSS	RCONT	BAD_CONT
BX537586	BX537586	3361	3294	1	DKFZphlcc3_119p5	0	-3	32	0.29753	MAP	noCpG									nogenomic_polyA	Atail	no	nopAsignal	noSS	NORM	QUESTIONABLE_SINGLE_EXON
BX537587	BX537587	1848	1823	9	DKFZphlcc3_218l21	1	-5	3	0.162338	MAP	noCpG									nogenomic_polyA	Atail	yes	AATAAA	canonical	NORM	GOOD_MULTIPLE_EXON
BX537588	BX537588	1727	1702	6	DKFZphlcc3_273n10	0	-23	3	0.173712	MAP	noCpG					AluSx	SINE/Alu	(A)n	Simple_repeat	genomic_polyA	Atail	no	nopAsignal	canonical	ICONT	BAD_CONT
BX537589	BX537589	2951	2923	2	DKFZphlcc3_224m17					2hits	noCpG									nogenomic_polyA	Atail	yes	AATAAA	noSS		CHIMERIC
BX537590	BX537590	8320	8298	47	DKFZphlcc3_5i15	1	1	10	0.108173	MAP	CpG									nogenomic_polyA	Atail	yes	AATAAA	canonical	NORM	GOOD_MULTIPLE_EXON
BX537591	BX537591	6092	6072	2	DKFZphlcc3_66f18	0	-17	7	0.114905	MAP	noCpG									nogenomic_polyA	Atail	no	nopAsignal	canonical	NORM	QUESTIONABLE_MULTIPLE_EXON
BX537592	BX537592	2081	1918	1	DKFZphlcc3_85p12	0	-23	18	0.480538	MAP	noCpG			MER30	DNA/MER1_type					nogenomic_polyA	Atail	no	nopAsignal	noSS	NORM	QUESTIONABLE_SINGLE_EXON
BX537593	BX537593	2272	2272	3	DKFZphlcc3_78i20	0	46	3	0.132042	MAP	CpG									nogenomic_polyA	Atail	no	nopAsignal	canonical	NORM	QUESTIONABLE_MULTIPLE_EXON
BX537594	BX537594	4972	4944	1	DKFZphlcc3_95b11	39	-13	7	0.140788	5UM	noCpG									nogenomic_polyA	Atail	no	nopAsignal	noSS		UNMAPPED
BX537595	BX537595	5836	5814	23	DKFZphlcc3_95i22	0	-5	7	0.10281	MAP	noCpG	L2	LINE/L2							nogenomic_polyA	Atail	yes	AATAAA	antisense	NORM	BAD_ANTISENSE
BX537596	BX537596	5613	5571	1	DKFZphlcc3_95o11	0	-1	4	0.0712631	MAP	noCpG									nogenomic_polyA	Atail	yes	TATAAA	noSS	NORM	GOOD_MULTIPLE_EXON_SEXON
BX537597	BX537597	4979	4959	1	DKFZphlcc3_119d4	0	-3	3	0.0602531	MAP	noCpG									nogenomic_polyA	Atail	yes	ATTAAA	noSS	NORM	GOOD_MULTIPLE_EXON_SEXON
BX537598	BX537598	4030	4007	1	DKFZphlcc3_119e12	0	-2	11	0.223325	MAP	noCpG	LTR23	LTR/MER4-group	LTR23	LTR/MER4-group					nogenomic_polyA	Atail	yes	AATAAA	noSS	NORM	GOOD_MULTIPLE_EXON_SEXON
BX537599	BX537599	3917	3897	1	DKFZphlcc3_145p14	0	-2	7	0.127649	MAP	noCpG									nogenomic_polyA	Atail	yes	AATAAA	noSS	NORM	GOOD_MULTIPLE_EXON_SEXON
BX537600	BX537600	4237	4211	1	DKFZphlcc3_145o16	0	-7	15	0.354024	MAP	noCpG									nogenomic_polyA	Atail	yes	ATTAAA	noSS	NORM	GOOD_MULTIPLE_EXON_SEXON
BX537601	BX537601	2041	2041	4	DKFZphlcc3_63c19	1	100	3	0.146987	3UM												yes				UNMAPPED
BX537602	BX537602	2746	2725	3	DKFZphlcc3_85g1	1	-1	4	0.145666	MAP	CpG									nogenomic_polyA	Atail	yes	AATAAA	canonical	NORM	GOOD_MULTIPLE_EXON
BX537603	BX537603	5565	5545	26	DKFZphlcc3_115l4	1	-2	8	0.143756	MAP	CpG	(CCCCG)n	Simple_repeat							nogenomic_polyA	Atail	yes	AATAAA	canonical	NORM	GOOD_MULTIPLE_EXON
BX537604	BX537604	4610	4549	2	DKFZphlcc3_119g24	0	-1	4	0.0867679	MAP	noCpG	L1MEc	LINE/L1							nogenomic_polyA	Atail	no	nopAsignal	canonical	NORM	QUESTIONABLE_MULTIPLE_EXON
BX537605	BX537605	3892	3823	1	DKFZphlcc3_119p23	0	-3	6	0.102775	MAP	noCpG									nogenomic_polyA	Atail	yes	AATAAA	noSS	NORM	GOOD_MULTIPLE_EXON_SEXON
BX537606	BX537606	1437	1357	1	DKFZphlcc3_218f12	0	-2	2	0.139179	MAP	noCpG									nogenomic_polyA	Atail	no	nopAsignal	noSS	NORM	QUESTIONABLE_SINGLE_EXON
BX537607	BX537607	1529	1508	1	DKFZphlcc3_218n20	0	-2	15	0.196207	MAP	noCpG									nogenomic_polyA	Atail	yes	AATAAA	noSS	NORM	GOOD_MULTIPLE_EXON_SEXON
BX537608	BX537608	3505	3428	13	DKFZphlcc3_224f13	0	0	8	0.199715	MAP	noCpG	LTR13	LTR/Retroviral	LTR13	LTR/Retroviral					nogenomic_polyA	Atail	yes	AATAAA	canonical	NORM	GOOD_MULTIPLE_EXON
BX537609	BX537609	6462	6441	2	DKFZphlcc3_113i4	0	-4	15	0.185701	MAP	CpG	(CCG)n	Simple_repeat			L2	LINE/L2			genomic_polyA	Atail	no	nopAsignal	canonical	NORM	QUESTIONABLE_MULTIPLE_EXON
BX537610	BX537610	5632	5614	6	DKFZphlcc3_50g16	0	-1	5	0.0710227	MAP	noCpG	L1MC4	LINE/L1	L1MC4	LINE/L1					nogenomic_polyA	Atail	yes	AATAAA	unknown	NORM	DELETED_MULTIPLE_EXON
BX537611	BX537611	5094	5074	10	DKFZphlcc3_50i17	0	0	8	0.157048	MAP	noCpG									nogenomic_polyA	Atail	yes	AATAAA	unknown	NORM	DELETED_MULTIPLE_EXON
BX537612	BX537612	3400	3379	9	DKFZphlcc3_50o16	0	-1	0	0	MAP	CpG									nogenomic_polyA	Atail	yes	AATAAA	unknown	NORM	DELETED_MULTIPLE_EXON
BX537613	BX537613	4957	4937	1	DKFZphlcc3_117e11	0	-1	7	0.121041	MAP	noCpG									nogenomic_polyA	Atail	yes	AATAAA	noSS	NORM	GOOD_MULTIPLE_EXON_SEXON
BX537614	BX537614	4466	4446	1	DKFZphlcc3_130d16	0	-1	4	0.0895656	MAP	noCpG					AluSg/x	SINE/Alu			genomic_polyA	Atail	no	nopAsignal	noSS	ACONT	BAD_CONT
BX537615	BX537615	3500	3480	23	DKFZphlcc3_173a1	0	-2	4	0.0571429	MAP	noCpG									nogenomic_polyA	Atail	yes	AATAAA	unknown	NORM	DELETED_MULTIPLE_EXON
BX537616	BX537616	3932	3914	7	DKFZphlcc3_173a9	0	-1	5	0.127162	MAP	noCpG									genomic_polyA	Atail	no	nopAsignal	canonical	NORM	QUESTIONABLE_MULTIPLE_EXON
BX537617	BX537617	3272	3253	4	DKFZphlcc3_188a24	0	-1	2	0.0611247	MAP	noCpG									nogenomic_polyA	Atail	yes	ATTAAA	canonical	NORM	GOOD_MULTIPLE_EXON
BX537618	BX537618	3953	3926	3	DKFZphlcc3_188c12	1	-1	8	0.202378	MAP	noCpG									nogenomic_polyA	Atail	yes	ATTAAA	canonical	NORM	GOOD_MULTIPLE_EXON
BX537619	BX537619	3953	3926	3	DKFZphlcc3_188d11	1	-1	8	0.202378	MAP	noCpG									nogenomic_polyA	Atail	yes	ATTAAA	canonical	NORM	GOOD_MULTIPLE_EXON
BX537620	BX537620	3593	3576	1	DKFZphlcc3_188e20	0	-1	4	0.111328	MAP	noCpG					AluSc	SINE/Alu	(A)n	Simple_repeat	genomic_polyA	Atail	no	nopAsignal	noSS	ACONT	BAD_CONT
BX537621	BX537621	3895	3873	6	DKFZphlcc3_188h14	0	-5	6	0.12837	MAP	noCpG									nogenomic_polyA	Atail	yes	AATAAA	canonical	NORM	GOOD_MULTIPLE_EXON
BX537622	BX537622	4086	4066	1	DKFZphlcc3_188j12	0	-1	11	0.269212	MAP	noCpG									nogenomic_polyA	Atail	yes	AATAAA	noSS	NORM	GOOD_MULTIPLE_EXON_SEXON
BX537623	BX537623	3248	3228	1	DKFZphlcc3_188o2	0	-1	7	0.215517	MAP	noCpG									nogenomic_polyA	Atail	yes	AATAAA	noSS	NORM	GOOD_MULTIPLE_EXON_SEXON
BX537624	BX537624	3244	3224	1	DKFZphlcc3_188p2	0	-1	2	0.0616523	MAP	noCpG									nogenomic_polyA	Atail	yes	AATAAA	noSS	NORM	GOOD_MULTIPLE_EXON_SEXON
BX537625	BX537625	2465	2446	1	DKFZphlcc3_188p8	0	-3	6	0.162272	MAP	noCpG									nogenomic_polyA	Atail	yes	AATAAA	noSS	NORM	GOOD_MULTIPLE_EXON_SEXON
BX537626	BX537626	2195	2176	1	DKFZphlcc3_200e1	0	0	1	0.0455581	MAP	noCpG									nogenomic_polyA	Atail	yes	ATTAAA	noSS	NORM	GOOD_MULTIPLE_EXON_SEXON
BX537627	BX537627	1888	1862	1	DKFZphlcc3_200e4	0	-7	3	0.158898	MAP	noCpG									nogenomic_polyA	Atail	yes	AATAAA	noSS	NORM	GOOD_MULTIPLE_EXON_SEXON
BX537628	BX537628	2033	2014	3	DKFZphlcc3_200k6					3hits	noCpG					L2	LINE/L2			nogenomic_polyA	Atail	yes	AATAAA	noSS		CHIMERIC
BX537629	BX537629	2036	2002	1	DKFZphlcc3_200l5	0	-6	3	0.147348	MAP	noCpG									nogenomic_polyA	Atail	yes	AATAAA	noSS	NORM	GOOD_MULTIPLE_EXON_SEXON
BX537630	BX537630	3779	3756	1	DKFZphlcc3_204f15	0	-5	8	0.211696	MAP	noCpG									nogenomic_polyA	Atail	yes	AATAAA	noSS	NORM	GOOD_MULTIPLE_EXON_SEXON
BX537631	BX537631	2762	2743	5	DKFZphlcc3_204h10	0	-1	38	0.325851	MAP	noCpG	AT_rich	Low_complexity			AluSq	SINE/Alu	(A)n	Simple_repeat	genomic_polyA	Atail	no	nopAsignal	canonical	ICONT	BAD_CONT
BX537632	BX537632	3389	3370	2	DKFZphlcc3_208g13	0	-1	1	0.0295072	MAP	noCpG			MLT1H	LTR/MaLR					nogenomic_polyA	Atail	yes	AATAAA	noSS	NORM	DELETED_SINGLE_EXON
BX537633	BX537633	2770	2747	3	DKFZphlcc3_208j8	0	-1	1	0.0361011	MAP	noCpG			MIR	SINE/MIR					nogenomic_polyA	Atail	yes	ATTAAA	canonical	NORM	GOOD_MULTIPLE_EXON
BX537634	BX537634	3871	3852	1	DKFZphlcc3_208m22	0	-2	12	0.284164	MAP	noCpG									nogenomic_polyA	Atail	yes	AATAAA	noSS	NORM	GOOD_MULTIPLE_EXON_SEXON
BX537635	BX537635	2941	2921	1	DKFZphlcc3_215m11	0	-1	3	0.102006	MAP	noCpG									nogenomic_polyA	Atail	yes	AATAAA	noSS	NORM	GOOD_MULTIPLE_EXON_SEXON
BX537636	BX537636	3176	3156	1	DKFZphlcc3_215m22	0	0	5	0.125945	MAP	noCpG									nogenomic_polyA	Atail	no	nopAsignal	noSS	NORM	QUESTIONABLE_SINGLE_EXON
BX537637	BX537637	1614	1594	42	DKFZphlcc3_272c24					4hits	noCpG									nogenomic_polyA	Atail	yes	AATAAA	unknown		CHIMERIC
BX537638	BX537638	7621	7599	2	DKFZphlcc3_44f14	0	-1	17	0.170581	MAP	noCpG									nogenomic_polyA	Atail	yes	AATAAA	canonical	NORM	GOOD_MULTIPLE_EXON
BX537639	BX537639	5325	5295	4	DKFZphlcc3_116m10	0	-1	2	0.0375587	MAP	noCpG									nogenomic_polyA	Atail	yes	AATAAA	canonical	NORM	GOOD_MULTIPLE_EXON
BX537640	BX537640	6355	6326	3	DKFZphlcc3_29j12	0	-2	7	0.0472069	MAP	noCpG									nogenomic_polyA	Atail	yes	AATAAA	canonical	NORM	GOOD_MULTIPLE_EXON
BX537641	BX537641	7394	7376	17	DKFZphlcc3_44d8	7	0	10	0.12172	MAP	CpG									nogenomic_polyA	Atail	yes	AATAAA	unknown	NORM	DELETED_MULTIPLE_EXON
BX537642	BX537642	6625	6604	36	DKFZphlcc3_3i19	0	-1	9	0.120755	MAP	noCpG									nogenomic_polyA	Atail	yes	ATTAAA	canonical	NORM	GOOD_MULTIPLE_EXON
BX537643	BX537643	1699	1673	1	DKFZphlcc3_84d16	0	-1	5	0.176574	MAP	noCpG	HAL1	LINE/Other			L1ME1	LINE/L1			nogenomic_polyA	Atail	no	nopAsignal	noSS	NORM	QUESTIONABLE_SINGLE_EXON
BX537644	BX537644	3587	3562	4	DKFZphlcc3_98m14	2	-1	16	0.446055	MAP	CpG					AluY	SINE/Alu	(A)n	Simple_repeat	genomic_polyA	Atail	no	nopAsignal	unknown	ICONT	BAD_CONT
BX537645	BX537645	1031	1004	3	DKFZphlcc3_148k14	1	-3	2	0	MAP	noCpG									nogenomic_polyA	Atail	yes	ATTAAA	canonical	NORM	GOOD_MULTIPLE_EXON
BX537646	BX537646	2518	2500	1	DKFZphlcc3_188l17	0	0	7	0.277998	MAP	noCpG									nogenomic_polyA	Atail	yes	AATAAA	noSS	NORM	GOOD_MULTIPLE_EXON_SEXON
BX537647	BX537647	2726	2700	1	DKFZphlcc3_204b22	0	-8	5	0.146735	MAP	noCpG									nogenomic_polyA	Atail	yes	AATAAA	noSS	NORM	GOOD_MULTIPLE_EXON_SEXON
BX537648	BX537648	2764	2744	2	DKFZphlcc3_204c3	0	-1	2	0.0361795	MAP	noCpG									nogenomic_polyA	Atail	yes	AATAAA	canonical	NORM	GOOD_MULTIPLE_EXON
BX537649	BX537649	2045	2027	2	DKFZphlcc3_84d10	0	0	20	0.488998	MAP	noCpG					AluYb8	SINE/Alu			nogenomic_polyA	Atail	no	nopAsignal	noSS	NORM	DELETED_SINGLE_EXON
BX537650	BX537650	2541	2521	3	DKFZphlcc3_84d12	0	-5	8	0.0787092	MAP	CpG									genomic_polyA	Atail	no	nopAsignal	canonical	NORM	QUESTIONABLE_MULTIPLE_EXON
BX537651	BX537651	4487	4458	1	DKFZphlcc3_90c3	0	-1	14	0.312012	MAP	noCpG									nogenomic_polyA	Atail	yes	ATTAAA	noSS	NORM	GOOD_MULTIPLE_EXON_SEXON
BX537652	BX537652	7932	7912	9	DKFZphlcc3_90g19	0	-1	14	0.151286	MAP	noCpG	L1MB5	LINE/L1	L1MB3	LINE/L1					nogenomic_polyA	Atail	yes	ATTAAA	canonical	NORM	GOOD_MULTIPLE_EXON
BX537653	BX537653	6492	6472	2	DKFZphlcc3_90i11	0	-1	12	0.169439	MAP	noCpG			MIR	SINE/MIR					genomic_polyA	Atail	yes	AATAAA	canonical	NORM	GOOD_MULTIPLE_EXON
BX537654	BX537654	5412	5392	2	DKFZphlcc3_90i18	0	-1	24	0.351072	MAP	noCpG									nogenomic_polyA	Atail	yes	ATTAAA	antisense	NORM	BAD_ANTISENSE
BX537655	BX537655	5734	5714	15	DKFZphlcc3_90k2	1	-1	5	0.0523195	MAP	CpG									nogenomic_polyA	Atail	yes	ATTAAA	canonical	NORM	GOOD_MULTIPLE_EXON
BX537656	BX537656	5876	5855	2	DKFZphlcc3_94k15	1	-1	9	0.0340368	MAP	noCpG									nogenomic_polyA	Atail	yes	ATTAAA	canonical	NORM	GOOD_MULTIPLE_EXON
BX537657	BX537657	4362	4342	1	DKFZphlcc3_94i13	0	-1	5	0.114626	MAP	noCpG	MER44	DNA/MER2_type	MER44A	DNA/MER2_type					nogenomic_polyA	Atail	yes	ATTAAA	noSS	NORM	GOOD_MULTIPLE_EXON_SEXON
BX537658	BX537658	3023	3003	2	DKFZphlcc3_98i3	0	0	9	0.231558	MAP	noCpG									nogenomic_polyA	Atail	yes	ATTAAA	canonical	NORM	GOOD_MULTIPLE_EXON
BX537659	BX537659	6214	6195	3	DKFZphlcc3_94o16	0	-1	13	0.160927	MAP	CpG									nogenomic_polyA	Atail	yes	AATAAA	unknown	NORM	DELETED_MULTIPLE_EXON
BX537660	BX537660	2968	2949	2	DKFZphlcc3_98l13	0	-1	2	0.0673854	MAP	noCpG									nogenomic_polyA	Atail	yes	AATAAA	canonical	NORM	GOOD_MULTIPLE_EXON
BX537661	BX537661	2823	2804	1	DKFZphlcc3_98n23	0	-1	1	0.0354233	MAP	noCpG									nogenomic_polyA	Atail	yes	AATATA	noSS	NORM	GOOD_MULTIPLE_EXON_SEXON
BX537662	BX537662	1957	1939	1	DKFZphncc1_43n16	0	0	6	0.306592	MAP	noCpG									nogenomic_polyA	Atail	yes	ATTAAA	noSS	NORM	GOOD_MULTIPLE_EXON_SEXON
BX537663	BX537663	4941	4924	4	DKFZphncc1_5d6	1	-1	14	0.242866	MAP	noCpG									nogenomic_polyA	Atail	yes	AATAAA	canonical	NORM	GOOD_MULTIPLE_EXON
BX537664	BX537664	4781	4753	7	DKFZphncc1_5f7	0	-5	3	0.0418323	MAP	noCpG									nogenomic_polyA	Atail	yes	AATAAA	canonical	NORM	GOOD_MULTIPLE_EXON
BX537665	BX537665	5162	5142	2	DKFZphlcc3_90b10	0	-1	10	0.135606	MAP	noCpG									nogenomic_polyA	Atail	yes	AATAAA	canonical	NORM	GOOD_MULTIPLE_EXON
BX537666	BX537666	5473	5454	2	DKFZphlcc3_94n4	0	-1	4	0.0548145	MAP	noCpG	MER92B	LTR/MER4-group							genomic_polyA	Atail	no	nopAsignal	canonical	NORM	QUESTIONABLE_MULTIPLE_EXON
BX537667	BX537667	8275	8249	1	DKFZphlcc3_109d8	0	-1	60	0.169184	IUM	noCpG									nogenomic_polyA	Atail	yes	AATAAA	noSS		UNMAPPED
BX537668	BX537668	8359	8328	1	DKFZphlcc3_109h1	0	-6	16	0.167484	MAP	noCpG									nogenomic_polyA	Atail	yes	AATAAA	noSS	NORM	GOOD_MULTIPLE_EXON_SEXON
BX537669	BX537669	5741	5721	1	DKFZphlcc3_123c9	0	-1	11	0.139349	MAP	noCpG			L2	LINE/L2					nogenomic_polyA	Atail	yes	AATAAA	noSS	NORM	GOOD_MULTIPLE_EXON_SEXON
BX537670	BX537670	5632	5607	5	DKFZphlcc3_123k8	2	-1	4	0.0710227	MAP	noCpG									nogenomic_polyA	Atail	yes	AATAAA	non-canonical	NORM	GOOD_MULTIPLE_EXON
BX537671	BX537671	3752	3730	11	DKFZphlcc3_130a4	0	-3	12	0.293177	MAP	noCpG	L2	LINE/L2	L2	LINE/L2					nogenomic_polyA	Atail	yes	AATAAA	canonical	NORM	GOOD_MULTIPLE_EXON
BX537672	BX537672	3968	3951	1	DKFZphlcc3_130j1	0	-6	12	0.126008	MAP	noCpG							(A)n	Simple_repeat	genomic_polyA	Atail	no	nopAsignal	noSS	ACONT	BAD_CONT
BX537673	BX537673	1514	1491	9	DKFZphlcc3_169e4	1	-6	0	0	MAP	CpG									nogenomic_polyA	Atail	yes	AATAAA	canonical	NORM	GOOD_MULTIPLE_EXON
BX537674	BX537674	4505	4480	3	DKFZphlcc3_184a8	0	-4	5	0.110988	MAP	noCpG									nogenomic_polyA	Atail	yes	ATTAAA	non-canonical	NORM	GOOD_MULTIPLE_EXON
BX537675	BX537675	3368	3348	1	DKFZphlcc3_188a15	0	-1	5	0.148456	MAP	noCpG									nogenomic_polyA	Atail	yes	AATAAA	noSS	NORM	GOOD_MULTIPLE_EXON_SEXON
BX537676	BX537676	3345	3318	13	DKFZphlcc3_188i18	1	-1	4	0.0597907	MAP	noCpG									nogenomic_polyA	Atail	yes	AATAAA	canonical	NORM	GOOD_MULTIPLE_EXON
BX537677	BX537677	3353	3332	1	DKFZphlcc3_204k5	0	-1	8	0.119296	MAP	noCpG									nogenomic_polyA	Atail	yes	AATAAA	noSS	NORM	GOOD_MULTIPLE_EXON_SEXON
BX537678	BX537678	3565	3545	5	DKFZphlcc3_204m10	0	-3	6	0.0841515	MAP	noCpG									nogenomic_polyA	Atail	yes	AATAAA	canonical	NORM	GOOD_MULTIPLE_EXON
BX537679	BX537679	3530	3504	2	DKFZphlcc3_204m13	4	-2	7	0.169972	MAP	noCpG	L1MB5	LINE/L1	L1MB7	LINE/L1					nogenomic_polyA	Atail	yes	AATAAA	canonical	NORM	GOOD_MULTIPLE_EXON
BX537680	BX537680	3584	3557	4	DKFZphlcc3_208a1	0	-3	6	0.111607	MAP	noCpG									nogenomic_polyA	Atail	yes	AATAAA	canonical	NORM	GOOD_MULTIPLE_EXON
BX537681	BX537681	3618	3598	1	DKFZphlcc3_208i21	0	-1	5	0.138198	MAP	noCpG									nogenomic_polyA	Atail	yes	AATAAA	noSS	NORM	GOOD_MULTIPLE_EXON_SEXON
BX537682	BX537682	4403	4383	17	DKFZphlcc3_222i6	1	-1	4	0.0908471	MAP	noCpG									genomic_polyA	Atail	yes	AATAAA	canonical	NORM	GOOD_MULTIPLE_EXON
BX537683	BX537683	5244	5223	2	DKFZphlcc3_222k8					2hits	noCpG									nogenomic_polyA	Atail	yes	ATTAAA	noSS		CHIMERIC
BX537684	BX537684	2388	2341	26	DKFZphlcc4_40n21					2hits	CpG									nogenomic_polyA	Atail	no	nopAsignal	unknown		CHIMERIC
BX537685	BX537685	6407	6372	5	DKFZphlcc3_166o24	0	-1	11	0.156079	MAP	CpG					AluSg	SINE/Alu	AluSc	SINE/Alu	genomic_polyA	Atail	no	nopAsignal	canonical	ICONT	BAD_CONT
BX537686	BX537686	2490	2473	1	DKFZphlcc3_196c1	0	-1	7	0.160643	MAP	noCpG									nogenomic_polyA	Atail	yes	AATAAA	noSS	NORM	GOOD_MULTIPLE_EXON_SEXON
BX537687	BX537687	2156	2138	12	DKFZphlcc3_196d9	0	-2	3	0.0927644	MAP	noCpG			L2	LINE/L2					nogenomic_polyA	Atail	yes	AATAAA	canonical	NORM	GOOD_MULTIPLE_EXON
BX537688	BX537688	2244	2221	5	DKFZphlcc3_196e10	1	-5	1	0.0445633	MAP	noCpG									nogenomic_polyA	Atail	yes	AATACA	canonical	NORM	GOOD_MULTIPLE_EXON
BX537689	BX537689	6402	6381	1	DKFZphlcc3_111n18	0	0	29	0.452983	MAP	noCpG									nogenomic_polyA	Atail	yes	AATAAA	noSS	NORM	GOOD_MULTIPLE_EXON_SEXON
BX537690	BX537690	5498	5436	1	DKFZphlcc3_111e18	0	-1	2	0.0181884	MAP	noCpG									nogenomic_polyA	Atail	yes	AATAAA	noSS	NORM	GOOD_MULTIPLE_EXON_SEXON
BX537691	BX537691	5469	5447	2	DKFZphlcc3_111e3	0	-1	11	0.201134	MAP	noCpG					AluY	SINE/Alu			genomic_polyA	Atail	no	nopAsignal	noSS	ACONT	BAD_CONT
BX537692	BX537692	5967	5949	1	DKFZphlcc3_111f6	0	0	28	0.368694	MAP	noCpG									nogenomic_polyA	Atail	yes	AATAAA	noSS	NORM	GOOD_MULTIPLE_EXON_SEXON
BX537693	BX537693	1799	1762	1	DKFZphlcc3_239p8	0	-7	3	0.166759	MAP	noCpG									nogenomic_polyA	Atail	yes	AATAAA	noSS	NORM	GOOD_MULTIPLE_EXON_SEXON
BX537694	BX537694	3192	3173	2	DKFZphlcc3_49j14	0	-1	10	0.18797	MAP	noCpG			L1ME	LINE/L1					nogenomic_polyA	Atail	no	nopAsignal	noSS	NORM	DELETED_SINGLE_EXON
BX537695	BX537695	624	556	1	DKFZphlcc3_82p1	0	9	2	0.320513	MAP	noCpG					AluSg	SINE/Alu			nogenomic_polyA	Atail	no	nopAsignal	noSS	NORM	QUESTIONABLE_SINGLE_EXON
BX537696	BX537696	1637	1617	4	DKFZphlcc3_158m20	8	-1	2	0.122175	MAP	CpG									nogenomic_polyA	Atail	no	nopAsignal	unknown	NORM	DELETED_MULTIPLE_EXON
BX537697	BX537697	4601	4581	3	DKFZphlcc3_53d8	0	-1	4	0.0869376	MAP	noCpG									nogenomic_polyA	Atail	yes	AATAAA	canonical	NORM	GOOD_MULTIPLE_EXON
BX537698	BX537698	5071	5051	1	DKFZphlcc3_166f9	0	-1	7	0.0788799	MAP	noCpG									nogenomic_polyA	Atail	yes	AATAAA	noSS	NORM	GOOD_MULTIPLE_EXON_SEXON
BX537699	BX537699	3352	3269	4	DKFZphlcc3_171e22	0	-1	24	0.566826	MAP	CpG									nogenomic_polyA	Atail	yes	TATAAA	canonical	NORM	GOOD_MULTIPLE_EXON
BX537700	BX537700	1592	1572	1	DKFZphlcc3_239p23	0	-1	9	0.565327	MAP	noCpG					AluY	SINE/Alu	(A)n	Simple_repeat	genomic_polyA	Atail	no	nopAsignal	noSS	ACONT	BAD_CONT
BX537701	BX537701	4900	4864	1	DKFZphlcc3_244g4	0	-16	7	0.142857	MAP	noCpG					AluY	SINE/Alu			genomic_polyA	Atail	no	nopAsignal	noSS	ACONT	BAD_CONT
BX537702	BX537702	1810	1689	4	DKFZphlcc3_275l4	0	-1	1	0.0552486	MAP	noCpG									genomic_polyA	Atail	no	nopAsignal	canonical	NORM	QUESTIONABLE_MULTIPLE_EXON
BX537703	BX537703	4643	4629	3	DKFZphncc1_8o4					2hits	noCpG									nogenomic_polyA	Atail	yes	AATAAA	canonical		CHIMERIC
BX537704	BX537704	4562	4386	1	DKFZphlcc3_244h1	7	-1	6	0.0438404	MAP	noCpG					L1M4	LINE/L1			nogenomic_polyA	Atail	yes	AATAAA	noSS	NORM	GOOD_MULTIPLE_EXON_SEXON
BX537705	BX537705	4573	4473	10	DKFZphlcc3_244h10	0	-1	4	0.0874699	MAP	noCpG									nogenomic_polyA	Atail	yes	ATTAAA	canonical	NORM	GOOD_MULTIPLE_EXON
BX537706	BX537706	2877	2857	3	DKFZphlcc3_196d12	0	-1	3	0.104275	MAP	CpG					MSTA	LTR/MaLR	MSTA	LTR/MaLR	nogenomic_polyA	Atail	yes	ATTAAA	canonical	NORM	GOOD_MULTIPLE_EXON
BX537707	BX537707	4644	4623	1	DKFZphlcc3_223f23	0	-1	6	0.0645995	MAP	noCpG									nogenomic_polyA	Atail	yes	AATAAA	noSS	NORM	GOOD_MULTIPLE_EXON_SEXON
BX537708	BX537708	4997	4977	33	DKFZphlcc3_93m19	0	-2	7	0.120072	MAP	CpG									nogenomic_polyA	Atail	no	nopAsignal	non-canonical	NORM	QUESTIONABLE_MULTIPLE_EXON
BX537709	BX537709	5359	5289	1	DKFZphlcc3_49c18	0	-1	11	0.149282	MAP	noCpG									nogenomic_polyA	Atail	yes	AATAAA	noSS	NORM	GOOD_MULTIPLE_EXON_SEXON
BX537710	BX537710	5206	5186	3	DKFZphlcc3_93a23	0	-1	17	0.307338	MAP	noCpG	MER41-internal	LTR/MER4-group	MER41-internal	LTR/MER4-group					nogenomic_polyA	Atail	yes	AATAAA	canonical	NORM	GOOD_MULTIPLE_EXON
BX537711	BX537711	3816	3796	1	DKFZphlcc3_223i3	0	-1	15	0.340671	MAP	noCpG					AluSx	SINE/Alu	(A)n	Simple_repeat	genomic_polyA	Atail	no	nopAsignal	noSS	ACONT	BAD_CONT
BX537712	BX537712	5907	5888	1	DKFZphlcc3_49n9	0	-3	19	0.287794	MAP	noCpG	AluY	SINE/Alu							genomic_polyA	Atail	no	nopAsignal	noSS	ACONT	BAD_CONT
BX537713	BX537713	6037	5993	1	DKFZphlcc3_49o8	0	-1	13	0.198774	MAP	noCpG									nogenomic_polyA	Atail	yes	TATAAA	noSS	NORM	GOOD_MULTIPLE_EXON_SEXON
BX537714	BX537714	5596	5576	1	DKFZphlcc3_62b11	0	-1	11	0.178699	MAP	noCpG					AluJb	SINE/Alu	(A)n	Simple_repeat	genomic_polyA	Atail	no	nopAsignal	unknown	ICONT	BAD_CONT
BX537715	BX537715	4337	4321	1	DKFZphlcc3_223d21	0	-1	7	0.138344	MAP	noCpG					AluSq	SINE/Alu	HERVL	LTR/Retroviral	genomic_polyA	Atail	no	nopAsignal	noSS	RCONT	BAD_CONT
BX537716	BX537716	5079	5059	1	DKFZphlcc3_223e8	0	-1	9	0.1772	MAP	noCpG									nogenomic_polyA	Atail	yes	AATAAA	noSS	NORM	GOOD_MULTIPLE_EXON_SEXON
BX537717	BX537717	4012	3994	2	DKFZphlcc3_223g17	0	-1	15	0.348953	MAP	noCpG					U7	snRNA			genomic_polyA	Atail	no	nopAsignal	non-canonical	NORM	QUESTIONABLE_MULTIPLE_EXON
BX537718	BX537718	3134	2984	1	DKFZphlcc3_223h2	0	-2	9	0.255265	MAP	noCpG									nogenomic_polyA	Atail	yes	AATAAA	noSS	NORM	GOOD_MULTIPLE_EXON_SEXON
BX537719	BX537719	4424	4404	2	DKFZphlcc3_244m19	0	-1	8	0.0904159	MAP	noCpG					AluJo/FLAM	SINE/Alu	(A)n	Simple_repeat	genomic_polyA	Atail	no	nopAsignal	unknown	ICONT	BAD_CONT
BX537720	BX537720	4349	4329	1	DKFZphlcc3_244o1	0	-1	9	0.137963	MAP	noCpG			MER58A	DNA/MER1_type			(A)n	Simple_repeat	genomic_polyA	Atail	no	nopAsignal	noSS	ACONT	BAD_CONT
BX537721	BX537721	10009	9989	15	DKFZphlcc3_244o15					2hits	noCpG									nogenomic_polyA	Atail	yes	AATATA	unknown		CHIMERIC
BX537722	BX537722	6081	6062	1	DKFZphlcc3_49b24	0	-2	16	0.24667	MAP	noCpG					AluSg/x	SINE/Alu			genomic_polyA	Atail	no	nopAsignal	noSS	ACONT	BAD_CONT
BX537723	BX537723	5155	4969	1	DKFZphlcc3_244p18	0	-1	5	0.0775946	MAP	noCpG									nogenomic_polyA	Atail	yes	ATTAAA	noSS	NORM	GOOD_MULTIPLE_EXON_SEXON
BX537724	BX537724	4800	4779	2	DKFZphlcc3_244p24	5	-1	3	0.0625	MAP	noCpG									genomic_polyA	Atail	no	nopAsignal	unknown	ACONT	BAD_CONT
BX537725	BX537725	1731	1711	8	DKFZphlcc3_275o17					2hits	CpG					FLAM_A	SINE/Alu			nogenomic_polyA	Atail	no	nopAsignal	canonical		CHIMERIC
BX537726	BX537726	3208	3188	1	DKFZphlcc3_82l5	0	-1	14	0.342893	MAP	noCpG					AluY	SINE/Alu	(A)n	Simple_repeat	genomic_polyA	Atail	no	nopAsignal	noSS	ACONT	BAD_CONT
BX537727	BX537727	3388	3368	1	DKFZphlcc3_82l7	0	-3	12	0.265643	MAP	noCpG									genomic_polyA	Atail	yes	CATAAA	noSS	NORM	GOOD_MULTIPLE_EXON_SEXON
BX537728	BX537728	7252	7233	2	DKFZphlcc3_88e20	0	-1	13	0.165472	MAP	noCpG									genomic_polyA	Atail	no	nopAsignal	noSS	ACONT	BAD_CONT
BX537729	BX537729	3664	3644	1	DKFZphncc1_12f12	0	-1	9	0.245633	MAP	noCpG			MER58A	DNA/MER1_type	L1MB5	LINE/L1			nogenomic_polyA	Atail	yes	AATAAA	noSS	NORM	GOOD_MULTIPLE_EXON_SEXON
BX537730	BX537730	3542	3522	1	DKFZphncc1_12c6	0	-1	10	0.282326	MAP	noCpG					MER44A	DNA/MER2_type	MER44D	DNA/MER2_type	nogenomic_polyA	Atail	yes	AATAAA	noSS	NORM	GOOD_MULTIPLE_EXON_SEXON
BX537731	BX537731	6328	6308	1	DKFZphlcc3_62o7	0	0	8	0.0948167	MAP	noCpG	L1M4	LINE/L1	L1M4	LINE/L1					nogenomic_polyA	Atail	yes	AATAAA	noSS	NORM	GOOD_MULTIPLE_EXON_SEXON
BX537732	BX537732	1822	1803	2	DKFZphlcc3_220f11					2hits	noCpG									genomic_polyA	Atail	no	nopAsignal	noSS		CHIMERIC
BX537733	BX537733	1784	1761	2	DKFZphlcc3_275a13	0	-2	3	0.168161	MAP	noCpG					L1ME3	LINE/L1	L1ME3A	LINE/L1	nogenomic_polyA	Atail	yes	AATAAA	canonical	NORM	GOOD_MULTIPLE_EXON
BX537734	BX537734	1847	1821	2	DKFZphlcc3_275b15	0	-7	0	0	MAP	noCpG			MER66B	LTR/MER4-group					nogenomic_polyA	Atail	yes	GATAAA	canonical	NORM	GOOD_MULTIPLE_EXON
BX537735	BX537735	1653	1615	7	DKFZphlcc3_275b23	0	-10	5	0.30248	MAP	noCpG									nogenomic_polyA	Atail	yes	AATAAA	canonical	NORM	GOOD_MULTIPLE_EXON
BX537736	BX537736	4973	4953	1	DKFZphlcc3_244l5	0	-2	8	0.14076	MAP	noCpG									nogenomic_polyA	Atail	yes	AATAAA	noSS	NORM	GOOD_MULTIPLE_EXON_SEXON
BX537737	BX537737	4780	4760	1	DKFZphlcc3_244m10	0	-1	9	0.188285	MAP	noCpG			L2	LINE/L2	AluSq/x	SINE/Alu	AluSg/x	SINE/Alu	nogenomic_polyA	Atail	no	nopAsignal	noSS	RCONT	BAD_CONT
BX537738	BX537738	7856	7837	1	DKFZphlcc3_88g17	0	-1	21	0.267312	MAP	noCpG	AluSp	SINE/Alu	AluSp/q	SINE/Alu	Charlie5	DNA/MER1_type			genomic_polyA	Atail	no	nopAsignal	noSS	ACONT	BAD_CONT
BX537739	BX537739	2533	2514	2	DKFZphlcc3_256a2					2hits	noCpG									nogenomic_polyA	Atail	yes	AATAAA	noSS		CHIMERIC
BX537740	BX537740	4305	4285	1	DKFZphlcc3_93l16	0	-1	18	0.325203	MAP	noCpG			L2	LINE/L2					nogenomic_polyA	Atail	no	nopAsignal	noSS	NORM	QUESTIONABLE_SINGLE_EXON
BX537741	BX537741	4648	4626	3	DKFZphlcc3_111p21	0	-4	6	0.0430293	MAP	CpG									nogenomic_polyA	Atail	yes	AATAAA	canonical	NORM	GOOD_MULTIPLE_EXON
BX537742	BX537742	2184	2155	1	DKFZphlcc3_239l10	0	-5	47	2.15201	MAP	noCpG									nogenomic_polyA	Atail	yes	AATAAA	noSS	NORM	GOOD_MULTIPLE_EXON_SEXON
BX537743	BX537743	3699	3607	3	DKFZphlcc3_88e23	0	-1	9	0.216275	MAP	noCpG	MLT1A1	LTR/MaLR							genomic_polyA	Atail	no	nopAsignal	unknown	NORM	DELETED_MULTIPLE_EXON
BX537744	BX537744	6766	6746	1	DKFZphlcc3_62e18	0	-1	17	0.206917	MAP	noCpG									genomic_polyA	Atail	no	nopAsignal	noSS	ACONT	BAD_CONT
BX537745	BX537745	5352	5334	1	DKFZphlcc3_62e7	0	-1	4	0.0747384	MAP	noCpG									nogenomic_polyA	Atail	yes	AATAAA	noSS	NORM	GOOD_MULTIPLE_EXON_SEXON
BX537746	BX537746	7037	7018	8	DKFZphlcc3_62p2	0	-1	11	0.156317	MAP	CpG									genomic_polyA	Atail	yes	AATAAA	canonical	NORM	GOOD_MULTIPLE_EXON
BX537747	BX537747	3228	3194	1	DKFZphlcc3_82o10					2hits	noCpG	(CAG)n	Simple_repeat							nogenomic_polyA	Atail	yes	AATAAA	noSS		CHIMERIC
BX537748	BX537748	9387	9366	1	DKFZphlcc3_88b7	0	-4	11	0.117183	MAP	noCpG					L1PA4	LINE/L1			genomic_polyA	Atail	no	nopAsignal	noSS	ACONT	BAD_CONT
BX537749	BX537749	2908	2869	1	DKFZphlcc3_82l13	0	-11	6	0.171939	MAP	noCpG			AluJb	SINE/Alu	AluSg	SINE/Alu			genomic_polyA	Atail	no	nopAsignal	noSS	ACONT	BAD_CONT
BX537750	BX537750	3510	3490	3	DKFZphlcc3_82d1					2hits	noCpG									nogenomic_polyA	Atail	yes	ATTAAA	unknown		CHIMERIC
BX537751	BX537751	4569	4519	2	DKFZphlcc3_93j20	0	-1	16	0.350186	MAP	noCpG									genomic_polyA	Atail	no	nopAsignal	canonical	NORM	QUESTIONABLE_MULTIPLE_EXON
BX537753	BX537753	3756	3730	1	DKFZphlcc3_82n8	0	-7	16	0.425985	MAP	noCpG			L1MB5	LINE/L1					nogenomic_polyA	Atail	no	nopAsignal	noSS	NORM	QUESTIONABLE_SINGLE_EXON
BX537754	BX537754	4066	4041	13	DKFZphlcc3_82o16	0	-6	7	0.172159	MAP	noCpG									nogenomic_polyA	Atail	no	nopAsignal	canonical	NORM	QUESTIONABLE_MULTIPLE_EXON
BX537755	BX537755	2227	2201	1	DKFZphlcc3_99j19	0	-7	3	0.13471	MAP	noCpG	L1PA7	LINE/L1	L1PA7	LINE/L1					genomic_polyA	Atail	no	nopAsignal	noSS	ACONT	BAD_CONT
BX537756	BX537756	4007	3988	6	DKFZphncc1_51i22	0	-1	7	0.174694	MAP	CpG									nogenomic_polyA	Atail	yes	AATAAA	canonical	NORM	GOOD_MULTIPLE_EXON
BX537757	BX537757	3974	3955	12	DKFZphncc1_63d1	0	-1	5	0.125818	MAP	noCpG									nogenomic_polyA	Atail	yes	AATAAA	canonical	NORM	GOOD_MULTIPLE_EXON
BX537758	BX537758	8070	8050	47	DKFZphlcc3_88h6	0	-1	7	0.086741	MAP	noCpG									nogenomic_polyA	Atail	yes	AATAAA	canonical	NORM	GOOD_MULTIPLE_EXON
BX537759	BX537759	6003	5984	37	DKFZphlcc3_88o1	0	0	11	0.183242	MAP	CpG									nogenomic_polyA	Atail	yes	ATTAAA	non-canonical	NORM	GOOD_MULTIPLE_EXON
BX537760	BX537760	8033	8013	2	DKFZphlcc3_88o10	0	-1	21	0.224076	MAP	noCpG					AluY	SINE/Alu	(A)n	Simple_repeat	genomic_polyA	Atail	no	nopAsignal	unknown	ICONT	BAD_CONT
BX537761	BX537761	8413	8394	1	DKFZphlcc3_88p12	0	-1	3	0.0237727	MAP	noCpG	L1MA9	LINE/L1			AluSx	SINE/Alu			genomic_polyA	Atail	no	nopAsignal	noSS	ACONT	BAD_CONT
BX537762	BX537762	3332	3312	1	DKFZphncc1_11f4	0	-1	5	0.15006	MAP	noCpG									nogenomic_polyA	Atail	yes	AATAAA	noSS	NORM	GOOD_MULTIPLE_EXON_SEXON
BX537763	BX537763	2882	2777	4	DKFZphncc1_11g15	0	-1	9	0.312283	MAP	noCpG	L1MD3	LINE/L1	MIR	SINE/MIR					nogenomic_polyA	Atail	yes	ATTAAA	unknown	NORM	DELETED_MULTIPLE_EXON
BX537764	BX537764	4757	4736	21	DKFZphlcc3_93h7	2	-1	3	0.063065	MAP	noCpG									nogenomic_polyA	Atail	yes	ATTAAA	canonical	NORM	GOOD_MULTIPLE_EXON
BX537765	BX537765	5303	5275	1	DKFZphlcc3_93m24	0	-9	2	0.0188573	MAP	noCpG	L1MC/D	LINE/L1	L1M4	LINE/L1	AluSp	SINE/Alu			genomic_polyA	Atail	no	nopAsignal	noSS	ACONT	BAD_CONT
BX537766	BX537766	1368	1320	1	DKFZphlcc3_99e22	0	-1	6	0.365497	MAP	noCpG					AluJo	SINE/Alu	(A)n	Simple_repeat	genomic_polyA	Atail	no	nopAsignal	noSS	ACONT	BAD_CONT
BX537767	BX537767	4486	4466	21	DKFZphlcc4_28k20	0	0	8	0.156041	MAP	noCpG									nogenomic_polyA	Atail	yes	AATAAA	non-canonical	NORM	GOOD_MULTIPLE_EXON
BX537768	BX537768	4870	4849	23	DKFZphlcc4_28k4	11	-1	6	0.123203	MAP	noCpG							(A)n	Simple_repeat	genomic_polyA	Atail	yes	AATAAA	canonical	NORM	GOOD_MULTIPLE_EXON
BX537769	BX537769	2900	2845	12	DKFZphlcc4_40b13	0	-2	5	0.137931	MAP	noCpG									nogenomic_polyA	Atail	yes	AATAAA	canonical	NORM	GOOD_MULTIPLE_EXON
BX537770	BX537770	2166	2146	18	DKFZphlcc4_40i11	0	-1	1	0.0461681	MAP	CpG									nogenomic_polyA	Atail	yes	AATAAA	canonical	NORM	GOOD_MULTIPLE_EXON
BX537771	BX537771	2585	2565	20	DKFZphlcc4_40l5	0	0	3	0.116054	MAP	CpG									nogenomic_polyA	Atail	yes	AATAAA	unknown	NORM	DELETED_MULTIPLE_EXON
BX537772	BX537772	2712	2695	2	DKFZphlcc4_40m24	0	0	3	0.110619	MAP	noCpG									nogenomic_polyA	Atail	no	nopAsignal	canonical	NORM	QUESTIONABLE_MULTIPLE_EXON
BX537773	BX537773	5525	5506	1	DKFZphlcc3_166j11	0	-6	10	0.0904977	MAP	noCpG			L1M4	LINE/L1					nogenomic_polyA	Atail	no	nopAsignal	noSS	NORM	QUESTIONABLE_SINGLE_EXON
BX537774	BX537774	5355	5335	42	DKFZphlcc3_53l16	0	-1	4	0.0746965	MAP	CpG									nogenomic_polyA	Atail	yes	ATTAAA	unknown	NORM	DELETED_MULTIPLE_EXON
BX537775	BX537775	1809	1782	4	DKFZphncc1_64l1	0	-10	6	0.331675	MAP	noCpG									nogenomic_polyA	Atail	yes	AATAAA	unknown	NORM	DELETED_MULTIPLE_EXON
BX537776	BX537776	4946	4810	4	DKFZphncc1_8m4	0	-1	7	0.101092	MAP	noCpG									nogenomic_polyA	Atail	yes	AATAAA	canonical	NORM	GOOD_MULTIPLE_EXON
BX537777	BX537777	3910	3890	1	DKFZphncc1_52f22	0	-1	4	0.102302	MAP	noCpG									genomic_polyA	Atail	no	nopAsignal	noSS	ACONT	BAD_CONT
BX537778	BX537778	2698	2679	3	DKFZphncc1_51a14	8	-1	7	0.074129	MAP	noCpG									nogenomic_polyA	Atail	yes	AATAAA	canonical	NORM	GOOD_MULTIPLE_EXON
BX537779	BX537779	2381	2362	15	DKFZphncc1_59h14	0	-1	5	0.209996	MAP	noCpG									nogenomic_polyA	Atail	yes	AATAAA	unknown	NORM	DELETED_MULTIPLE_EXON
BX537780	BX537780	1766	1746	5	DKFZphncc1_59p6	0	-1	6	0.283126	MAP	noCpG									nogenomic_polyA	Atail	yes	AATAAA	canonical	NORM	GOOD_MULTIPLE_EXON
BX537781	BX537781	1977	1959	6	DKFZphncc1_60l1	0	-1	4	0.101163	MAP	noCpG	GC_rich	Low_complexity							nogenomic_polyA	Atail	yes	AATAAA	non-canonical	NORM	GOOD_MULTIPLE_EXON
BX537782	BX537782	4942	4916	1	DKFZphncc1_8c15	0	-6	4	0.0404694	MAP	noCpG									nogenomic_polyA	Atail	yes	AATAAA	noSS	NORM	GOOD_MULTIPLE_EXON_SEXON
BX537783	BX537783	2051	2005	9	DKFZphncc1_59o15	0	-25	1	0.0487567	MAP	noCpG					AluSx	SINE/Alu			nogenomic_polyA	Atail	no	nopAsignal	unknown	NORM	DELETED_MULTIPLE_EXON
BX537784	BX537784	3622	3533	23	DKFZphncc1_52o21	0	-1	6	0.165654	MAP	noCpG									nogenomic_polyA	Atail	no	nopAsignal	canonical	NORM	QUESTIONABLE_MULTIPLE_EXON
BX537785	BX537785	1984	1929	9	DKFZphncc1_59c22	0	-13	10	0.403226	MAP	noCpG			THE1A	LTR/MaLR					nogenomic_polyA	Atail	yes	AATAAA	canonical	NORM	GOOD_MULTIPLE_EXON
BX537786	BX537786	2715	2690	1	DKFZphncc1_59h12	0	-1	2	0.0736648	MAP	noCpG									nogenomic_polyA	Atail	yes	AATAAA	noSS	NORM	GOOD_MULTIPLE_EXON_SEXON
BX537787	BX537787	5164	5145	20	DKFZphncc1_63p10	0	-1	6	0.0968242	MAP	CpG									nogenomic_polyA	Atail	yes	AATAAA	unknown	NORM	DELETED_MULTIPLE_EXON
BX537788	BX537788	5143	5111	2	DKFZphlcc3_49p14	0	-12	10	0.194439	MAP	noCpG							(A)n	Simple_repeat	genomic_polyA	Atail	no	nopAsignal	unknown	ICONT	BAD_CONT
BX537789	BX537789	3024	3006	2	DKFZphlcc3_82l24					2hits	noCpG	AluSx	SINE/Alu	AluSx	SINE/Alu	L1	LINE/L1	L1	LINE/L1	nogenomic_polyA	Atail	no	nopAsignal	noSS		CHIMERIC
BX537790	BX537790	4082	3994	1	DKFZphlcc3_88o17	0	-1	1	0.0244978	MAP	noCpG									nogenomic_polyA	Atail	yes	AATAAA	noSS	NORM	GOOD_MULTIPLE_EXON_SEXON
BX537791	BX537791	5197	5170	1	DKFZphlcc3_223i8	8	-10	10	0.134693	MAP	noCpG									genomic_polyA	Atail	no	nopAsignal	noSS	ACONT	BAD_CONT
BX537792	BX537792	5293	5260	16	DKFZphlcc3_166m7	0	-14	5	0.0944644	MAP	noCpG					AluSq	SINE/Alu			genomic_polyA	Atail	yes	AGTAAA	canonical	NORM	GOOD_MULTIPLE_EXON
BX537794	BX537794	1889	1755	10	DKFZphlcc3_275i5	0	-2	2	0.105876	MAP	CpG									nogenomic_polyA	Atail	yes	AATAAA	unknown	NORM	DELETED_MULTIPLE_EXON
BX537795	BX537795	6280	6261	3	DKFZphlcc3_49j24	0	0	16	0.254777	MAP	noCpG					AluSp	SINE/Alu			genomic_polyA	Atail	no	nopAsignal	unknown	NORM	DELETED_MULTIPLE_EXON
BX537796	BX537796	6448	6429	1	DKFZphlcc3_111i3	0	-1	31	0.294665	MAP	noCpG					AluSc	SINE/Alu	(A)n	Simple_repeat	genomic_polyA	Atail	no	nopAsignal	noSS	ACONT	BAD_CONT
BX537797	BX537797	5567	5547	1	DKFZphlcc3_111k14	0	-1	5	0.053889	MAP	noCpG									nogenomic_polyA	Atail	yes	AATAAA	noSS	NORM	GOOD_MULTIPLE_EXON_SEXON
BX537798	BX537798	5283	5190	13	DKFZphlcc3_111l9	2	-1	7	0.113572	MAP	CpG									nogenomic_polyA	Atail	yes	AATAAA	canonical	NORM	GOOD_MULTIPLE_EXON
BX537799	BX537799	3562	3542	1	DKFZphlcc3_36c20	0	-1	10	0.280741	MAP	noCpG					AluSc	SINE/Alu			genomic_polyA	Atail	no	nopAsignal	noSS	ACONT	BAD_CONT
BX537800	BX537800	3801	3750	1	DKFZphlcc3_36j11	0	-11	6	0.157853	MAP	noCpG									nogenomic_polyA	Atail	yes	AATAAA	noSS	NORM	GOOD_MULTIPLE_EXON_SEXON
BX537801	BX537801	170	150	1	DKFZphlcc3_82n16	0	-1	3	1.17647	MAP	noCpG									nogenomic_polyA	Atail	no	nopAsignal	noSS	NORM	QUESTIONABLE_SINGLE_EXON
BX537802	BX537802	2827	2795	1	DKFZphlcc3_152a1	0	-12	4	0.141493	MAP	noCpG					AluJb	SINE/Alu			nogenomic_polyA	Atail	no	nopAsignal	noSS	NORM	QUESTIONABLE_SINGLE_EXON
BX537803	BX537803	2061	2040	5	DKFZphlcc3_158b23	0	-1	3	0.0970403	MAP	CpG									nogenomic_polyA	Atail	yes	AATAAA	canonical	NORM	GOOD_MULTIPLE_EXON
BX537804	BX537804	1817	1785	1	DKFZphlcc3_158g20	0	-14	1	0.0550358	MAP	noCpG					AluSx	SINE/Alu			genomic_polyA	Atail	no	nopAsignal	noSS	ACONT	BAD_CONT
BX537805	BX537805	2373	2353	1	DKFZphlcc3_124e19	0	-1	4	0.168563	MAP	noCpG			LTR33	LTR/Retroviral	AluSx	SINE/Alu			genomic_polyA	Atail	no	nopAsignal	noSS	ACONT	BAD_CONT
BX537806	BX537806	2407	2378	1	DKFZphlcc3_124h9	0	-10	0	0	MAP	noCpG									genomic_polyA	Atail	no	nopAsignal	noSS	ACONT	BAD_CONT
BX537807	BX537807	1975	1955	1	DKFZphlcc3_124j20	0	-1	2	0.0506329	MAP	noCpG									genomic_polyA	Atail	no	nopAsignal	noSS	ACONT	BAD_CONT
BX537808	BX537808	2196	2177	1	DKFZphlcc3_124j3	0	-1	6	0.227687	MAP	noCpG					AluSg	SINE/Alu	(A)n	Simple_repeat	genomic_polyA	Atail	no	nopAsignal	noSS	ACONT	BAD_CONT
BX537809	BX537809	1733	1598	2	DKFZphlcc3_124j5					2hits	noCpG									nogenomic_polyA	Atail	yes	AATAAA	noSS		CHIMERIC
BX537810	BX537810	5934	5915	1	DKFZphlcc3_111m8	0	-1	18	0.185372	MAP	noCpG	MER69	DNA/AcHobo			AluJo/FLAM	SINE/Alu	AluJo	SINE/Alu	genomic_polyA	Atail	no	nopAsignal	noSS	RCONT	BAD_CONT
BX537811	BX537811	1440	1429	3	DKFZphlcc3_82k12	0	-1	0	0	MAP	noCpG									nogenomic_polyA	Atail	yes	AATAAA	canonical	NORM	GOOD_MULTIPLE_EXON
BX537813	BX537813	4175	4158	1	DKFZphlcc3_144h8	0	0	9	0.215569	MAP	noCpG					AluY	SINE/Alu	AluY	SINE/Alu	genomic_polyA	Atail	no	nopAsignal	noSS	RCONT	BAD_CONT
BX537814	BX537814	2183	2166	1	DKFZphlcc3_99c16	0	-1	6	0.229043	MAP	noCpG			AluJ	SINE/Alu					genomic_polyA	Atail	no	nopAsignal	noSS	ACONT	BAD_CONT
BX537815	BX537815	2037	2017	3	DKFZphlcc3_99l21	0	-1	5	0.245459	MAP	CpG									nogenomic_polyA	Atail	yes	AATAAA	canonical	NORM	GOOD_MULTIPLE_EXON
BX537816	BX537816	6328	6308	1	DKFZphlcc3_111m3	0	-1	23	0.331858	MAP	noCpG					L1M4	LINE/L1			nogenomic_polyA	Atail	yes	AATAAA	noSS	NORM	GOOD_MULTIPLE_EXON_SEXON
BX537817	BX537817	3479	3459	1	DKFZphlcc3_82b10	0	-1	1	0.0287439	MAP	noCpG									nogenomic_polyA	Atail	yes	AATAAA	noSS	NORM	GOOD_MULTIPLE_EXON_SEXON
BX537818	BX537818	2468	2421	2	DKFZphlcc3_124h8					2hits	noCpG	MLT1D	LTR/MaLR	MLT1D	LTR/MaLR			L1MA4A	LINE/L1	nogenomic_polyA	Atail	yes	AATAAA	noSS		CHIMERIC
BX537819	BX537819	2259	2236	1	DKFZphlcc3_256b6	0	-6	2	0.0885347	MAP	noCpG			L1MC4	LINE/L1	L1ME3A	LINE/L1			nogenomic_polyA	Atail	yes	AATAAA	noSS	NORM	GOOD_MULTIPLE_EXON_SEXON
BX537820	BX537820	2439	2418	1	DKFZphlcc3_256f13	0	-1	7	0.287003	MAP	noCpG	MER102	DNA/MER1_type			AluSp	SINE/Alu	(GAAAA)n	Simple_repeat	genomic_polyA	Atail	no	nopAsignal	noSS	ACONT	BAD_CONT
BX537821	BX537821	2335	2302	1	DKFZphlcc3_256i10	0	-8	3	0.12848	MAP	noCpG					AluSx	SINE/Alu			nogenomic_polyA	Atail	no	nopAsignal	noSS	NORM	QUESTIONABLE_SINGLE_EXON
BX537822	BX537822	2181	2107	4	DKFZphlcc3_256i24					2hits	noCpG			MIR	SINE/MIR					nogenomic_polyA	Atail	yes	AATAAA	unknown		CHIMERIC
BX537823	BX537823	2623	2597	1	DKFZphlcc3_256j23	10	-7	4	0.152497	MAP	noCpG									genomic_polyA	Atail	yes	ATTAAA	noSS	NORM	GOOD_MULTIPLE_EXON_SEXON
BX537824	BX537824	2350	2330	5	DKFZphlcc3_256e18	0	-1	5	0.170213	MAP	noCpG									genomic_polyA	Atail	yes	AATAAA	unknown	NORM	DELETED_MULTIPLE_EXON
BX537825	BX537825	2000	1979	1	DKFZphlcc3_256p18	0	-1	1	0.05	MAP	noCpG							(A)n	Simple_repeat	genomic_polyA	Atail	no	nopAsignal	noSS	ACONT	BAD_CONT
BX537826	BX537826	3422	3288	1	DKFZphlcc3_36h22	0	0	3	0.087668	MAP	noCpG	AluSx	SINE/Alu							nogenomic_polyA	Atail	yes	AATAAA	noSS	NORM	GOOD_MULTIPLE_EXON_SEXON
BX537827	BX537827	2517	2498	1	DKFZphlcc3_239o13	0	-1	8	0.278109	MAP	noCpG					AluJb	SINE/Alu			genomic_polyA	Atail	no	nopAsignal	noSS	ACONT	BAD_CONT
BX537828	BX537828	2112	2089	1	DKFZphlcc3_256p24	0	-8	2	0.094697	MAP	noCpG									nogenomic_polyA	Atail	yes	ATTAAA	noSS	NORM	GOOD_MULTIPLE_EXON_SEXON
BX537829	BX537829	5113	5073	1	DKFZphlcc3_62e5	0	-20	27	0.410718	MAP	noCpG			MLT2H	LTR/Retroviral	AluSx	SINE/Alu			nogenomic_polyA	Atail	no	nopAsignal	noSS	NORM	QUESTIONABLE_SINGLE_EXON
BX537830	BX537830	5021	4994	2	DKFZphlcc3_62f15	0	-7	46	0.836487	MAP	noCpG	(TCC)n	Simple_repeat	L1MA9	LINE/L1	AluSg	SINE/Alu	(A)n	Simple_repeat	genomic_polyA	Atail	no	nopAsignal	unknown	ICONT	BAD_CONT
BX537831	BX537831	4016	3995	1	DKFZphlcc3_82l9	0	-1	7	0.174303	MAP	noCpG									nogenomic_polyA	Atail	yes	AATAAA	noSS	NORM	GOOD_MULTIPLE_EXON_SEXON
BX537832	BX537832	2290	2270	1	DKFZphlcc3_99i8	0	0	4	0.174672	MAP	noCpG							(A)n	Simple_repeat	genomic_polyA	Atail	no	nopAsignal	noSS	ACONT	BAD_CONT
BX537833	BX537833	2371	2234	15	DKFZphlcc3_196k20	0	-1	2	0.0421763	MAP	noCpG									nogenomic_polyA	Atail	yes	ATTAAA	canonical	NORM	GOOD_MULTIPLE_EXON
BX537834	BX537834	5134	5095	1	DKFZphlcc3_244g24	0	-20	7	0.038956	MAP	noCpG									genomic_polyA	Atail	no	nopAsignal	noSS	ACONT	BAD_CONT
BX537835	BX537835	3468	3445	11	DKFZphlcc3_36k18	0	-6	11	0.317186	MAP	CpG					MER57-internal	LTR/MER4-group	MER57-internal	LTR/MER4-group	nogenomic_polyA	Atail	yes	AATAAA	unknown	NORM	DELETED_MULTIPLE_EXON
BX537836	BX537836	3352	3285	30	DKFZphlcc3_36k6	0	-2	5	0.149165	MAP	noCpG									nogenomic_polyA	Atail	yes	ATTAAA	canonical	NORM	GOOD_MULTIPLE_EXON
BX537837	BX537837	5339	5314	28	DKFZphlcc3_93k1	0	-6	4	0.0749204	MAP	noCpG									nogenomic_polyA	Atail	yes	TATAAA	canonical	NORM	GOOD_MULTIPLE_EXON
BX537838	BX537838	6647	6627	19	DKFZphlcc3_93o7	1	1	7	0.105311	MAP	CpG									nogenomic_polyA	Atail	yes	AATAAA	canonical	NORM	GOOD_MULTIPLE_EXON
BX537839	BX537839	342	323	4	DKFZphncc1_63l17	0	-1	2	0.584795	MAP	noCpG									nogenomic_polyA	Atail	yes	AATAAA	canonical	NORM	GOOD_MULTIPLE_EXON
BX537840	BX537840	7848	7829	50	DKFZphlcc3_111k24	0	-1	6	0.0764526	MAP	CpG									nogenomic_polyA	Atail	yes	AATACA	canonical	NORM	GOOD_MULTIPLE_EXON
BX537841	BX537841	2863	2843	4	DKFZphlcc3_196e3	0	-1	4	0.139714	MAP	noCpG									nogenomic_polyA	Atail	yes	ATTAAA	canonical	NORM	GOOD_MULTIPLE_EXON
BX537842	BX537842	5189	5109	2	DKFZphlcc3_223l11					2hits	noCpG			L1ME2	LINE/L1					nogenomic_polyA	Atail	yes	AATAAA	noSS		CHIMERIC
BX537843	BX537843	1932	1911	1	DKFZphlcc3_239j11	0	-1	6	0.310559	MAP	CpG					AluSx	SINE/Alu			genomic_polyA	Atail	no	nopAsignal	noSS	ACONT	BAD_CONT
BX537844	BX537844	5452	5433	22	DKFZphlcc3_53c17	0	-1	3	0.0366838	MAP	CpG									nogenomic_polyA	Atail	yes	AATAAA	canonical	NORM	GOOD_MULTIPLE_EXON
BX537845	BX537845	5324	5252	28	DKFZphlcc3_53g22	0	-1	7	0.112697	MAP	CpG									nogenomic_polyA	Atail	yes	ATTAAA	canonical	NORM	GOOD_MULTIPLE_EXON
BX537846	BX537846	4930	4855	10	DKFZphlcc3_53l5	0	-2	6	0.121704	MAP	noCpG									nogenomic_polyA	Atail	no	nopAsignal	canonical	NORM	QUESTIONABLE_MULTIPLE_EXON
BX537847	BX537847	6060	6037	2	DKFZphlcc3_62b23	0	-4	29	0.412541	MAP	noCpG									genomic_polyA	Atail	no	nopAsignal	unknown	ACONT	BAD_CONT
BX537848	BX537848	3808	3788	2	DKFZphlcc3_82d12	0	-1	1	0.0262605	MAP	noCpG									nogenomic_polyA	Atail	yes	ATTAAA	canonical	NORM	GOOD_MULTIPLE_EXON
BX537849	BX537849	8602	8545	26	DKFZphlcc3_88e15	0	-1	14	0.151128	MAP	CpG									nogenomic_polyA	Atail	no	nopAsignal	canonical	NORM	QUESTIONABLE_MULTIPLE_EXON
BX537850	BX537850	6809	6732	29	DKFZphlcc3_93j12	0	-2	6	0.0734322	MAP	noCpG									nogenomic_polyA	Atail	yes	ATTAAA	canonical	NORM	GOOD_MULTIPLE_EXON
BX537851	BX537851	2385	2365	7	DKFZphncc1_59j24	0	-1	3	0.125786	MAP	CpG									nogenomic_polyA	Atail	yes	AATAAA	canonical	NORM	GOOD_MULTIPLE_EXON
BX537852	BX537852	2097	2078	20	DKFZphncc1_59l22	0	-1	8	0.381497	MAP	noCpG					MSTA	LTR/MaLR			nogenomic_polyA	Atail	yes	AATAAA	unknown	NORM	DELETED_MULTIPLE_EXON
BX537853	BX537853	2878	2863	8	DKFZphncc1_60e24	0	-2	5	0.138985	MAP	noCpG					L1MA5	LINE/L1			nogenomic_polyA	Atail	yes	AATATA	canonical	NORM	GOOD_MULTIPLE_EXON
BX537854	BX537854	2556	2391	6	DKFZphncc1_60j14	0	-1	5	0.195618	MAP	noCpG									nogenomic_polyA	Atail	yes	AATAAA	canonical	NORM	GOOD_MULTIPLE_EXON
BX537855	BX537855	4133	4115	22	DKFZphncc1_63n19	0	-1	5	0.120977	MAP	noCpG									nogenomic_polyA	Atail	yes	AATAAA	canonical	NORM	GOOD_MULTIPLE_EXON
BX537856	BX537856	4047	4028	21	DKFZphncc1_63p12	0	-2	6	0.148258	MAP	CpG									nogenomic_polyA	Atail	yes	AATAAA	canonical	NORM	GOOD_MULTIPLE_EXON
BX537857	BX537857	2748	2726	7	DKFZphncc1_64f11	0	-6	4	0.14556	MAP	noCpG					AluSg	SINE/Alu	(GAAA)n	Simple_repeat	genomic_polyA	Atail	no	nopAsignal	canonical	ICONT	BAD_CONT
BX537858	BX537858	2798	2777	4	DKFZphncc1_72c10	0	-1	7	0.250179	MAP	CpG									nogenomic_polyA	Atail	yes	ATTAAA	canonical	NORM	GOOD_MULTIPLE_EXON
BX537859	BX537859	2078	2049	1	DKFZphlcc3_256l11	0	7	2	0.0481232	MAP	noCpG	L2	LINE/L2					AluSc	SINE/Alu	nogenomic_polyA	Atail	no	nopAsignal	noSS	RCONT	BAD_CONT
BX537860	BX537860	7391	7357	24	DKFZphlcc3_93h20	0	-17	47	0.257069	MAP	noCpG					AluY	SINE/Alu	L1M4	LINE/L1	genomic_polyA	Atail	no	nopAsignal	canonical	ICONT	BAD_CONT
BX537861	BX537861	8177	8069	18	DKFZphlcc3_88p2	0	-1	31	0.366883	MAP	noCpG	AluJo	SINE/Alu							nogenomic_polyA	Atail	yes	ATTAAA	canonical	NORM	GOOD_MULTIPLE_EXON
BX537862	BX537862	3437	3410	4	DKFZphncc1_52m5	0	-9	8	0.232761	MAP	noCpG					AluSq	SINE/Alu			genomic_polyA	Atail	no	nopAsignal	non-canonical	NORM	QUESTIONABLE_MULTIPLE_EXON
BX537863	BX537863	3266	3165	2	DKFZphncc1_52k11	0	-1	11	0.244948	MAP	noCpG									nogenomic_polyA	Atail	yes	AATAAA	unknown	NORM	DELETED_MULTIPLE_EXON
BX537864	BX537864	2912	2895	3	DKFZphncc1_64i10	0	-1	6	0.206044	MAP	noCpG	HY3	scRNA							genomic_polyA	Atail	no	nopAsignal	canonical	NORM	QUESTIONABLE_MULTIPLE_EXON
BX537865	BX537865	4316	4294	5	DKFZphncc1_71e22	0	-3	8	0.139018	MAP	CpG									nogenomic_polyA	Atail	yes	AATAAA	canonical	NORM	GOOD_MULTIPLE_EXON
BX537866	BX537866	3254	3224	1	DKFZphlcc2_11d5	0	1	7	0.184388	MAP	noCpG	THE1B	LTR/MaLR	THE1B	LTR/MaLR	AluJo	SINE/Alu			genomic_polyA	Atail	no	nopAsignal	noSS	ACONT	BAD_CONT
BX537867	BX537867	3153	3123	31	DKFZphlcc2_33h17	0	-1	2	0.0634317	MAP	CpG									nogenomic_polyA	Atail	yes	ATTAAA	canonical	NORM	GOOD_MULTIPLE_EXON
BX537868	BX537868	2919	2843	7	DKFZphlcc2_36k4	0	0	2	0.0685166	MAP	CpG									nogenomic_polyA	Atail	yes	AATAAA	canonical	NORM	GOOD_MULTIPLE_EXON
BX537869	BX537869	3020	2989	15	DKFZphlcc2_36m16	0	1	3	0.0993377	MAP	CpG									nogenomic_polyA	Atail	yes	AATAAA	canonical	NORM	GOOD_MULTIPLE_EXON
BX537870	BX537870	2919	2888	4	DKFZphlcc2_36m20	0	0	5	0.171292	MAP	noCpG									nogenomic_polyA	Atail	yes	AATAAA	canonical	NORM	GOOD_MULTIPLE_EXON
BX537871	BX537871	2811	2781	2	DKFZphlcc2_36n2	0	0	13	0.462469	MAP	noCpG									nogenomic_polyA	Atail	yes	GATAAA	canonical	NORM	GOOD_MULTIPLE_EXON
BX537872	BX537872	2271	2171	10	DKFZphlcc2_37k3	0	-1	0	0	MAP	noCpG									nogenomic_polyA	Atail	yes	AATAAA	canonical	NORM	GOOD_MULTIPLE_EXON
BX537873	BX537873	4040	4010	1	DKFZphlcc2_6n7	0	-1	15	0.321782	MAP	noCpG					HERVL	LTR/Retroviral	AluJb	SINE/Alu	genomic_polyA	Atail	yes	TATAAA	noSS	NORM	GOOD_MULTIPLE_EXON_SEXON
BX537874	BX537874	3636	3607	2	DKFZphlcc2_6p3	0	1	9	0.247525	MAP	noCpG					AluJb	SINE/Alu	(A)n	Simple_repeat	genomic_polyA	Atail	no	nopAsignal	canonical	ICONT	BAD_CONT
BX537875	BX537875	4488	4468	1	DKFZphlcc3_105b9	0	-1	3	0.0668449	MAP	noCpG									nogenomic_polyA	Atail	yes	ATTAAA	noSS	NORM	GOOD_MULTIPLE_EXON_SEXON
BX537876	BX537876	3334	3269	3	DKFZphlcc3_105h24	1	-4	6	0.179964	MAP	noCpG									nogenomic_polyA	Atail	yes	AATAAA	canonical	NORM	GOOD_MULTIPLE_EXON
BX537877	BX537877	6345	6327	9	DKFZphlcc3_110o13	0	-1	6	0.0788022	MAP	noCpG									nogenomic_polyA	Atail	yes	ATTAAA	canonical	NORM	GOOD_MULTIPLE_EXON
BX537878	BX537878	6486	6465	16	DKFZphlcc3_114a8	0	-1	20	0.308356	MAP	CpG									nogenomic_polyA	Atail	yes	AATAAA	canonical	NORM	GOOD_MULTIPLE_EXON
BX537879	BX537879	6188	6091	7	DKFZphlcc3_114b23	0	-3	6	0.0969619	MAP	noCpG									nogenomic_polyA	Atail	yes	AATAAA	canonical	NORM	GOOD_MULTIPLE_EXON
BX537880	BX537880	5755	5721	1	DKFZphlcc3_114c3	0	-15	20	0.295395	MAP	noCpG			MER50	LTR/MER4-group	AluJo/FLAM	SINE/Alu	A-rich	Low_complexity	genomic_polyA	Atail	no	nopAsignal	noSS	ACONT	BAD_CONT
BX537881	BX537881	2845	2827	1	DKFZphlcc3_15a8	0	-1	4	0.140598	MAP	noCpG					MER41-internal	LTR/MER4-group			genomic_polyA	Atail	no	nopAsignal	noSS	ACONT	BAD_CONT
BX537882	BX537882	2669	2589	2	DKFZphlcc3_15h16	0	-3	3	0.112402	MAP	CpG									nogenomic_polyA	Atail	yes	AATAAA	canonical	NORM	GOOD_MULTIPLE_EXON
BX537883	BX537883	2933	2914	1	DKFZphlcc3_15n5	0	-1	10	0.306853	MAP	noCpG									nogenomic_polyA	Atail	yes	AGTAAA	noSS	NORM	GOOD_MULTIPLE_EXON_SEXON
BX537884	BX537884	5900	5881	20	DKFZphlcc3_114f7	0	-1	14	0.237288	MAP	CpG									nogenomic_polyA	Atail	yes	AATAAA	canonical	NORM	GOOD_MULTIPLE_EXON
BX537885	BX537885	5795	5772	29	DKFZphlcc3_114h3	0	-5	5	0.0517688	MAP	CpG									nogenomic_polyA	Atail	yes	AATAAA	non-canonical	NORM	GOOD_MULTIPLE_EXON
BX537886	BX537886	9686	9666	42	DKFZphlcc3_4n4	0	-1	11	0.113566	MAP	noCpG									nogenomic_polyA	Atail	yes	AATAAA	canonical	NORM	GOOD_MULTIPLE_EXON
BX537887	BX537887	2895	2864	4	DKFZphlcc2_11e14	0	0	15	0.310881	MAP	noCpG	BUR1	Composite							nogenomic_polyA	Atail	yes	AATAAA	canonical	NORM	GOOD_MULTIPLE_EXON
BX537888	BX537888	3673	3564	10	DKFZphlcc2_11f13	0	-2	8	0.217806	MAP	CpG	GC_rich	Low_complexity							nogenomic_polyA	Atail	no	nopAsignal	canonical	NORM	QUESTIONABLE_MULTIPLE_EXON
BX537889	BX537889	4075	4047	1	DKFZphlcc2_30j7	0	-1	5	0.122699	MAP	noCpG			MIR	SINE/MIR	AluSx	SINE/Alu			genomic_polyA	Atail	no	nopAsignal	noSS	ACONT	BAD_CONT
BX537890	BX537890	3058	3029	4	DKFZphlcc2_36f5	0	-1	5	0.0981033	MAP	noCpG							(CAAAAA)n	Simple_repeat	genomic_polyA	Atail	no	nopAsignal	canonical	ICONT	BAD_CONT
BX537891	BX537891	3310	3249	2	DKFZphlcc2_36j3					2hits	noCpG									nogenomic_polyA	Atail	no	nopAsignal	noSS		CHIMERIC
BX537892	BX537892	3143	3112	3	DKFZphlcc2_36m11					2hits	noCpG			L2	LINE/L2					nogenomic_polyA	Atail	yes	AATAAA	noSS		CHIMERIC
BX537893	BX537893	5338	5318	1	DKFZphlcc3_114h14	0	-1	8	0.149869	MAP	noCpG							(A)n	Simple_repeat	genomic_polyA	Atail	yes	AATACA	noSS	NORM	GOOD_MULTIPLE_EXON_SEXON
BX537894	BX537894	3425	3402	4	DKFZphlcc3_142g3	0	-8	6	0.175182	MAP	noCpG					AluSx	SINE/Alu			genomic_polyA	Atail	no	nopAsignal	canonical	NORM	QUESTIONABLE_MULTIPLE_EXON
BX537895	BX537895	3759	3696	7	DKFZphlcc3_142l9	0	-1	5	0.133014	MAP	noCpG									nogenomic_polyA	Atail	no	nopAsignal	canonical	NORM	QUESTIONABLE_MULTIPLE_EXON
BX537896	BX537896	1044	951	7	DKFZphlcc3_147o5	0	-1	1	0.0957854	MAP	CpG									nogenomic_polyA	Atail	no	nopAsignal	canonical	NORM	QUESTIONABLE_MULTIPLE_EXON
BX537897	BX537897	2722	2558	8	DKFZphlcc3_15o2	0	-2	3	0.110213	MAP	CpG									nogenomic_polyA	Atail	yes	TATAAA	canonical	NORM	GOOD_MULTIPLE_EXON
BX537898	BX537898	7369	7346	1	DKFZphlcc3_4l13	0	-3	7	0.0949925	MAP	noCpG					AluY	SINE/Alu			genomic_polyA	Atail	no	nopAsignal	noSS	ACONT	BAD_CONT
BX537899	BX537899	1977	1956	1	DKFZphlcc3_83b3	0	-1	4	0.202327	MAP	noCpG	L1M2	LINE/L1	L1	LINE/L1	AluJo/FLAM	SINE/Alu			genomic_polyA	Atail	no	nopAsignal	noSS	ACONT	BAD_CONT
BX537900	BX537900	2249	2223	2	DKFZphlcc3_83b5	18	-7	9	0.311249	MAP	CpG									nogenomic_polyA	Atail	yes	AATAAA	canonical	NORM	GOOD_MULTIPLE_EXON
BX537901	BX537901	2138	2107	1	DKFZphlcc3_83c9	0	-11	3	0.140318	MAP	CpG					AluSg	SINE/Alu			genomic_polyA	Atail	no	nopAsignal	noSS	ACONT	BAD_CONT
BX537902	BX537902	2213	2193	1	DKFZphlcc3_83b8	0	-4	2	0.0903751	MAP	noCpG			MIR	SINE/MIR	FAM	SINE/Alu			nogenomic_polyA	Atail	yes	AATATA	noSS	NORM	GOOD_MULTIPLE_EXON_SEXON
BX537903	BX537903	2281	2261	9	DKFZphlcc3_83e15	2	-1	1	0.0438404	MAP	noCpG					AluSg	SINE/Alu	AluSc	SINE/Alu	genomic_polyA	Atail	no	nopAsignal	canonical	ICONT	BAD_CONT
BX537904	BX537904	2727	2696	5	DKFZphlcc3_83f1	0	-13	2	0.0733407	MAP	CpG									nogenomic_polyA	Atail	yes	ATTAAA	canonical	NORM	GOOD_MULTIPLE_EXON
BX537905	BX537905	2301	2273	7	DKFZphlcc3_83m14	0	-8	1	0.0434594	MAP	noCpG					AluSx	SINE/Alu			genomic_polyA	Atail	no	nopAsignal	canonical	NORM	QUESTIONABLE_MULTIPLE_EXON
BX537906	BX537906	2677	2657	1	DKFZphlcc3_83m18	0	-1	3	0.0747105	MAP	noCpG					AluSq/x	SINE/Alu	AluSg/x	SINE/Alu	genomic_polyA	Atail	no	nopAsignal	noSS	RCONT	BAD_CONT
BX537907	BX537907	2070	2040	6	DKFZphlcc3_83o21	0	-13	6	0.289855	MAP	noCpG					AluSq	SINE/Alu			genomic_polyA	Atail	no	nopAsignal	canonical	NORM	QUESTIONABLE_MULTIPLE_EXON
BX537908	BX537908	1551	1487	6	DKFZphlcc3_89o16	0	-5	4	0.257898	MAP	noCpG									nogenomic_polyA	Atail	no	nopAsignal	canonical	NORM	QUESTIONABLE_MULTIPLE_EXON
BX537909	BX537909	6213	6194	4	DKFZphlcc3_4g7	0	0	19	0.177048	MAP	CpG					THE1B	LTR/MaLR	THE1B	LTR/MaLR	nogenomic_polyA	Atail	yes	ATTAAA	unknown	NORM	DELETED_MULTIPLE_EXON
BX537910	BX537910	3030	3007	14	DKFZphlcc3_105m23	0	-2	0	0	MAP	CpG									nogenomic_polyA	Atail	yes	AATAAA	canonical	NORM	GOOD_MULTIPLE_EXON
BX537911	BX537911	4091	4091	36	DKFZphlcc1_7f8	0	0	3	0.0733317	MAP	noCpG									nogenomic_polyA	noAtail	no	nopAsignal	non-canonical	NORM	QUESTIONABLE_MULTIPLE_EXON
BX537912	BX537912	6125	6025	7	DKFZphlcc2_2c8	0	-9	21	0.195918	MAP	noCpG									nogenomic_polyA	Atail	yes	AATAAA	canonical	NORM	GOOD_MULTIPLE_EXON
BX537913	BX537913	6173	6123	4	DKFZphlcc3_114n18	0	-1	27	0.437389	MAP	CpG									nogenomic_polyA	Atail	yes	AATAAA	canonical	NORM	GOOD_MULTIPLE_EXON
BX537914	BX537914	5463	5441	12	DKFZphlcc3_89f18	0	-4	17	0.292879	MAP	noCpG									nogenomic_polyA	Atail	yes	ATTAAA	canonical	NORM	GOOD_MULTIPLE_EXON
BX537915	BX537915	6179	6118	2	DKFZphlcc3_4c5	0	-11	14	0.226574	MAP	noCpG									nogenomic_polyA	Atail	yes	AATAAA	canonical	NORM	GOOD_MULTIPLE_EXON
BX537916	BX537916	5722	5702	20	DKFZphlcc3_114o12	0	-1	11	0.19224	MAP	noCpG	(T)n	Simple_repeat							nogenomic_polyA	Atail	yes	AATAAA	canonical	NORM	GOOD_MULTIPLE_EXON
BX537917	BX537917	7134	7107	44	DKFZphlcc3_114p17	0	-2	5	0.0700869	MAP	CpG									nogenomic_polyA	Atail	yes	AATAAA	canonical	NORM	GOOD_MULTIPLE_EXON
BX537918	BX537918	4701	4682	12	DKFZphlcc3_142i10	0	-1	7	0.148904	MAP	noCpG									nogenomic_polyA	Atail	yes	ATTAAA	canonical	NORM	GOOD_MULTIPLE_EXON
BX537919	BX537919	4313	4242	13	DKFZphlcc3_142l18	0	-8	7	0.1623	MAP	CpG									nogenomic_polyA	Atail	yes	AATAAA	canonical	NORM	GOOD_MULTIPLE_EXON
BX537920	BX537920	4829	4809	19	DKFZphlcc3_142p15	0	-1	8	0.144958	MAP	CpG									nogenomic_polyA	Atail	no	nopAsignal	canonical	NORM	QUESTIONABLE_MULTIPLE_EXON
BX537921	BX537921	3265	3245	1	DKFZphlcc3_147e20	0	-1	31	0.826953	MAP	noCpG					AluSq/x	SINE/Alu	AluSq	SINE/Alu	genomic_polyA	Atail	no	nopAsignal	noSS	RCONT	BAD_CONT
BX537922	BX537922	3681	3547	2	DKFZphlcc3_147a5					2hits	noCpG	L1PA13	LINE/L1	L1PA16	LINE/L1					nogenomic_polyA	Atail	no	nopAsignal	noSS		CHIMERIC
BX537923	BX537923	4218	4198	1	DKFZphlcc3_147i19	0	-1	9	0.213371	MAP	noCpG									nogenomic_polyA	Atail	yes	AATAAA	noSS	NORM	GOOD_MULTIPLE_EXON_SEXON
BX537924	BX537924	4450	4430	14	DKFZphlcc3_147i6	0	-1	5	0.11236	MAP	noCpG					AluSq/x	SINE/Alu	AluSq	SINE/Alu	genomic_polyA	Atail	no	nopAsignal	canonical	ICONT	BAD_CONT
BX537925	BX537925	2138	2107	1	DKFZphlcc3_83b9	0	-11	3	0.140318	MAP	CpG					AluSg	SINE/Alu			genomic_polyA	Atail	no	nopAsignal	noSS	ACONT	BAD_CONT
BX537926	BX537926	5364	5334	1	DKFZphlcc3_89h4	0	-1	1	0.0186428	MAP	noCpG	LTR30	LTR/Retroviral	pTR5	LTR/Retroviral					nogenomic_polyA	Atail	yes	AATAAA	noSS	NORM	GOOD_MULTIPLE_EXON_SEXON
BX537927	BX537927	2880	2861	1	DKFZphlcc3_89p14	1	-7	4	0.138889	MAP	CpG									genomic_polyA	Atail	no	nopAsignal	noSS	ACONT	BAD_CONT
BX537928	BX537928	4427	4395	1	DKFZphlcc3_92c20	0	-12	9	0.203298	MAP	noCpG					AluY	SINE/Alu			genomic_polyA	Atail	no	nopAsignal	noSS	ACONT	BAD_CONT
BX537929	BX537929	1933	1778	7	DKFZphlcc3_101f19	1	-2	3	0.155199	MAP	CpG									nogenomic_polyA	Atail	yes	TATAAA	canonical	NORM	GOOD_MULTIPLE_EXON
BX537930	BX537930	6797	6779	1	DKFZphlcc3_112g11	0	-1	17	0.220686	MAP	noCpG			L1M4	LINE/L1	AluJb	SINE/Alu			nogenomic_polyA	Atail	yes	AATAAA	noSS	NORM	GOOD_MULTIPLE_EXON_SEXON
BX537931	BX537931	5528	5509	2	DKFZphlcc3_112g9	0	-1	30	0.144718	MAP	noCpG					MER50	LTR/MER4-group			genomic_polyA	Atail	no	nopAsignal	unknown	ACONT	BAD_CONT
BX537932	BX537932	2147	2127	8	DKFZphlcc3_279e19	0	-1	6	0.27946	MAP	noCpG									nogenomic_polyA	Atail	yes	AATAAA	unknown	NORM	DELETED_MULTIPLE_EXON
BX537933	BX537933	4047	4018	8	DKFZphlcc3_30i2	1	0	3	0.074129	MAP	CpG									nogenomic_polyA	Atail	yes	ATTAAA	canonical	NORM	GOOD_MULTIPLE_EXON
BX537934	BX537934	4865	4845	3	DKFZphlcc3_31e8	0	-1	10	0.20555	MAP	noCpG					AluSp	SINE/Alu			genomic_polyA	Atail	no	nopAsignal	canonical	NORM	QUESTIONABLE_MULTIPLE_EXON
BX537935	BX537935	5552	5532	1	DKFZphlcc3_118a5	0	-1	6	0.0720461	MAP	noCpG					AluJo	SINE/Alu			genomic_polyA	Atail	no	nopAsignal	noSS	ACONT	BAD_CONT
BX537936	BX537936	1647	1480	2	DKFZphlcc3_217h7	0	-1	3	0.182149	MAP	noCpG							MER90	LTR	nogenomic_polyA	Atail	yes	AATAAA	antisense	NORM	BAD_ANTISENSE
BX537937	BX537937	1535	1511	8	DKFZphlcc3_217l13	0	-2	3	0.19544	MAP	noCpG							Alu	SINE/Alu	nogenomic_polyA	Atail	yes	AATAAA	canonical	NORM	GOOD_MULTIPLE_EXON
BX537938	BX537938	3073	3034	3	DKFZphlcc3_23d6	2	0	1	0.0325415	MAP	noCpG									nogenomic_polyA	Atail	yes	AATAAA	canonical	NORM	GOOD_MULTIPLE_EXON
BX537939	BX537939	3402	3357	32	DKFZphlcc3_102f6	1	-1	3	0.0881834	MAP	noCpG									nogenomic_polyA	Atail	yes	AATAAA	unknown	NORM	DELETED_MULTIPLE_EXON
BX537940	BX537940	5589	5569	1	DKFZphlcc3_118b3	7	-1	15	0.2326	MAP	noCpG									genomic_polyA	Atail	yes	ATTAAA	noSS	NORM	GOOD_MULTIPLE_EXON_SEXON
BX537941	BX537941	4900	4881	1	DKFZphlcc3_118i5	465	-4	12	0.102041	5UM	noCpG	L1M	LINE/L1			L1P	LINE/L1	L1P	LINE/L1	genomic_polyA	Atail	no	nopAsignal	noSS		UNMAPPED
BX537942	BX537942	3024	3005	1	DKFZphlcc3_118m8	0	-1	27	0.727513	MAP	noCpG	MLT1A1	LTR/MaLR	MLT1A1	LTR/MaLR	AluSx	SINE/Alu	AT_rich	Low_complexity	genomic_polyA	Atail	no	nopAsignal	noSS	ACONT	BAD_CONT
BX537943	BX537943	4450	4430	21	DKFZphlcc3_118o19	1	-2	9	0.134831	MAP	CpG	(T)n	Simple_repeat							nogenomic_polyA	Atail	yes	ATTAAA	unknown	NORM	DELETED_MULTIPLE_EXON
BX537944	BX537944	4263	4244	11	DKFZphlcc3_86b11	1	45	8	0.187661	MAP	CpG									nogenomic_polyA	Atail	no	nopAsignal	canonical	NORM	QUESTIONABLE_MULTIPLE_EXON
BX537945	BX537945	2663	2643	10	DKFZphlcc3_12a24	1	-1	7	0.187758	MAP	noCpG									nogenomic_polyA	Atail	yes	AATAAA	canonical	NORM	GOOD_MULTIPLE_EXON
BX537946	BX537946	7557	7538	18	DKFZphlcc3_86c6	1	-1	12	0.158793	MAP	CpG									nogenomic_polyA	Atail	yes	AATAAA	canonical	NORM	GOOD_MULTIPLE_EXON
BX537947	BX537947	4373	4348	16	DKFZphlcc3_86d16	1	-7	13	0.182941	MAP	CpG	G-rich	Low_complexity			AluSx	SINE/Alu			genomic_polyA	Atail	no	nopAsignal	canonical	NORM	QUESTIONABLE_MULTIPLE_EXON
BX537948	BX537948	8022	8002	8	DKFZphlcc3_86i15	0	-1	9	0.08726	MAP	noCpG									genomic_polyA	Atail	no	nopAsignal	canonical	NORM	QUESTIONABLE_MULTIPLE_EXON
BX537949	BX537949	3047	2985	11	DKFZphlcc3_86g7	0	-1	10	0.295372	MAP	noCpG									nogenomic_polyA	Atail	yes	AATAAA	canonical	NORM	GOOD_MULTIPLE_EXON
BX537950	BX537950	458	402	2	DKFZphlcc3_86h11	1	-1	0	0	MAP	noCpG									nogenomic_polyA	Atail	yes	AATAAA	canonical	NORM	GOOD_MULTIPLE_EXON
BX537951	BX537951	3409	3375	11	DKFZphlcc3_86i20	1	-1	2	0.0586682	MAP	noCpG									nogenomic_polyA	Atail	yes	AATAAA	canonical	NORM	GOOD_MULTIPLE_EXON
BX537952	BX537952	7707	7687	17	DKFZphlcc3_86j12	1	-1	26	0.168678	MAP	noCpG									nogenomic_polyA	Atail	yes	AATAAA	canonical	NORM	GOOD_MULTIPLE_EXON
BX537953	BX537953	4660	4612	10	DKFZphlcc3_86m5	1	-4	5	0.0643777	MAP	CpG									nogenomic_polyA	Atail	yes	AATAAA	canonical	NORM	GOOD_MULTIPLE_EXON
BX537954	BX537954	8015	7996	22	DKFZphlcc3_1k9	1	-1	9	0.112289	MAP	noCpG									nogenomic_polyA	Atail	yes	ATTAAA	canonical	NORM	GOOD_MULTIPLE_EXON
BX537955	BX537955	4367	4302	24	DKFZphlcc3_30e14	0	-3	3	0.022899	MAP	CpG									nogenomic_polyA	Atail	yes	AATAAA	canonical	NORM	GOOD_MULTIPLE_EXON
BX537956	BX537956	2228	2208	21	DKFZphlcc3_192a15	1	-1	4	0.179533	MAP	CpG									nogenomic_polyA	Atail	yes	AATAAA	canonical	NORM	GOOD_MULTIPLE_EXON
BX537957	BX537957	2826	2810	11	DKFZphlcc3_1a10	1	-1	0	0	MAP	CpG	GC_rich	Low_complexity							nogenomic_polyA	Atail	yes	AATAAA	canonical	NORM	GOOD_MULTIPLE_EXON
BX537958	BX537958	3735	3716	1	DKFZphlcc3_101c17	0	-1	9	0.240964	MAP	noCpG	MER83-internal	LTR/Retroviral	MER83-internal	LTR/Retroviral	AluY	SINE/Alu			genomic_polyA	Atail	no	nopAsignal	noSS	ACONT	BAD_CONT
BX537959	BX537959	1837	1813	1	DKFZphlcc3_101i4	0	-3	2	0.108873	MAP	noCpG	AluSq	SINE/Alu	HAL1	LINE/Other	AluY	SINE/Alu	AluSc	SINE/Alu	genomic_polyA	Atail	yes	AATACA	noSS	NORM	GOOD_MULTIPLE_EXON_SEXON
BX537960	BX537960	4043	4016	1	DKFZphlcc2_16k11	0	-1	31	0.296809	MAP	noCpG	L1MC5	LINE/L1							genomic_polyA	Atail	no	nopAsignal	noSS	ACONT	BAD_CONT
BX537961	BX537961	8232	8212	12	DKFZphlcc3_86n12	1	-5	34	0.218659	MAP	CpG									genomic_polyA	Atail	no	nopAsignal	canonical	NORM	QUESTIONABLE_MULTIPLE_EXON
BX537962	BX537962	3994	3973	19	DKFZphlcc3_107f10	1	0	3	0.0751127	MAP	CpG									nogenomic_polyA	Atail	yes	AATAAA	canonical	NORM	GOOD_MULTIPLE_EXON
BX537963	BX537963	5823	5773	11	DKFZphlcc3_51a15	1	-1	11	0.0515198	MAP	CpG									nogenomic_polyA	Atail	yes	AATAAA	canonical	NORM	GOOD_MULTIPLE_EXON
BX537964	BX537964	4838	4820	16	DKFZphlcc3_51k13	1	-1	3	0.0620091	MAP	CpG									nogenomic_polyA	Atail	yes	TATAAA	canonical	NORM	GOOD_MULTIPLE_EXON
BX537965	BX537965	3857	3831	6	DKFZphlcc3_51n3	1	-6	1	0.0259269	MAP	CpG									nogenomic_polyA	Atail	yes	AATAAA	canonical	NORM	GOOD_MULTIPLE_EXON
BX537966	BX537966	4827	4807	18	DKFZphlcc3_51o4	1	-2	2	0.0414336	MAP	CpG									nogenomic_polyA	Atail	yes	AATAAA	canonical	NORM	GOOD_MULTIPLE_EXON
BX537967	BX537967	3972	3954	13	DKFZphlcc3_52k13	0	-1	2	0.0503525	MAP	noCpG									nogenomic_polyA	Atail	yes	AATAAA	canonical	NORM	GOOD_MULTIPLE_EXON
BX537968	BX537968	3625	3591	9	DKFZphlcc3_52l24	1	-8	10	0.275862	MAP	CpG					SVA	LTR/Retroviral	SVA	LTR/Retroviral	nogenomic_polyA	Atail	yes	AATAAA	canonical	NORM	GOOD_MULTIPLE_EXON
BX537969	BX537969	3408	3379	24	DKFZphlcc3_59e24	1	-1	2	0.0586854	MAP	CpG									nogenomic_polyA	Atail	yes	AATAAA	canonical	NORM	GOOD_MULTIPLE_EXON
BX537970	BX537970	2710	2690	14	DKFZphlcc3_59j7	1	-1	7	0.258303	MAP	noCpG					MER44D	DNA/MER2_type	MER44D	DNA/MER2_type	nogenomic_polyA	Atail	yes	AATAAA	canonical	NORM	GOOD_MULTIPLE_EXON
BX537971	BX537971	2321	2263	3	DKFZphlcc3_86a15	1	-1	5	0.129255	MAP	CpG	GC_rich	Low_complexity							nogenomic_polyA	Atail	yes	GATAAA	canonical	NORM	GOOD_MULTIPLE_EXON
BX537972	BX537972	4306	4228	3	DKFZphlcc3_86f23	1	-5	13	0.185787	MAP	CpG									nogenomic_polyA	Atail	yes	AATAAA	canonical	NORM	GOOD_MULTIPLE_EXON
BX537973	BX537973	1526	1482	8	DKFZphlcc3_86i6	1	-1	1	0.0655308	MAP	CpG									nogenomic_polyA	Atail	yes	TATAAA	canonical	NORM	GOOD_MULTIPLE_EXON
BX537974	BX537974	1916	1897	8	DKFZphlcc3_86m18	0	-1	6	0.313152	MAP	noCpG									nogenomic_polyA	Atail	yes	AATATA	canonical	NORM	GOOD_MULTIPLE_EXON
BX537975	BX537975	636	557	7	DKFZphlcc3_86n15	1	-1	2	0.314465	MAP	CpG									nogenomic_polyA	Atail	yes	AATAAA	antisense	NORM	BAD_ANTISENSE
BX537976	BX537976	2635	2610	10	DKFZphlcc3_86o1	0	-8	1	0.0379507	MAP	noCpG									nogenomic_polyA	Atail	yes	AATAAA	canonical	NORM	GOOD_MULTIPLE_EXON
BX537977	BX537977	6743	6718	1	DKFZphlcc1_11f6	0	-8	6	0.074151	MAP	noCpG									nogenomic_polyA	Atail	yes	AATAAA	noSS	NORM	GOOD_MULTIPLE_EXON_SEXON
BX537978	BX537978	6712	6690	12	DKFZphlcc1_11f17	27	-1	7	0.0744934	5UM	noCpG									nogenomic_polyA	Atail	yes	AATAAA	canonical		UNMAPPED
BX537979	BX537979	2729	2703	1	DKFZphlcc2_16g8	0	0	3	0.10993	MAP	noCpG									genomic_polyA	Atail	no	nopAsignal	noSS	ACONT	BAD_CONT
BX537980	BX537980	3128	3098	5	DKFZphlcc2_25c8	1	-1	3	0.0959079	MAP	CpG					MLT1A1	LTR/MaLR			nogenomic_polyA	Atail	yes	AATAAA	canonical	NORM	GOOD_MULTIPLE_EXON
BX537981	BX537981	1782	1762	1	DKFZphlcc3_101e18	2	-1	2	0.112233	MAP	noCpG					L2	LINE/L2			nogenomic_polyA	Atail	yes	AATAAA	noSS	NORM	GOOD_MULTIPLE_EXON_SEXON
BX537982	BX537982	1890	1870	21	DKFZphlcc3_101p18					3hits	CpG					AluSx	SINE/Alu			nogenomic_polyA	Atail	no	nopAsignal	unknown		CHIMERIC
BX537983	BX537983	3486	3467	6	DKFZphlcc3_12d4	0	-1	4	0.114745	MAP	noCpG									nogenomic_polyA	Atail	no	nopAsignal	non-canonical	NORM	QUESTIONABLE_MULTIPLE_EXON
BX537984	BX537984	3816	3816	15	DKFZphlcc3_201g18	1	125	8	0.209644	3UM	CpG									nogenomic_polyA	Atail	no	nopAsignal	non-canonical		UNMAPPED
BX537985	BX537985	4592	4499	17	DKFZphlcc3_30d6	0	-1	7	0.130662	MAP	noCpG									nogenomic_polyA	Atail	yes	AATAAA	canonical	NORM	GOOD_MULTIPLE_EXON
BX537986	BX537986	5041	5020	26	DKFZphlcc3_30j3	1	-1	6	0.119024	MAP	CpG									nogenomic_polyA	Atail	yes	ATTAAA	unknown	NORM	DELETED_MULTIPLE_EXON
BX537987	BX537987	5041	5021	5	DKFZphlcc3_30n10	1	0	8	0.158699	MAP	noCpG									nogenomic_polyA	Atail	no	nopAsignal	unknown	NORM	DELETED_MULTIPLE_EXON
BX537988	BX537988	4659	4479	17	DKFZphlcc3_30n24	1	-1	3	0.0643915	MAP	CpG									nogenomic_polyA	Atail	yes	AATAAA	canonical	NORM	GOOD_MULTIPLE_EXON
BX537989	BX537989	6897	6877	11	DKFZphlcc3_8a14	0	-1	16	0.202987	MAP	noCpG			L2	LINE/L2	MER2	DNA/MER2_type	MER2	DNA/MER2_type	nogenomic_polyA	Atail	yes	AATAAA	unknown	NORM	DELETED_MULTIPLE_EXON
BX537990	BX537990	2163	2125	3	DKFZphlcc3_192a14	1	-1	11	0.508553	MAP	noCpG									nogenomic_polyA	Atail	yes	AATAAA	non-canonical	NORM	GOOD_MULTIPLE_EXON
BX537991	BX537991	2473	2403	17	DKFZphlcc3_192a4	1	-1	2	0.0808734	MAP	CpG									nogenomic_polyA	Atail	yes	AATAAA	canonical	NORM	GOOD_MULTIPLE_EXON
BX537992	BX537992	2228	2208	6	DKFZphlcc3_192a5	1	0	2	0.0897666	MAP	noCpG					MSTB	LTR/MaLR	MSTD	LTR/MaLR	nogenomic_polyA	Atail	yes	AATAAA	canonical	NORM	GOOD_MULTIPLE_EXON
BX537993	BX537993	2169	2151	11	DKFZphlcc3_192p23	0	-1	7	0.322729	MAP	noCpG	MLT1F	LTR/MaLR	MLT1F1	LTR/MaLR	Tigger1	DNA/MER2_type	(A)n	Simple_repeat	genomic_polyA	Atail	no	nopAsignal	unknown	ICONT	BAD_CONT
BX537994	BX537994	8011	7992	23	DKFZphlcc3_86c15	1	-1	13	0.124828	MAP	noCpG			MLT1E1	LTR/MaLR					nogenomic_polyA	Atail	yes	AATAAA	canonical	NORM	GOOD_MULTIPLE_EXON
BX537995	BX537995	5689	5582	2	DKFZphlcc3_30f7					2hits	noCpG			L1	LINE/L1					nogenomic_polyA	Atail	yes	AATAAA	noSS		CHIMERIC
BX537996	BX537996	5142	5122	5	DKFZphlcc1_11m19	28	-1	7	0.0777907	5UM	CpG									nogenomic_polyA	Atail	yes	AATAAA	canonical		UNMAPPED
BX537997	BX537997	7650	7632	5	DKFZphlcc1_11p23	24	-1	13	0.169935	5UM	noCpG									nogenomic_polyA	Atail	yes	AATAAA	canonical		UNMAPPED
BX537998	BX537998	4988	4965	1	DKFZphlcc1_1n6	48	-1	4	0.0801925	5UM	noCpG									nogenomic_polyA	Atail	no	nopAsignal	noSS		UNMAPPED
BX537999	BX537999	5511	5481	1	DKFZphlcc2_16i13	0	-1	15	0.254037	MAP	noCpG					AluSq	SINE/Alu			genomic_polyA	Atail	no	nopAsignal	noSS	ACONT	BAD_CONT
BX538000	BX538000	4515	4484	5	DKFZphlcc2_1l9	0	0	3	0.0442968	MAP	noCpG									nogenomic_polyA	Atail	yes	AATAAA	canonical	NORM	GOOD_MULTIPLE_EXON
BX538001	BX538001	1039	1039	3	DKFZphlcc3_80i1	2	3	4	0.192493	MAP	noCpG									nogenomic_polyA	noAtail	no	nopAsignal	canonical	NORM	QUESTIONABLE_MULTIPLE_EXON
BX538002	BX538002	1942	1930	10	DKFZphlcc3_69b12	0	-1	5	0.257467	MAP	CpG									nogenomic_polyA	Atail	yes	AATAAA	unknown	NORM	DELETED_MULTIPLE_EXON
BX538003	BX538003	4505	4494	2	DKFZphlcc3_40c19	2	-5	37	0.488346	MAP	noCpG					AluSx	SINE/Alu			genomic_polyA	Atail	no	nopAsignal	noSS	ACONT	BAD_CONT
BX538004	BX538004	2161	2152	1	DKFZphlcc3_58n19	2	-1	4	0.138825	MAP	noCpG					AluSx	SINE/Alu	(A)n	Simple_repeat	genomic_polyA	Atail	no	nopAsignal	noSS	ACONT	BAD_CONT
BX538005	BX538005	5640	5627	67	DKFZphlcc3_32c15					3hits	CpG									nogenomic_polyA	Atail	yes	ATTAAA	unknown		CHIMERIC
BX538006	BX538006	5314	5301	15	DKFZphlcc3_32l20	3	-1	6	0.0564546	MAP	CpG									genomic_polyA	Atail	no	nopAsignal	canonical	NORM	QUESTIONABLE_MULTIPLE_EXON
BX538007	BX538007	3196	3177	1	DKFZphlcc3_40i12	0	-8	2	0.0625782	MAP	noCpG					AluSp	SINE/Alu			genomic_polyA	Atail	no	nopAsignal	noSS	ACONT	BAD_CONT
BX538008	BX538008	5736	5718	30	DKFZphlcc3_46b20	0	0	7	0.104603	MAP	noCpG									nogenomic_polyA	Atail	yes	AATAAA	unknown	NORM	DELETED_MULTIPLE_EXON
BX538009	BX538009	5999	5969	1	DKFZphlcc3_46f15	28	-8	8	0.116686	5UM	noCpG							(A)n	Simple_repeat	genomic_polyA	Atail	no	nopAsignal	noSS		UNMAPPED
BX538010	BX538010	6240	6225	28	DKFZphlcc3_46l2	3	-6	10	0.160256	MAP	CpG									nogenomic_polyA	Atail	yes	ATTAAA	non-canonical	NORM	GOOD_MULTIPLE_EXON
BX538011	BX538011	5432	5432	1	DKFZphlcc3_46o19	3	5	9	0.147275	MAP	noCpG									genomic_polyA	noAtail	yes	AGTAAA	noSS	NORM	QUESTIONABLE_SINGLE_EXON
BX538012	BX538012	5225	5225	4	DKFZphlcc3_32o15	3	13	23	0.0956938	MAP	noCpG			LTR10A	LTR/Retroviral					nogenomic_polyA	noAtail	no	nopAsignal	unknown	NORM	DELETED_MULTIPLE_EXON
BX538013	BX538013	3138	3121	2	DKFZphlcc3_27k22	2	-1	15	0.414277	MAP	noCpG			tRNA-Cys-TGC	tRNA					nogenomic_polyA	Atail	yes	ATTAAA	canonical	NORM	GOOD_MULTIPLE_EXON
BX538014	BX538014	5582	5571	7	DKFZphlcc3_46b19	0	-1	12	0.179147	MAP	CpG									nogenomic_polyA	Atail	yes	AATAAA	canonical	NORM	GOOD_MULTIPLE_EXON
BX538015	BX538015	2894	2886	3	DKFZphlcc3_58e21	5	-1	12	0.172771	MAP	CpG									nogenomic_polyA	Atail	yes	AATAAA	canonical	NORM	GOOD_MULTIPLE_EXON
BX538016	BX538016	4915	4904	2	DKFZphlcc3_69l3	0	-1	8	0.0813835	MAP	CpG									genomic_polyA	Atail	no	nopAsignal	canonical	NORM	QUESTIONABLE_MULTIPLE_EXON
BX538017	BX538017	8030	8030	46	DKFZphlcc3_6o1	1	6	17	0.211706	MAP	CpG									nogenomic_polyA	noAtail	yes	AATAAA	unknown	NORM	DELETED_MULTIPLE_EXON
BX538018	BX538018	8035	8023	46	DKFZphlcc3_9e16	1	-1	17	0.211574	MAP	CpG									nogenomic_polyA	Atail	yes	AATAAA	unknown	NORM	DELETED_MULTIPLE_EXON
BX538019	BX538019	6117	6099	1	DKFZphlcc3_46g23	0	0	24	0.294262	MAP	noCpG					L2	LINE/L2			genomic_polyA	Atail	no	nopAsignal	noSS	ACONT	BAD_CONT
BX538020	BX538020	5406	5396	7	DKFZphlcc3_46p10	3	-4	4	0.0739919	MAP	noCpG									genomic_polyA	noAtail	yes	AATAAA	canonical	NORM	QUESTIONABLE_MULTIPLE_EXON
BX538021	BX538021	6325	6304	16	DKFZphlcc3_69h24	1	-1	12	0.189723	MAP	noCpG									nogenomic_polyA	Atail	yes	AATAAA	non-canonical	NORM	GOOD_MULTIPLE_EXON
BX538022	BX538022	5590	5574	29	DKFZphlcc3_69i6	3	-1	11	0.178891	MAP	CpG									nogenomic_polyA	Atail	yes	AATAAA	canonical	NORM	GOOD_MULTIPLE_EXON
BX538023	BX538023	2840	2826	8	DKFZphlcc3_69j4	2	-1	19	0.669014	MAP	noCpG					L1ME	LINE/L1			nogenomic_polyA	Atail	yes	ATTAAA	canonical	NORM	GOOD_MULTIPLE_EXON
BX538024	BX538024	8015	8003	26	DKFZphlcc3_6c8	0	-1	22	0.174672	MAP	CpG	(CGTG)n	Simple_repeat							nogenomic_polyA	Atail	yes	ATTAAA	canonical	NORM	GOOD_MULTIPLE_EXON
BX538025	BX538025	7481	7457	38	DKFZphlcc3_6f6	0	-2	4	0.0534688	MAP	noCpG									nogenomic_polyA	Atail	no	nopAsignal	canonical	NORM	QUESTIONABLE_MULTIPLE_EXON
BX538026	BX538026	6415	6404	19	DKFZphlcc3_6m21	2	-4	5	0.0779423	MAP	CpG									nogenomic_polyA	Atail	yes	AATAAA	canonical	NORM	GOOD_MULTIPLE_EXON
BX538027	BX538027	3121	3101	10	DKFZphlcc3_75g16	1	-1	4	0.128164	MAP	CpG									nogenomic_polyA	Atail	yes	AATAAA	canonical	NORM	GOOD_MULTIPLE_EXON
BX538028	BX538028	2684	2663	5	DKFZphlcc3_75h19	0	-1	7	0.260805	MAP	CpG									nogenomic_polyA	Atail	no	nopAsignal	unknown	NORM	DELETED_MULTIPLE_EXON
BX538029	BX538029	2602	2582	6	DKFZphlcc3_75k2	1	-1	10	0.38432	MAP	CpG					AluJo/FLAM	SINE/Alu			genomic_polyA	Atail	no	nopAsignal	canonical	NORM	QUESTIONABLE_MULTIPLE_EXON
BX538030	BX538030	1386	1335	9	DKFZphlcc3_75l23	2	-1	1	0.0721501	MAP	CpG									genomic_polyA	Atail	no	nopAsignal	canonical	NORM	QUESTIONABLE_MULTIPLE_EXON
BX538031	BX538031	1880	1867	8	DKFZphlcc3_76a1	1	-1	0	0	MAP	CpG									nogenomic_polyA	Atail	yes	AATAAA	canonical	NORM	GOOD_MULTIPLE_EXON
BX538032	BX538032	3370	3357	5	DKFZphlcc3_76a24	2	-1	4	0.118694	MAP	CpG									nogenomic_polyA	Atail	yes	ATTAAA	canonical	NORM	GOOD_MULTIPLE_EXON
BX538033	BX538033	3090	3080	22	DKFZphlcc3_76j6	3	-1	2	0.0647249	MAP	CpG									nogenomic_polyA	Atail	yes	AATAAA	canonical	NORM	GOOD_MULTIPLE_EXON
BX538034	BX538034	2970	2970	12	DKFZphlcc3_76l6	3	6	2	0.0673401	MAP	CpG	(CCG)n	Simple_repeat							nogenomic_polyA	noAtail	yes	AATAAA	non-canonical	NORM	QUESTIONABLE_MULTIPLE_EXON
BX538035	BX538035	2810	2796	11	DKFZphlcc3_76m5	4	-5	3	0.106762	MAP	CpG					AluJo	SINE/Alu			genomic_polyA	Atail	no	nopAsignal	unknown	NORM	DELETED_MULTIPLE_EXON
BX538036	BX538036	2876	2876	3	DKFZphlcc3_119d11	0	44	7	0.243394	MAP	noCpG									nogenomic_polyA	Atail	no	nopAsignal	canonical	NORM	QUESTIONABLE_MULTIPLE_EXON
BX538037	BX538037	5325	5203	4	DKFZphlcc3_115h12	1	-1	12	0.150235	MAP	noCpG									nogenomic_polyA	Atail	yes	AATAAA	canonical	NORM	GOOD_MULTIPLE_EXON
BX538038	BX538038	3631	3609	1	DKFZphlcc3_131d22	0	-20	11	0.275406	MAP	noCpG					AluSq/x	SINE/Alu	AluSp	SINE/Alu	genomic_polyA	Atail	no	nopAsignal	noSS	RCONT	BAD_CONT
BX538039	BX538039	3844	3818	1	DKFZphlcc3_131m2	0	-25	12	0.28616	MAP	noCpG									nogenomic_polyA	Atail	no	nopAsignal	noSS	NORM	QUESTIONABLE_SINGLE_EXON
BX538040	BX538040	3992	3972	1	DKFZphlcc3_145e13	0	-2	11	0.275551	MAP	noCpG									nogenomic_polyA	Atail	yes	AATAAA	noSS	NORM	GOOD_MULTIPLE_EXON_SEXON
BX538041	BX538041	4004	3984	27	DKFZphlcc3_145f10	1	-2	4	0.0999001	MAP	CpG									nogenomic_polyA	Atail	yes	AATAAA	canonical	NORM	GOOD_MULTIPLE_EXON
BX538042	BX538042	3660	3638	1	DKFZphlcc3_145f9	0	-20	9	0.218579	MAP	noCpG					AluSg/x	SINE/Alu			nogenomic_polyA	Atail	no	nopAsignal	noSS	NORM	QUESTIONABLE_SINGLE_EXON
BX538043	BX538043	3717	3695	1	DKFZphlcc3_131n21	0	-16	3	0.0807103	MAP	noCpG							(TG)n	Simple_repeat	nogenomic_polyA	Atail	yes	AATATA	noSS	NORM	GOOD_MULTIPLE_EXON_SEXON
BX538044	BX538044	4527	4504	30	DKFZphlcc3_150b15	1	-1	5	0.110448	MAP	CpG									nogenomic_polyA	Atail	yes	AATAAA	canonical	NORM	GOOD_MULTIPLE_EXON
BX538045	BX538045	4321	4300	13	DKFZphlcc3_150b18	40	-19	6	0.138857	5UM	CpG									nogenomic_polyA	Atail	no	nopAsignal	canonical		UNMAPPED
BX538046	BX538046	4131	4109	4	DKFZphlcc3_150c4	0	-1	3	0.0726216	MAP	noCpG									nogenomic_polyA	Atail	yes	ATTAAA	canonical	NORM	GOOD_MULTIPLE_EXON
BX538047	BX538047	4273	4251	6	DKFZphlcc3_150h7	1	-4	9	0.187222	MAP	CpG									nogenomic_polyA	Atail	yes	AATAAA	canonical	NORM	GOOD_MULTIPLE_EXON
BX538048	BX538048	4194	4167	19	DKFZphlcc3_151j19	1	-7	1	0.0238436	MAP	CpG									nogenomic_polyA	Atail	yes	AATAAA	canonical	NORM	GOOD_MULTIPLE_EXON
BX538049	BX538049	4385	4228	11	DKFZphlcc3_151l15	0	-1	4	0.0912201	MAP	noCpG									nogenomic_polyA	Atail	yes	ATTAAA	unknown	NORM	DELETED_MULTIPLE_EXON
BX538050	BX538050	2561	2483	7	DKFZphlcc3_155a21	48	-1	2	0.0780945	5UM	noCpG							Charlie1	DNA/MER1_type	nogenomic_polyA	Atail	yes	AATAAA	unknown		UNMAPPED
BX538051	BX538051	3038	2914	10	DKFZphlcc3_156f9	1	-1	6	0.197498	MAP	CpG									nogenomic_polyA	Atail	yes	AATAAA	canonical	NORM	GOOD_MULTIPLE_EXON
BX538052	BX538052	4108	4108	6	DKFZphlcc3_145f1	0	109	15	0.365141	3UM	noCpG									nogenomic_polyA	Atail	yes	AATAAA	canonical		UNMAPPED
BX538053	BX538053	3770	3741	1	DKFZphlcc3_145l4	0	-27	20	0.503979	MAP	noCpG					AluJb	SINE/Alu	(TAAAA)n	Simple_repeat	genomic_polyA	Atail	no	nopAsignal	noSS	ACONT	BAD_CONT
BX538054	BX538054	2093	2071	9	DKFZphlcc3_198j18	2	-6	8	0.334448	MAP	CpG									nogenomic_polyA	Atail	yes	AATAAA	canonical	NORM	GOOD_MULTIPLE_EXON
BX538055	BX538055	3517	3495	20	DKFZphlcc3_163n21	1	-4	17	0.113733	MAP	CpG									nogenomic_polyA	Atail	yes	AATAAA	canonical	NORM	GOOD_MULTIPLE_EXON
BX538056	BX538056	2057	2036	2	DKFZphlcc3_198k15	0	-5	7	0.340301	MAP	noCpG									nogenomic_polyA	Atail	yes	AATAAA	canonical	NORM	GOOD_MULTIPLE_EXON
BX538057	BX538057	4458	4436	1	DKFZphlcc3_95j15	0	-18	6	0.13459	MAP	CpG									nogenomic_polyA	Atail	no	nopAsignal	noSS	NORM	QUESTIONABLE_SINGLE_EXON
BX538058	BX538058	2725	2687	2	DKFZphlcc3_156j24	0	-3	1	0	MAP	noCpG									nogenomic_polyA	Atail	no	nopAsignal	canonical	NORM	QUESTIONABLE_MULTIPLE_EXON
BX538059	BX538059	2201	2179	6	DKFZphlcc3_160f1	1	-1	3	0.136302	MAP	CpG									nogenomic_polyA	Atail	yes	ATTAAA	non-canonical	NORM	GOOD_MULTIPLE_EXON
BX538060	BX538060	1763	1682	3	DKFZphlcc3_160a24	1	-4	2	0.113443	MAP	CpG									nogenomic_polyA	Atail	no	nopAsignal	canonical	NORM	QUESTIONABLE_MULTIPLE_EXON
BX538061	BX538061	3720	3677	7	DKFZphlcc3_172j16	0	-4	3	0.0806452	MAP	noCpG									nogenomic_polyA	Atail	yes	ATTAAA	canonical	NORM	GOOD_MULTIPLE_EXON
BX538062	BX538062	2232	2210	5	DKFZphlcc3_198n18	0	-20	5	0.224014	MAP	noCpG					AluJb	SINE/Alu			nogenomic_polyA	Atail	no	nopAsignal	canonical	NORM	QUESTIONABLE_MULTIPLE_EXON
BX538063	BX538063	1888	1867	7	DKFZphlcc3_198n19	0	-2	3	0.158898	MAP	noCpG									nogenomic_polyA	Atail	yes	AATAAA	canonical	NORM	GOOD_MULTIPLE_EXON
BX538064	BX538064	4805	4783	8	DKFZphlcc3_95b3	0	-16	13	0.208117	MAP	CpG									nogenomic_polyA	Atail	no	nopAsignal	canonical	NORM	QUESTIONABLE_MULTIPLE_EXON
BX538065	BX538065	1809	1785	1	DKFZphlcc3_198n1	0	-2	6	0.276396	MAP	noCpG									nogenomic_polyA	Atail	yes	AATAAA	noSS	NORM	GOOD_MULTIPLE_EXON_SEXON
BX538066	BX538066	1502	1481	6	DKFZphlcc3_218k4	0	-3	65	2.72969	IUM	noCpG									nogenomic_polyA	Atail	yes	AATAAA	unknown		UNMAPPED
BX538067	BX538067	1151	1130	5	DKFZphlcc3_218d4	0	0	0	0	MAP	CpG									nogenomic_polyA	Atail	yes	AATAAA	canonical	NORM	GOOD_MULTIPLE_EXON
BX538068	BX538068	1282	1260	10	DKFZphlcc3_218d15	0	-3	0	0	MAP	noCpG									nogenomic_polyA	Atail	yes	ATTAAA	canonical	NORM	GOOD_MULTIPLE_EXON
BX538069	BX538069	4127	4105	1	DKFZphlcc3_119d16	0	-3	6	0.145384	MAP	noCpG	L1MB4	LINE/L1	L1MA9	LINE/L1	MER5B	DNA/MER1_type			nogenomic_polyA	Atail	no	nopAsignal	noSS	NORM	QUESTIONABLE_SINGLE_EXON
BX538070	BX538070	3864	3841	2	DKFZphlcc3_119e10	0	-16	12	0.310559	MAP	noCpG	L1MEc	LINE/L1	L1MCa	LINE/L1	AluJb	SINE/Alu			nogenomic_polyA	Atail	no	nopAsignal	non-canonical	NORM	QUESTIONABLE_MULTIPLE_EXON
BX538071	BX538071	3861	3841	1	DKFZphlcc3_119g23	0	-2	4	0.1036	MAP	noCpG									nogenomic_polyA	Atail	yes	AATAAA	noSS	NORM	GOOD_MULTIPLE_EXON_SEXON
BX538072	BX538072	3924	3901	1	DKFZphlcc3_119m17	0	-21	2	0.0509684	MAP	noCpG			THE1C	LTR/MaLR	MLT1D	LTR/MaLR			nogenomic_polyA	Atail	no	nopAsignal	noSS	NORM	QUESTIONABLE_SINGLE_EXON
BX538073	BX538073	3375	3353	5	DKFZphlcc3_119m3	0	-2	8	0.237037	MAP	noCpG			MER4B-internal	LTR/Retroviral					nogenomic_polyA	Atail	yes	AATAAA	canonical	NORM	GOOD_MULTIPLE_EXON
BX538074	BX538074	2450	2428	6	DKFZphlcc3_205b23	0	-3	2	0.0816327	MAP	noCpG									nogenomic_polyA	Atail	yes	AATAAA	unknown	NORM	DELETED_MULTIPLE_EXON
BX538075	BX538075	2599	2580	1	DKFZphlcc3_209j19	0	-17	9	0.346287	MAP	noCpG									nogenomic_polyA	Atail	no	nopAsignal	noSS	NORM	QUESTIONABLE_SINGLE_EXON
BX538076	BX538076	2564	2542	5	DKFZphlcc3_213i22	1	-1	8	0.156006	MAP	noCpG									nogenomic_polyA	Atail	yes	ATTAAA	canonical	NORM	GOOD_MULTIPLE_EXON
BX538077	BX538077	1550	1528	7	DKFZphlcc3_218c2	1	-2	34	2.12903	MAP	noCpG									nogenomic_polyA	Atail	yes	AATAAA	unknown	NORM	DELETED_MULTIPLE_EXON
BX538078	BX538078	1761	1735	6	DKFZphlcc3_218i14	0	-7	5	0.28393	MAP	noCpG	(TTTTTG)n	Simple_repeat							nogenomic_polyA	Atail	yes	AATAAA	canonical	NORM	GOOD_MULTIPLE_EXON
BX538079	BX538079	1687	1662	13	DKFZphlcc3_218n7	1	-5	1	0.0592768	MAP	CpG							AT_rich	Low_complexity	nogenomic_polyA	Atail	yes	AATAAA	canonical	NORM	GOOD_MULTIPLE_EXON
BX538080	BX538080	1576	1419	5	DKFZphlcc3_273d17	1	0	1	0.0634518	MAP	noCpG									nogenomic_polyA	Atail	yes	AATAAA	canonical	NORM	GOOD_MULTIPLE_EXON
BX538081	BX538081	1500	1473	12	DKFZphlcc3_273l2	1	-11	2	0.133333	MAP	CpG									nogenomic_polyA	Atail	no	nopAsignal	unknown	NORM	DELETED_MULTIPLE_EXON
BX538082	BX538082	1743	1720	4	DKFZphlcc3_273m18	0	-2	1	0.0573723	MAP	noCpG					MER63B	DNA/MER1_type			nogenomic_polyA	Atail	yes	AATAAA	unknown	NORM	DELETED_MULTIPLE_EXON
BX538083	BX538083	1668	1650	6	DKFZphlcc3_273p24	0	-16	6	0.239808	MAP	noCpG									nogenomic_polyA	Atail	no	nopAsignal	canonical	NORM	QUESTIONABLE_MULTIPLE_EXON
BX538084	BX538084	964	913	7	DKFZphlcc3_218p19	0	-1	2	0.207469	MAP	CpG							AluY	SINE/Alu	nogenomic_polyA	Atail	no	nopAsignal	unknown	ICONT	BAD_CONT
BX538085	BX538085	5247	5218	1	DKFZphlcc3_55p13	1	-27	7	0.13341	MAP	CpG					AluSx	SINE/Alu	(TA)n	Simple_repeat	nogenomic_polyA	Atail	no	nopAsignal	noSS	RCONT	BAD_CONT
BX538086	BX538086	3909	3887	12	DKFZphlcc3_66h4	1	-8	3	0.076746	MAP	CpG									nogenomic_polyA	Atail	yes	AATAAA	canonical	NORM	GOOD_MULTIPLE_EXON
BX538087	BX538087	4078	4060	20	DKFZphlcc3_72f5	1	-5	2	0.0490436	MAP	CpG									nogenomic_polyA	Atail	yes	ATTAAA	non-canonical	NORM	GOOD_MULTIPLE_EXON
BX538088	BX538088	2087	2047	1	DKFZphlcc3_85g4	0	-34	7	0.33541	MAP	noCpG	L2	LINE/L2	L2	LINE/L2	AluSx	SINE/Alu			nogenomic_polyA	Atail	no	nopAsignal	noSS	NORM	QUESTIONABLE_SINGLE_EXON
BX538089	BX538089	2929	2929	1	DKFZphlcc3_131e22	0	0	4	0.102424	MAP	noCpG									nogenomic_polyA	noAtail	no	nopAsignal	noSS	NORM	QUESTIONABLE_SINGLE_EXON
BX538090	BX538090	3648	3628	1	DKFZphlcc3_131j8	0	-18	25	0.137061	MAP	noCpG	L1MEc	LINE/L1	L1MEc	LINE/L1	AluJo/FLAM	SINE/Alu	AluSc	SINE/Alu	nogenomic_polyA	Atail	no	nopAsignal	noSS	RCONT	BAD_CONT
BX538091	BX538091	3098	3098	2	DKFZphlcc3_131l2	0	0	7	0.225952	MAP	noCpG					AluSg/x	SINE/Alu			nogenomic_polyA	noAtail	no	nopAsignal	noSS	NORM	DELETED_SINGLE_EXON
BX538092	BX538092	3065	2991	15	DKFZphlcc3_131l23	0	-1	2	0.0652529	MAP	noCpG									nogenomic_polyA	Atail	yes	AATAAA	canonical	NORM	GOOD_MULTIPLE_EXON
BX538093	BX538093	5591	5570	43	DKFZphlcc3_95e21	0	-1	6	0.107315	MAP	noCpG									nogenomic_polyA	Atail	yes	AATAAA	non-canonical	NORM	GOOD_MULTIPLE_EXON
BX538094	BX538094	7262	7238	7	DKFZphlcc3_95f5					2hits	CpG					L1MD1	LINE/L1	AluSx	SINE/Alu	nogenomic_polyA	Atail	yes	TATAAA	canonical		CHIMERIC
BX538095	BX538095	4826	4769	24	DKFZphlcc3_95j18	0	1	6	0.124327	MAP	noCpG									nogenomic_polyA	Atail	yes	ATTAAA	canonical	NORM	GOOD_MULTIPLE_EXON
BX538096	BX538096	5888	5856	3	DKFZphlcc3_95k23	0	-26	23	0.373641	MAP	noCpG					AluSx	SINE/Alu			nogenomic_polyA	Atail	no	nopAsignal	unknown	NORM	DELETED_MULTIPLE_EXON
BX538097	BX538097	4316	4294	1	DKFZphlcc3_95o9	0	-20	22	0.509731	MAP	noCpG									nogenomic_polyA	Atail	no	nopAsignal	noSS	NORM	QUESTIONABLE_SINGLE_EXON
BX538098	BX538098	1426	1404	9	DKFZphncc1_26n9	1	-2	3	0.210379	MAP	noCpG									nogenomic_polyA	Atail	yes	AATAAA	unknown	NORM	DELETED_MULTIPLE_EXON
BX538099	BX538099	2130	2067	2	DKFZphncc1_44b2	0	-2	10	0.422535	MAP	noCpG									nogenomic_polyA	Atail	no	nopAsignal	canonical	NORM	QUESTIONABLE_MULTIPLE_EXON
BX538100	BX538100	2231	2208	7	DKFZphncc1_44n19	1	-17	8	0.358584	MAP	noCpG					L1MC2	LINE/L1			nogenomic_polyA	Atail	no	nopAsignal	canonical	NORM	QUESTIONABLE_MULTIPLE_EXON
BX538101	BX538101	5157	5134	2	DKFZphlcc3_115j23	1	-1	3	0.0581734	MAP	CpG									nogenomic_polyA	Atail	yes	AATAAA	canonical	NORM	GOOD_MULTIPLE_EXON
BX538102	BX538102	4834	4812	1	DKFZphlcc3_119i21	0	-5	10	0.206868	MAP	noCpG	MER58A	DNA/MER1_type							nogenomic_polyA	Atail	yes	ATTAAA	noSS	NORM	GOOD_MULTIPLE_EXON_SEXON
BX538104	BX538104	4025	3974	9	DKFZphlcc3_145i1	1	-10	10	0.223602	MAP	CpG									nogenomic_polyA	Atail	no	nopAsignal	canonical	NORM	QUESTIONABLE_MULTIPLE_EXON
BX538105	BX538105	4654	4581	10	DKFZphlcc3_145j18	1	0	5	0.107434	MAP	noCpG	Tigger3(Golem)	DNA/MER2_type							nogenomic_polyA	Atail	no	nopAsignal	canonical	NORM	QUESTIONABLE_MULTIPLE_EXON
BX538106	BX538106	4458	4438	1	DKFZphlcc3_145j2	0	-2	13	0.291611	MAP	noCpG									nogenomic_polyA	Atail	yes	AATAAA	noSS	NORM	GOOD_MULTIPLE_EXON_SEXON
BX538107	BX538107	3766	3743	6	DKFZphlcc3_145k15	1	-1	10	0.106213	MAP	noCpG									nogenomic_polyA	noAtail	yes	AATAAA	non-canonical	NORM	QUESTIONABLE_MULTIPLE_EXON
BX538108	BX538108	4244	4219	8	DKFZphlcc3_145l1	1	-21	9	0.188501	MAP	CpG					AluSx	SINE/Alu			nogenomic_polyA	Atail	no	nopAsignal	canonical	NORM	QUESTIONABLE_MULTIPLE_EXON
BX538109	BX538109	4210	4188	33	DKFZphlcc3_145l17	1	-3	8	0.190024	MAP	CpG									nogenomic_polyA	Atail	yes	AATAAA	canonical	NORM	GOOD_MULTIPLE_EXON
BX538110	BX538110	2727	2705	5	DKFZphlcc3_155e22	0	-7	0	0	MAP	noCpG							MER90	LTR	nogenomic_polyA	Atail	no	nopAsignal	canonical	ICONT	BAD_CONT
BX538111	BX538111	2846	2824	2	DKFZphlcc3_156b2	0	-1	7	0.245959	MAP	noCpG					MLT1C	LTR/MaLR			nogenomic_polyA	Atail	yes	AATAAA	non-canonical	NORM	GOOD_MULTIPLE_EXON
BX538112	BX538112	2893	2871	10	DKFZphlcc3_156k21	1	-3	1	0.0345662	MAP	noCpG									nogenomic_polyA	Atail	yes	AATAAA	canonical	NORM	GOOD_MULTIPLE_EXON
BX538113	BX538113	1511	1427	1	DKFZphlcc3_160m18	0	37	2	0.132363	MAP	noCpG									nogenomic_polyA	Atail	yes	AATAAA	noSS	NORM	GOOD_MULTIPLE_EXON_SEXON
BX538114	BX538114	1281	1281	1	DKFZphlcc3_163c16	0	76	4	0	3UM	noCpG									nogenomic_polyA	Atail	yes	ATTAAA	noSS		UNMAPPED
BX538115	BX538115	2672	2672	8	DKFZphlcc3_163o16	0	107	3	0.112275	3UM	CpG									nogenomic_polyA	Atail	no	nopAsignal	canonical		UNMAPPED
BX538116	BX538116	738	598	4	DKFZphlcc3_179e5	0	-2	1	0	MAP	CpG									nogenomic_polyA	Atail	yes	AATAAA	canonical	NORM	GOOD_MULTIPLE_EXON
BX538117	BX538117	3383	3333	5	DKFZphlcc3_18c8	0	-3	2	0.0591191	MAP	CpG							(TG)n	Simple_repeat	nogenomic_polyA	Atail	yes	AGTAAA	unknown	NORM	DELETED_MULTIPLE_EXON
BX538118	nohit	1714	1662	0	DKFZphlcc3_209n2					CHIM	noCpG									nogenomic_polyA	Atail	yes	AATAAA	unknown		CHIMERIC
BX538119	BX538119	1024	923	7	DKFZphlcc3_218b24	0	-1	0	0	MAP	noCpG									nogenomic_polyA	Atail	yes	ATTAAA	canonical	NORM	GOOD_MULTIPLE_EXON
BX538120	BX538120	2173	1997	5	DKFZphlcc3_85m5					3hits	noCpG									nogenomic_polyA	Atail	yes	AATAAA	canonical		CHIMERIC
BX538121	BX538121	3281	3260	2	DKFZphlcc3_95l6	1	-12	5	0.121914	MAP	CpG									nogenomic_polyA	Atail	no	nopAsignal	canonical	NORM	QUESTIONABLE_MULTIPLE_EXON
BX538122	BX538122	1623	1601	10	DKFZphlcc3_160p8	1	1	2	0.123229	MAP	CpG									nogenomic_polyA	Atail	yes	AATAAA	canonical	NORM	GOOD_MULTIPLE_EXON
BX538123	BX538123	5319	5291	1	DKFZphlcc3_115e5	0	-22	15	0.263207	MAP	noCpG			HERVL	LTR/Retroviral	AluSg1	SINE/Alu			nogenomic_polyA	Atail	no	nopAsignal	noSS	NORM	QUESTIONABLE_SINGLE_EXON
BX538124	BX538124	1782	1760	9	DKFZphlcc3_160m22	1	-2	2	0.112233	MAP	CpG									nogenomic_polyA	Atail	yes	AATAAA	non-canonical	NORM	GOOD_MULTIPLE_EXON
BX538125	BX538125	1416	1416	2	DKFZphlcc3_163o1					2hits	noCpG	MIR	SINE/MIR							nogenomic_polyA	Atail	no	nopAsignal	noSS		CHIMERIC
BX538126	BX538126	1772	1750	12	DKFZphlcc3_213h11	0	-1	85	2.65237	IUM	noCpG									nogenomic_polyA	Atail	yes	AATAAA	unknown		UNMAPPED
BX538127	BX538127	1698	1676	6	DKFZphlcc3_235i24	0	-3	3	0.176678	MAP	noCpG									nogenomic_polyA	Atail	yes	AATATA	canonical	NORM	GOOD_MULTIPLE_EXON
BX538128	BX538128	1958	1936	1	DKFZphlcc3_235j14	0	-20	11	0.561798	MAP	noCpG					AluSx	SINE/Alu			nogenomic_polyA	Atail	no	nopAsignal	noSS	NORM	QUESTIONABLE_SINGLE_EXON
BX538129	BX538129	2040	2020	14	DKFZphlcc3_235j18	1	-1	2	0.0980392	MAP	CpG									nogenomic_polyA	Atail	yes	AATAAA	unknown	NORM	DELETED_MULTIPLE_EXON
BX538130	BX538130	4992	4913	14	DKFZphlcc3_66h19	1	-1	5	0.10016	MAP	CpG									nogenomic_polyA	Atail	yes	AATAAA	canonical	NORM	GOOD_MULTIPLE_EXON
BX538131	BX538131	2974	2974	5	DKFZphlcc3_72l8	1	83	13	0.437122	3UM	CpG									nogenomic_polyA	Atail	yes	TATAAA	non-canonical		UNMAPPED
BX538132	BX538132	5178	5156	20	DKFZphlcc3_125m9	0	-3	8	0.1545	MAP	noCpG									nogenomic_polyA	Atail	yes	AATAAA	canonical	NORM	GOOD_MULTIPLE_EXON
BX538133	BX538133	3911	3859	1	DKFZphlcc3_131a24	0	-2	2	0.0511378	MAP	noCpG									nogenomic_polyA	Atail	no	nopAsignal	noSS	NORM	QUESTIONABLE_SINGLE_EXON
BX538134	BX538134	3973	3952	2	DKFZphlcc3_117a5					2hits	noCpG					AluJo/FRAM	SINE/Alu			nogenomic_polyA	Atail	no	nopAsignal	noSS		CHIMERIC
BX538135	BX538135	3011	2991	3	DKFZphlcc3_117d3					2hits	noCpG			MLT1A2	LTR/MaLR					nogenomic_polyA	Atail	no	nopAsignal	unknown		CHIMERIC
BX538136	BX538136	3884	3767	1	DKFZphlcc3_117h13	0	-1	4	0.07724	MAP	noCpG									nogenomic_polyA	Atail	yes	AATAAA	noSS	NORM	GOOD_MULTIPLE_EXON_SEXON
BX538137	BX538137	4146	4121	1	DKFZphlcc3_117h16	0	-6	6	0.120598	MAP	noCpG									nogenomic_polyA	Atail	yes	AATAAA	noSS	NORM	GOOD_MULTIPLE_EXON_SEXON
BX538138	BX538138	3766	3746	1	DKFZphlcc3_117g10	0	-1	1	0.0265534	MAP	noCpG	Tigger3(Golem)	DNA/MER2_type	Tigger3b	DNA/MER2_type					nogenomic_polyA	Atail	yes	AATAAA	noSS	NORM	GOOD_MULTIPLE_EXON_SEXON
BX538139	BX538139	3686	3667	1	DKFZphlcc3_117l21	0	-1	2	0.0542594	MAP	noCpG									nogenomic_polyA	Atail	yes	AATAAA	noSS	NORM	GOOD_MULTIPLE_EXON_SEXON
BX538140	BX538140	3596	3475	4	DKFZphlcc3_117n23	0	-8	4	0.111235	MAP	noCpG			MER4B-internal	LTR/Retroviral					nogenomic_polyA	Atail	yes	AATAAA	canonical	NORM	GOOD_MULTIPLE_EXON
BX538142	BX538142	4003	3983	1	DKFZphlcc3_117o2	0	-1	1	0.0249813	MAP	noCpG									nogenomic_polyA	Atail	yes	AATAAA	noSS	NORM	GOOD_MULTIPLE_EXON_SEXON
BX538143	BX538143	4454	4343	2	DKFZphlcc3_117o22	0	-1	6	0.13471	MAP	noCpG									nogenomic_polyA	Atail	yes	AATAAA	canonical	NORM	GOOD_MULTIPLE_EXON
BX538144	BX538144	4210	4165	1	DKFZphlcc3_117i14	0	-12	7	0.166271	MAP	noCpG									nogenomic_polyA	Atail	yes	AATAAA	noSS	NORM	GOOD_MULTIPLE_EXON_SEXON
BX538145	BX538145	3872	3852	5	DKFZphlcc3_74b3	0	-1	0	0	MAP	CpG									nogenomic_polyA	Atail	yes	AATAAA	canonical	NORM	GOOD_MULTIPLE_EXON
BX538146	BX538146	2952	2932	1	DKFZphlcc3_106f20	0	-1	5	0.169377	MAP	noCpG					AluJo/FLAM	SINE/Alu	AluJb	SINE/Alu	genomic_polyA	Atail	no	nopAsignal	noSS	RCONT	BAD_CONT
BX538147	BX538147	3251	3231	1	DKFZphlcc3_38e19	0	-2	2	0.0307598	MAP	noCpG			Tigger2	DNA/MER2_type	L1MC/D	LINE/L1			nogenomic_polyA	Atail	yes	ATTAAA	noSS	NORM	GOOD_MULTIPLE_EXON_SEXON
BX538148	BX538148	3203	3182	2	DKFZphlcc3_104e11	0	-1	10	0.280987	MAP	CpG					HERVL40	LTR/Retroviral			nogenomic_polyA	Atail	yes	AATAAA	canonical	NORM	GOOD_MULTIPLE_EXON
BX538149	BX538149	8558	8540	1	DKFZphlcc3_106b8	0	-1	7	0.0350549	MAP	noCpG									nogenomic_polyA	Atail	yes	AATAAA	noSS	NORM	GOOD_MULTIPLE_EXON_SEXON
BX538150	BX538150	6452	6432	7	DKFZphlcc3_113j8	0	-1	8	0.108493	MAP	noCpG									nogenomic_polyA	Atail	yes	AATAAA	canonical	NORM	GOOD_MULTIPLE_EXON
BX538151	BX538151	3583	3564	2	DKFZphlcc3_38h10	0	-1	3	0.0837287	MAP	CpG					AluSx	SINE/Alu			genomic_polyA	Atail	no	nopAsignal	canonical	NORM	QUESTIONABLE_MULTIPLE_EXON
BX538152	BX538152	3649	3629	1	DKFZphlcc3_39c19	0	-1	5	0.137024	MAP	noCpG					AluY	SINE/Alu	(A)n	Simple_repeat	genomic_polyA	Atail	no	nopAsignal	noSS	ACONT	BAD_CONT
BX538153	BX538153	7265	7245	19	DKFZphlcc3_43j16	41	-1	33	0.330351	5UM	CpG					AluSg/x	SINE/Alu			genomic_polyA	Atail	no	nopAsignal	unknown		UNMAPPED
BX538154	BX538154	6103	6076	18	DKFZphlcc3_43p12	0	-8	8	0.131083	MAP	noCpG									nogenomic_polyA	Atail	yes	ATTAAA	canonical	NORM	GOOD_MULTIPLE_EXON
BX538155	BX538155	7548	7514	1	DKFZphlcc3_45j12	0	-2	5	0.0529942	MAP	noCpG	AluY	SINE/Alu	Alu	SINE/Alu					nogenomic_polyA	Atail	yes	AATAAA	noSS	NORM	GOOD_MULTIPLE_EXON_SEXON
BX538156	BX538156	5003	4983	2	DKFZphlcc3_50a6	0	-1	16	0.319808	MAP	noCpG									nogenomic_polyA	Atail	yes	AATAAA	canonical	NORM	GOOD_MULTIPLE_EXON
BX538157	BX538157	5371	5351	2	DKFZphlcc3_50e3	0	0	9	0.148948	MAP	noCpG					AluJo	SINE/Alu			genomic_polyA	Atail	no	nopAsignal	unknown	ACONT	BAD_CONT
BX538158	BX538158	3298	3231	12	DKFZphlcc3_57l18	0	-4	5	0.121286	MAP	noCpG									nogenomic_polyA	Atail	yes	AATAAA	canonical	NORM	GOOD_MULTIPLE_EXON
BX538159	BX538159	2196	2176	3	DKFZphlcc3_57m4	1	-1	2	0.0910747	MAP	noCpG									nogenomic_polyA	Atail	yes	AATAAA	canonical	NORM	GOOD_MULTIPLE_EXON
BX538160	BX538160	2244	2210	10	DKFZphlcc3_65h14	0	-1	4	0.0891266	MAP	CpG	(CGG)n	Simple_repeat							nogenomic_polyA	Atail	yes	ATTAAA	canonical	NORM	GOOD_MULTIPLE_EXON
BX538161	BX538161	1990	1973	9	DKFZphlcc3_65l19	0	-1	0	0	MAP	CpG			FLAM_A	SINE/Alu					nogenomic_polyA	Atail	yes	AATAAA	canonical	NORM	GOOD_MULTIPLE_EXON
BX538162	BX538162	2203	2183	2	DKFZphlcc3_65m6	0	-1	3	0.136178	MAP	CpG									nogenomic_polyA	Atail	yes	ATTAAA	canonical	NORM	GOOD_MULTIPLE_EXON
BX538163	BX538163	1492	1477	3	DKFZphlcc3_65o6	0	-1	1	0.0670241	MAP	noCpG									nogenomic_polyA	Atail	yes	AATAAA	canonical	NORM	GOOD_MULTIPLE_EXON
BX538164	BX538164	1824	1794	6	DKFZphlcc3_65p20	1	-1	3	0.164474	MAP	CpG					L1ME2	LINE/L1			nogenomic_polyA	Atail	yes	ATTAAA	canonical	NORM	GOOD_MULTIPLE_EXON
BX538165	BX538165	330	312	2	DKFZphncc1_62c5	1	0	17	0.606061	MAP	noCpG									nogenomic_polyA	Atail	yes	AATAAA	unknown	NORM	DELETED_MULTIPLE_EXON
BX538166	BX538166	8583	8563	26	DKFZphlcc3_109e18	2	0	8	0.0815566	MAP	CpG									nogenomic_polyA	Atail	no	nopAsignal	canonical	NORM	QUESTIONABLE_MULTIPLE_EXON
BX538167	BX538167	5210	5191	2	DKFZphlcc3_123a21	0	-1	7	0.134357	MAP	noCpG					AluY	SINE/Alu	(A)n	Simple_repeat	genomic_polyA	Atail	no	nopAsignal	unknown	ICONT	BAD_CONT
BX538168	BX538168	5012	4984	2	DKFZphlcc3_123g13	25	-1	18	0.199521	5UM	noCpG	L1M4	LINE/L1	L1MEc	LINE/L1	AluJo/FLAM	SINE/Alu			genomic_polyA	Atail	no	nopAsignal	unknown		UNMAPPED
BX538169	BX538169	4998	4970	14	DKFZphlcc3_123i16	1	-1	8	0.160064	MAP	CpG									nogenomic_polyA	Atail	yes	ATTAAA	canonical	NORM	GOOD_MULTIPLE_EXON
BX538170	BX538170	5051	5030	1	DKFZphlcc3_123k10	1	-1	7	0.118788	MAP	noCpG	L1PBa	LINE/L1	L1PBa	LINE/L1	AluY	SINE/Alu	(A)n	Simple_repeat	genomic_polyA	Atail	no	nopAsignal	noSS	ACONT	BAD_CONT
BX538171	BX538171	5272	5250	1	DKFZphlcc3_123k13	0	-1	7	0.132777	MAP	noCpG									nogenomic_polyA	Atail	yes	AATAAA	noSS	NORM	GOOD_MULTIPLE_EXON_SEXON
BX538172	BX538172	5738	5711	30	DKFZphlcc3_123n17	1	2	6	0.104566	MAP	CpG	G-rich	Low_complexity							nogenomic_polyA	Atail	yes	AATAAA	unknown	NORM	DELETED_MULTIPLE_EXON
BX538173	BX538173	5092	5067	10	DKFZphlcc3_123p15	3	-1	7	0.117832	MAP	CpG	GC_rich	Low_complexity							nogenomic_polyA	Atail	yes	AATAAA	canonical	NORM	GOOD_MULTIPLE_EXON
BX538174	BX538174	4204	4173	19	DKFZphlcc3_173f7	0	-8	4	0.0475737	MAP	CpG									nogenomic_polyA	Atail	yes	AATAAA	canonical	NORM	GOOD_MULTIPLE_EXON
BX538175	BX538175	4321	4288	23	DKFZphlcc3_173j17	49	-2	2	0.0462856	5UM	noCpG									nogenomic_polyA	Atail	yes	ATTAAA	unknown		UNMAPPED
BX538176	BX538176	3505	3486	11	DKFZphlcc3_173l8	1	-1	1	0	MAP	CpG	GC_rich	Low_complexity							genomic_polyA	Atail	no	nopAsignal	canonical	NORM	QUESTIONABLE_MULTIPLE_EXON
BX538177	BX538177	3644	3626	12	DKFZphlcc3_173n5	0	7	5	0.137212	MAP	CpG									nogenomic_polyA	Atail	no	nopAsignal	canonical	NORM	QUESTIONABLE_MULTIPLE_EXON
BX538178	BX538178	3653	3635	12	DKFZphlcc3_173o4	1	7	5	0.136874	MAP	CpG									nogenomic_polyA	Atail	no	nopAsignal	canonical	NORM	QUESTIONABLE_MULTIPLE_EXON
BX538179	BX538179	3272	3253	4	DKFZphlcc3_188b23	0	-1	2	0.0611247	MAP	noCpG									nogenomic_polyA	Atail	yes	ATTAAA	canonical	NORM	GOOD_MULTIPLE_EXON
BX538180	BX538180	3605	3582	3	DKFZphlcc3_188h4	1	-1	5	0.110957	MAP	CpG	GC_rich	Low_complexity							nogenomic_polyA	Atail	yes	AATAAA	canonical	NORM	GOOD_MULTIPLE_EXON
BX538181	BX538181	3065	3035	12	DKFZphlcc3_188k15	1	-1	3	0.0978793	MAP	CpG									nogenomic_polyA	Atail	no	nopAsignal	unknown	NORM	DELETED_MULTIPLE_EXON
BX538182	BX538182	3570	3541	6	DKFZphlcc3_188l11	0	-6	5	0.140056	MAP	noCpG	L1MD2	LINE/L1	L1MC/D	LINE/L1					nogenomic_polyA	Atail	yes	GATAAA	antisense	NORM	BAD_ANTISENSE
BX538183	BX538183	2965	2945	4	DKFZphlcc3_188m10	1	-1	9	0.202361	MAP	CpG									nogenomic_polyA	Atail	yes	AATAAA	canonical	NORM	GOOD_MULTIPLE_EXON
BX538184	BX538184	2296	2274	6	DKFZphlcc3_200g24	0	-4	3	0.130662	MAP	noCpG									nogenomic_polyA	Atail	yes	ATTAAA	canonical	NORM	GOOD_MULTIPLE_EXON
BX538185	BX538185	1939	1919	13	DKFZphlcc3_200g5	0	-1	3	0.103146	MAP	noCpG									nogenomic_polyA	Atail	yes	AATAAA	unknown	NORM	DELETED_MULTIPLE_EXON
BX538186	BX538186	3501	3482	17	DKFZphlcc3_204a21	1	-1	7	0.199943	MAP	noCpG									nogenomic_polyA	Atail	yes	AATAAA	non-canonical	NORM	GOOD_MULTIPLE_EXON
BX538187	BX538187	2938	2919	1	DKFZphlcc3_204c5	0	-1	5	0.170184	MAP	noCpG									genomic_polyA	Atail	no	nopAsignal	noSS	ACONT	BAD_CONT
BX538188	BX538188	2399	2379	1	DKFZphlcc3_204g24	1	-1	2	0.0833681	MAP	noCpG					AluSg/x	SINE/Alu			genomic_polyA	Atail	no	nopAsignal	noSS	ACONT	BAD_CONT
BX538189	BX538189	3887	3867	6	DKFZphlcc3_204h14	0	-1	3	0.0771803	MAP	noCpG									nogenomic_polyA	Atail	yes	AATAAA	canonical	NORM	GOOD_MULTIPLE_EXON
BX538190	BX538190	2661	2638	21	DKFZphlcc3_204i15					4hits	noCpG									nogenomic_polyA	Atail	yes	ATTAAA	canonical		CHIMERIC
BX538191	BX538191	3026	3005	1	DKFZphlcc3_204i7	0	-2	2	0.0330469	MAP	noCpG									nogenomic_polyA	Atail	yes	ATTAAA	noSS	NORM	GOOD_MULTIPLE_EXON_SEXON
BX538192	BX538192	3687	3663	15	DKFZphlcc3_204j1	0	-1	10	0.271223	MAP	CpG									nogenomic_polyA	Atail	yes	AATAAA	non-canonical	NORM	GOOD_MULTIPLE_EXON
BX538193	BX538193	2444	2424	11	DKFZphlcc3_208e14	4	-1	0	0	MAP	noCpG									nogenomic_polyA	Atail	yes	AATAAA	canonical	NORM	GOOD_MULTIPLE_EXON
BX538194	BX538194	3613	3592	1	DKFZphlcc3_208e21	0	-1	3	0.0830335	MAP	noCpG					AluJb	SINE/Alu	(A)n	Simple_repeat	genomic_polyA	Atail	no	nopAsignal	noSS	ACONT	BAD_CONT
BX538195	BX538195	2848	2829	2	DKFZphlcc3_208h4	0	-1	3	0.105337	MAP	noCpG									nogenomic_polyA	Atail	yes	ATTAAA	canonical	NORM	GOOD_MULTIPLE_EXON
BX538196	BX538196	3209	3191	5	DKFZphlcc3_208m5	0	-1	3	0.0934871	MAP	noCpG									nogenomic_polyA	Atail	yes	AATAAA	canonical	NORM	GOOD_MULTIPLE_EXON
BX538197	BX538197	2479	2454	1	DKFZphlcc3_208n20	0	-1	11	0.403388	MAP	noCpG					AluYb8	SINE/Alu	(A)n	Simple_repeat	genomic_polyA	Atail	no	nopAsignal	noSS	ACONT	BAD_CONT
BX538198	BX538198	3619	3597	16	DKFZphlcc3_208o20	0	-1	8	0.221056	MAP	CpG									nogenomic_polyA	Atail	yes	AATAAA	unknown	NORM	DELETED_MULTIPLE_EXON
BX538199	BX538199	3065	3041	30	DKFZphlcc3_208o21	0	-1	3	0.0978793	MAP	noCpG									nogenomic_polyA	Atail	yes	AATAAA	canonical	NORM	GOOD_MULTIPLE_EXON
BX538200	BX538200	4337	4318	1	DKFZphlcc3_208p15	0	-1	11	0.184459	MAP	noCpG									genomic_polyA	Atail	no	nopAsignal	noSS	ACONT	BAD_CONT
BX538201	BX538201	2506	2486	15	DKFZphlcc3_215o11	0	-1	3	0.119713	MAP	noCpG									nogenomic_polyA	Atail	yes	AATAAA	unknown	NORM	DELETED_MULTIPLE_EXON
BX538202	BX538202	2724	2683	2	DKFZphlcc3_215p18	0	-1	0	0	MAP	noCpG					L1ME1	LINE/L1			nogenomic_polyA	Atail	yes	AATAAA	canonical	NORM	GOOD_MULTIPLE_EXON
BX538203	BX538203	2511	2477	22	DKFZphlcc3_215p6	0	-5	3	0.119474	MAP	noCpG									nogenomic_polyA	Atail	yes	AATAAA	canonical	NORM	GOOD_MULTIPLE_EXON
BX538204	BX538204	6904	6883	1	DKFZphlcc3_29f4	0	-1	180	0.23175	IUM	noCpG					MER41B	LTR/MER4-group			nogenomic_polyA	Atail	yes	CATAAA	noSS		UNMAPPED
BX538205	BX538205	6512	6493	2	DKFZphlcc3_29l8	1	-4	45	0.583538	MAP	noCpG	LTR9	LTR/Retroviral	LTR9	LTR/Retroviral	LTR50	LTR			genomic_polyA	Atail	no	nopAsignal	noSS	ACONT	BAD_CONT
BX538206	BX538206	2094	2075	5	DKFZphlcc3_255g6	1	-1	2	0.0477555	MAP	noCpG									genomic_polyA	Atail	yes	AATAAA	unknown	NORM	DELETED_MULTIPLE_EXON
BX538207	BX538207	2084	2061	5	DKFZphlcc3_258k2	1	-5	3	0.0959693	MAP	noCpG									nogenomic_polyA	Atail	yes	AATAAA	unknown	NORM	DELETED_MULTIPLE_EXON
BX538208	BX538208	1546	1522	6	DKFZphlcc3_272a11	0	-1	2	0.129366	MAP	noCpG									nogenomic_polyA	Atail	yes	AATATA	canonical	NORM	GOOD_MULTIPLE_EXON
BX538209	BX538209	1886	1866	1	DKFZphlcc3_272c18	0	-1	0	0	MAP	noCpG									nogenomic_polyA	Atail	yes	AATAAA	noSS	NORM	GOOD_MULTIPLE_EXON_SEXON
BX538210	BX538210	1534	1502	11	DKFZphlcc3_272f4	1	-5	0	0	MAP	noCpG							MER103	DNA	nogenomic_polyA	Atail	yes	ATTAAA	unknown	NORM	DELETED_MULTIPLE_EXON
BX538211	BX538211	1816	1797	5	DKFZphlcc3_272j4	1	-1	4	0.220264	MAP	CpG									nogenomic_polyA	Atail	yes	AATAAA	unknown	NORM	DELETED_MULTIPLE_EXON
BX538212	BX538212	1560	1541	8	DKFZphlcc3_272l5	1	-1	4	0.25641	MAP	CpG									nogenomic_polyA	Atail	yes	ATTAAA	canonical	NORM	GOOD_MULTIPLE_EXON
BX538213	BX538213	6930	6908	10	DKFZphlcc3_44f15	0	-1	5	0.0577201	MAP	CpG	AT_rich	Low_complexity							nogenomic_polyA	Atail	yes	AATAAA	canonical	NORM	GOOD_MULTIPLE_EXON
BX538214	BX538214	8390	8372	5	DKFZphlcc3_109i23	0	-3	17	0.178784	MAP	noCpG	L2	LINE/L2							nogenomic_polyA	Atail	yes	AATAAA	canonical	NORM	GOOD_MULTIPLE_EXON
BX538215	BX538215	5819	5797	10	DKFZphlcc3_109l22					2hits	noCpG					AluJo	SINE/Alu			nogenomic_polyA	Atail	no	nopAsignal	canonical		CHIMERIC
BX538216	BX538216	4344	4314	1	DKFZphlcc3_116f18	0	-1	7	0.161142	MAP	noCpG									nogenomic_polyA	Atail	yes	AATAAA	noSS	NORM	GOOD_MULTIPLE_EXON_SEXON
BX538217	BX538217	3675	3656	23	DKFZphlcc3_116j24					2hits	noCpG					L1	LINE/L1	L1	LINE/L1	nogenomic_polyA	Atail	yes	AATATA	noSS		CHIMERIC
BX538218	BX538218	3766	3746	10	DKFZphlcc3_116l20	9	-1	3	0.0531067	MAP	CpG	C-rich	Low_complexity							nogenomic_polyA	Atail	yes	AATAAA	canonical	NORM	GOOD_MULTIPLE_EXON
BX538219	BX538219	4385	4366	1	DKFZphlcc3_130c20	0	-1	25	0.296465	MAP	noCpG					Alu	SINE/Alu	AluJo	SINE/Alu	genomic_polyA	Atail	no	nopAsignal	noSS	RCONT	BAD_CONT
BX538220	BX538220	3365	3336	1	DKFZphlcc3_130d24	0	-1	4	0.118871	MAP	noCpG					MER21B	LTR/MER21-group	MER77	LTR/MER21-group	nogenomic_polyA	Atail	yes	AATAAA	noSS	NORM	GOOD_MULTIPLE_EXON_SEXON
BX538221	BX538221	6904	6883	1	DKFZphlcc3_29f5	0	-1	180	0.23175	IUM	noCpG					MER41B	LTR/MER4-group			nogenomic_polyA	Atail	yes	CATAAA	noSS		UNMAPPED
BX538222	BX538222	4794	4774	1	DKFZphlcc3_29f9	0	-1	6	0.125156	MAP	noCpG					AluJ/FLAM	SINE/Alu	(A)n	Simple_repeat	genomic_polyA	Atail	no	nopAsignal	noSS	ACONT	BAD_CONT
BX538223	BX538223	5225	5206	1	DKFZphlcc3_29g13	0	-1	5	0.0956938	MAP	noCpG									nogenomic_polyA	Atail	yes	ATTAAA	noSS	NORM	GOOD_MULTIPLE_EXON_SEXON
BX538224	BX538224	4698	4678	1	DKFZphlcc3_3h20	0	-1	21	0.191571	MAP	noCpG	L1MC/D	LINE/L1	L1ME	LINE/L1	AluJb	SINE/Alu			genomic_polyA	Atail	no	nopAsignal	noSS	ACONT	BAD_CONT
BX538225	BX538225	6501	6479	1	DKFZphlcc3_48e18	0	-1	6	0.0922935	MAP	noCpG					AluY	SINE/Alu			genomic_polyA	Atail	no	nopAsignal	noSS	ACONT	BAD_CONT
BX538226	BX538226	6904	6876	1	DKFZphlcc3_44e19	0	-1	10	0.115875	MAP	noCpG									nogenomic_polyA	Atail	yes	AATAAA	noSS	NORM	GOOD_MULTIPLE_EXON_SEXON
BX538227	BX538227	7641	7616	1	DKFZphlcc3_44m18	0	-6	34	0.379531	MAP	noCpG									genomic_polyA	Atail	yes	TATAAA	noSS	NORM	GOOD_MULTIPLE_EXON_SEXON
BX538228	BX538228	4649	4630	1	DKFZphlcc3_44h15	0	0	12	0.25812	MAP	noCpG									nogenomic_polyA	Atail	yes	AATAAA	noSS	NORM	GOOD_MULTIPLE_EXON_SEXON
BX538229	BX538229	7394	7374	1	DKFZphlcc3_44h22	0	0	20	0.216392	MAP	noCpG									genomic_polyA	Atail	no	nopAsignal	noSS	ACONT	BAD_CONT
BX538230	BX538230	4081	4064	2	DKFZphlcc3_94b1	126	-1	18	0.318549	5UM	noCpG	AluSg	SINE/Alu	AluSg/x	SINE/Alu					genomic_polyA	Atail	no	nopAsignal	noSS		UNMAPPED
BX538231	BX538231	6847	6817	8	DKFZphlcc3_44n5	0	-1	18	0.248284	MAP	noCpG									nogenomic_polyA	Atail	yes	AATAAA	canonical	NORM	GOOD_MULTIPLE_EXON
BX538232	BX538232	6537	6499	15	DKFZphlcc3_48m4	0	-21	22	0.214166	MAP	CpG									nogenomic_polyA	Atail	yes	AATAAA	canonical	NORM	GOOD_MULTIPLE_EXON
BX538233	BX538233	5038	5018	1	DKFZphlcc3_48c2	0	-2	17	0.23819	MAP	noCpG									nogenomic_polyA	Atail	yes	AATAAA	noSS	NORM	GOOD_MULTIPLE_EXON_SEXON
BX538234	BX538234	5641	5620	1	DKFZphlcc3_48c21	0	-1	10	0.141819	MAP	noCpG									nogenomic_polyA	Atail	yes	AATAAA	noSS	NORM	GOOD_MULTIPLE_EXON_SEXON
BX538235	BX538235	6443	6423	1	DKFZphlcc3_48d23	0	-1	5	0.0776036	MAP	noCpG									genomic_polyA	Atail	no	nopAsignal	noSS	ACONT	BAD_CONT
BX538236	BX538236	3793	3774	1	DKFZphlcc3_56p7	0	-1	4	0.105457	MAP	noCpG			MIR	SINE/MIR	AluSq/x	SINE/Alu			genomic_polyA	Atail	no	nopAsignal	noSS	ACONT	BAD_CONT
BX538237	BX538237	5726	5706	2	DKFZphlcc3_48m6	0	-1	10	0.174642	MAP	noCpG									nogenomic_polyA	Atail	no	nopAsignal	noSS	NORM	DELETED_SINGLE_EXON
BX538238	BX538238	4612	4584	1	DKFZphlcc3_90b7	1	-1	4	0.0650477	MAP	noCpG									nogenomic_polyA	Atail	yes	AATAAA	noSS	NORM	GOOD_MULTIPLE_EXON_SEXON
BX538239	BX538239	6155	6135	10	DKFZphlcc3_48p9	0	-1	14	0.194963	MAP	noCpG									nogenomic_polyA	Atail	yes	AATAAA	non-canonical	NORM	GOOD_MULTIPLE_EXON
BX538241	BX538241	3221	3201	1	DKFZphlcc3_98n7	0	-1	4	0.0931388	MAP	noCpG	MLT1A1	LTR/MaLR	MLT1A2	LTR/MaLR					genomic_polyA	Atail	no	nopAsignal	noSS	ACONT	BAD_CONT
BX538242	BX538242	8691	8673	2	DKFZphlcc3_109f8	0	0	28	0.138074	MAP	noCpG									genomic_polyA	Atail	yes	ATTAAA	unknown	ACONT	BAD_CONT
BX538243	BX538243	4018	3982	1	DKFZphlcc3_116p19	14	-17	5	0.12444	MAP	noCpG					AluSc	SINE/Alu			genomic_polyA	Atail	no	nopAsignal	noSS	ACONT	BAD_CONT
BX538244	BX538244	3497	3478	1	DKFZphlcc3_143i7	0	-1	4	0.0857878	MAP	noCpG					L1MC1	LINE/L1			genomic_polyA	Atail	no	nopAsignal	noSS	ACONT	BAD_CONT
BX538245	BX538245	6184	6184	1	DKFZphlcc3_29m17	1	0	5	0.0485123	MAP	CpG									nogenomic_polyA	noAtail	yes	AATAAA	noSS	NORM	QUESTIONABLE_SINGLE_EXON
BX538246	BX538246	7604	7575	2	DKFZphlcc3_44f9	2	-9	23	0.27617	MAP	noCpG					AluSg	SINE/Alu			genomic_polyA	Atail	no	nopAsignal	unknown	ACONT	BAD_CONT
BX538247	BX538247	1777	1757	1	DKFZphlcc3_200n6	0	-1	20	1.12549	MAP	noCpG			MER58A	DNA/MER1_type	MER77	LTR/MER21-group	MER77	LTR/MER21-group	nogenomic_polyA	Atail	yes	AATAAA	noSS	NORM	GOOD_MULTIPLE_EXON_SEXON
BX538248	BX538248	1860	1836	1	DKFZphlcc3_200o4	0	-6	1	0.0537634	MAP	noCpG									nogenomic_polyA	Atail	yes	AATAAA	noSS	NORM	GOOD_MULTIPLE_EXON_SEXON
BX538249	BX538249	2042	2019	9	DKFZphlcc3_204h13	1	-3	8	0.391773	MAP	CpG									nogenomic_polyA	Atail	yes	AATAAA	unknown	NORM	DELETED_MULTIPLE_EXON
BX538250	BX538250	6278	6246	2	DKFZphlcc3_29a14	1	-4	2	0.0159286	MAP	CpG									nogenomic_polyA	Atail	yes	AATAAA	unknown	NORM	DELETED_MULTIPLE_EXON
BX538251	BX538251	4810	4793	1	DKFZphlcc3_29l23	0	-1	3	0.0623701	MAP	noCpG					AluSx	SINE/Alu	(A)n	Simple_repeat	genomic_polyA	Atail	no	nopAsignal	noSS	ACONT	BAD_CONT
BX538252	BX538252	1651	1629	3	DKFZphncc1_5a13	0	-1	7	0.423985	MAP	CpG			MLT1F1	LTR/MaLR					nogenomic_polyA	Atail	no	nopAsignal	unknown	NORM	DELETED_MULTIPLE_EXON
BX538253	BX538253	3097	3077	1	DKFZphlcc3_98f21	0	-1	2	0.0645786	MAP	noCpG									nogenomic_polyA	Atail	yes	AATAAA	noSS	NORM	GOOD_MULTIPLE_EXON_SEXON
BX538254	BX538254	3128	3109	5	DKFZphlcc3_98g14	1	-1	9	0.223785	MAP	CpG									genomic_polyA	Atail	no	nopAsignal	unknown	NORM	DELETED_MULTIPLE_EXON
BX538255	BX538255	2640	2614	1	DKFZphlcc3_84b8	0	-7	6	0.113636	MAP	noCpG							(A)n	Simple_repeat	genomic_polyA	Atail	no	nopAsignal	noSS	ACONT	BAD_CONT
BX538256	BX538256	2195	2176	1	DKFZphlcc3_84c13	0	-1	4	0.136674	MAP	noCpG									nogenomic_polyA	Atail	yes	AATAAA	noSS	NORM	GOOD_MULTIPLE_EXON_SEXON
BX538257	BX538257	4521	4491	2	DKFZphlcc3_94a6	0	-10	3	0.066357	MAP	noCpG	MER21B	LTR/MER21-group	MER21B	LTR/MER21-group	AluSx	SINE/Alu	(CAAAAA)n	Simple_repeat	genomic_polyA	Atail	no	nopAsignal	unknown	ICONT	BAD_CONT
BX538258	BX538258	3451	3432	1	DKFZphlcc3_94d1	0	-1	9	0.260794	MAP	noCpG									genomic_polyA	Atail	yes	AATAAA	noSS	NORM	GOOD_MULTIPLE_EXON_SEXON
BX538259	BX538259	749	725	1	DKFZphlcc3_90l19	0	-1	0	0	MAP	noCpG					AluY	SINE/Alu	(A)n	Simple_repeat	genomic_polyA	Atail	no	nopAsignal	noSS	ACONT	BAD_CONT
BX538260	BX538260	1427	1395	1	DKFZphlcc3_90m20	0	4	2	0.140154	MAP	noCpG					AluJo	SINE/Alu			nogenomic_polyA	Atail	no	nopAsignal	noSS	NORM	QUESTIONABLE_SINGLE_EXON
BX538261	BX538261	7326	7302	1	DKFZphlcc3_44j18	0	-5	27	0.273	MAP	noCpG									nogenomic_polyA	Atail	no	nopAsignal	noSS	NORM	QUESTIONABLE_SINGLE_EXON
BX538262	BX538262	7150	7131	1	DKFZphlcc3_44j2	0	-1	22	0.27972	MAP	noCpG			MIR	SINE/MIR					genomic_polyA	Atail	yes	AATAAA	noSS	NORM	GOOD_MULTIPLE_EXON_SEXON
BX538263	BX538263	4620	4602	1	DKFZphlcc3_94p21	0	-1	13	0.281385	MAP	noCpG									genomic_polyA	Atail	no	nopAsignal	noSS	ACONT	BAD_CONT
BX538264	BX538264	7941	7918	1	DKFZphlcc3_90i15	1	-7	11	0.138522	MAP	noCpG	CT-rich	Low_complexity			AluSc	SINE/Alu			genomic_polyA	Atail	no	nopAsignal	noSS	ACONT	BAD_CONT
BX538265	BX538265	5826	5806	3	DKFZphlcc3_90o13					2hits	noCpG					AluSq	SINE/Alu	(TAAAAA)n	Simple_repeat	genomic_polyA	Atail	no	nopAsignal	noSS		CHIMERIC
BX538266	BX538266	7479	7459	1	DKFZphlcc3_90p1	0	-1	24	0.294157	MAP	noCpG					L1	LINE/L1			nogenomic_polyA	Atail	no	nopAsignal	noSS	NORM	QUESTIONABLE_SINGLE_EXON
BX538267	BX538267	7733	7712	1	DKFZphlcc3_90p10	0	-1	32	0.362085	MAP	noCpG	L2	LINE/L2			AluSq/x	SINE/Alu			genomic_polyA	Atail	no	nopAsignal	noSS	ACONT	BAD_CONT
BX538268	BX538268	4413	4393	1	DKFZphlcc3_94d21	0	-1	26	0.498527	MAP	noCpG					AluY	SINE/Alu	AluY	SINE/Alu	genomic_polyA	Atail	no	nopAsignal	noSS	RCONT	BAD_CONT
BX538269	BX538269	4902	4877	1	DKFZphlcc3_94l5	0	-7	28	0.489596	MAP	noCpG									genomic_polyA	Atail	no	nopAsignal	noSS	ACONT	BAD_CONT
BX538270	BX538270	6611	6590	1	DKFZphlcc3_94n11	0	-1	11	0.166389	MAP	noCpG					L1PA7	LINE/L1			nogenomic_polyA	Atail	no	nopAsignal	noSS	NORM	QUESTIONABLE_SINGLE_EXON
BX538271	BX538271	2221	2201	12	DKFZphncc1_13c17	1	-1	4	0.135074	MAP	CpG									nogenomic_polyA	Atail	yes	AATAAA	canonical	NORM	GOOD_MULTIPLE_EXON
BX538272	BX538272	2067	2048	4	DKFZphncc1_13l17	0	-1	3	0.0483793	MAP	noCpG									nogenomic_polyA	Atail	yes	AATAAA	unknown	NORM	DELETED_MULTIPLE_EXON
BX538273	BX538273	4982	4964	1	DKFZphlcc3_94o3	0	-1	16	0.321156	MAP	noCpG					AluY	SINE/Alu	AluY	SINE/Alu	nogenomic_polyA	Atail	no	nopAsignal	noSS	RCONT	BAD_CONT
BX538274	BX538274	3758	3738	4	DKFZphlcc3_98c11	1	-1	4	0.10644	MAP	noCpG									nogenomic_polyA	Atail	yes	AATAAA	canonical	NORM	GOOD_MULTIPLE_EXON
BX538275	BX538275	3096	3068	1	DKFZphlcc3_98g22	0	-10	11	0.355297	MAP	noCpG									nogenomic_polyA	Atail	yes	AATAAA	noSS	NORM	GOOD_MULTIPLE_EXON_SEXON
BX538276	BX538276	3648	3629	1	DKFZphlcc3_98h1	0	-1	3	0.0822368	MAP	noCpG					AluY	SINE/Alu	AluY	SINE/Alu	genomic_polyA	Atail	no	nopAsignal	noSS	RCONT	BAD_CONT
BX538277	BX538277	6081	6061	1	DKFZphlcc3_94o12	0	-1	26	0.411117	MAP	noCpG									nogenomic_polyA	Atail	yes	AATAAA	noSS	NORM	GOOD_MULTIPLE_EXON_SEXON
BX538278	BX538278	3439	3418	1	DKFZphlcc3_98i13	0	-9	14	0.174469	MAP	noCpG					AluJb	SINE/Alu	(A)n	Simple_repeat	genomic_polyA	Atail	no	nopAsignal	noSS	ACONT	BAD_CONT
BX538279	BX538279	3465	3439	1	DKFZphlcc3_98i22	0	-7	7	0.20202	MAP	noCpG									genomic_polyA	Atail	no	nopAsignal	noSS	ACONT	BAD_CONT
BX538280	BX538280	3357	3337	1	DKFZphlcc3_98j10	0	-2	5	0.119154	MAP	noCpG					L2	LINE/L2	(A)n	Simple_repeat	genomic_polyA	Atail	no	nopAsignal	noSS	ACONT	BAD_CONT
BX538281	BX538281	3779	3759	1	DKFZphlcc3_98j12	0	-1	5	0.0793861	MAP	noCpG	AluSg	SINE/Alu	AluSp	SINE/Alu					nogenomic_polyA	Atail	yes	AATAAA	noSS	NORM	GOOD_MULTIPLE_EXON_SEXON
BX538282	BX538282	3428	3398	1	DKFZphlcc3_98p11	0	-12	17	0.408401	MAP	noCpG					AluJo	SINE/Alu			genomic_polyA	Atail	no	nopAsignal	noSS	ACONT	BAD_CONT
BX538283	BX538283	1628	1603	6	DKFZphncc1_43m18	0	-2	3	0.12285	MAP	noCpG									nogenomic_polyA	Atail	no	nopAsignal	canonical	NORM	QUESTIONABLE_MULTIPLE_EXON
BX538284	BX538284	1680	1651	6	DKFZphncc1_43o24	0	-1	2	0.119048	MAP	noCpG									nogenomic_polyA	Atail	yes	AATAAA	canonical	NORM	GOOD_MULTIPLE_EXON
BX538285	BX538285	2216	2201	5	DKFZphncc1_49i11	0	-1	3	0.135379	MAP	noCpG					AluJo	SINE/Alu	(GAAA)n	Simple_repeat	genomic_polyA	Atail	no	nopAsignal	canonical	ICONT	BAD_CONT
BX538286	BX538286	2173	2154	15	DKFZphncc1_56h1	0	-4	4	0.184077	MAP	noCpG									genomic_polyA	Atail	no	nopAsignal	non-canonical	NORM	QUESTIONABLE_MULTIPLE_EXON
BX538287	BX538287	5203	5184	7	DKFZphncc1_5f11	0	-1	2	0.0384394	MAP	noCpG									nogenomic_polyA	Atail	yes	ATTAAA	canonical	NORM	GOOD_MULTIPLE_EXON
BX538288	BX538288	5002	4976	6	DKFZphncc1_5o17	1	-1	8	0.159936	MAP	CpG									nogenomic_polyA	Atail	yes	TATAAA	canonical	NORM	GOOD_MULTIPLE_EXON
BX538289	BX538289	4722	4702	6	DKFZphncc1_5c18					2hits	noCpG									nogenomic_polyA	Atail	yes	AATAAA	canonical		CHIMERIC
BX538290	BX538290	8019	8001	4	DKFZphlcc3_109e10	1	0	4	0.0498815	MAP	CpG									nogenomic_polyA	Atail	yes	ATTAAA	canonical	NORM	GOOD_MULTIPLE_EXON
BX538291	BX538291	962	930	6	DKFZphlcc3_148i23	1	-1	1	0.10395	MAP	noCpG									nogenomic_polyA	Atail	yes	AATAAA	canonical	NORM	GOOD_MULTIPLE_EXON
BX538292	BX538292	1829	1809	1	DKFZphlcc3_157e11	0	-1	9	0.492072	MAP	noCpG					AluY	SINE/Alu	(A)n	Simple_repeat	genomic_polyA	Atail	no	nopAsignal	noSS	ACONT	BAD_CONT
BX538293	BX538293	1632	1612	1	DKFZphlcc3_157f9	0	-1	0	0	MAP	noCpG									nogenomic_polyA	Atail	yes	AATAAA	noSS	NORM	GOOD_MULTIPLE_EXON_SEXON
BX538294	BX538294	7045	7021	1	DKFZphlcc3_44h9	0	-5	19	0.241306	MAP	noCpG					L2	LINE/L2			genomic_polyA	Atail	no	nopAsignal	noSS	ACONT	BAD_CONT
BX538295	BX538295	7235	7216	1	DKFZphlcc3_44n16	0	-1	36	0.428473	MAP	noCpG									nogenomic_polyA	Atail	yes	AATAAA	noSS	NORM	GOOD_MULTIPLE_EXON_SEXON
BX538296	BX538296	8619	8598	1	DKFZphlcc3_109o7	0	0	20	0.197239	MAP	noCpG	L1M4	LINE/L1	L1MEc	LINE/L1	Tigger4Zombi	DNA/MER2_type			genomic_polyA	Atail	no	nopAsignal	noSS	ACONT	BAD_CONT
BX538297	BX538297	2864	2843	1	DKFZphlcc3_116f21	0	-1	6	0.209497	MAP	noCpG					L1	LINE/L1			nogenomic_polyA	Atail	no	nopAsignal	noSS	NORM	QUESTIONABLE_SINGLE_EXON
BX538298	BX538298	6455	6437	1	DKFZphlcc3_29h7	0	-1	11	0.170411	MAP	noCpG			MER116	DNA/Mariner	L1PA7	LINE/L1			genomic_polyA	Atail	no	nopAsignal	noSS	ACONT	BAD_CONT
BX538299	BX538299	4394	4374	1	DKFZphlcc3_90c10	0	-1	6	0.13655	MAP	noCpG									nogenomic_polyA	Atail	yes	AATAAA	noSS	NORM	GOOD_MULTIPLE_EXON_SEXON
BX538300	BX538300	3570	3540	1	DKFZphlcc3_94k3	0	-1	1	0.0280112	MAP	noCpG			L2	LINE/L2					nogenomic_polyA	Atail	yes	AATAAA	noSS	NORM	GOOD_MULTIPLE_EXON_SEXON
BX538301	BX538301	3765	3734	1	DKFZphlcc3_98l16	0	-12	3	0.0531208	MAP	noCpG			L2	LINE/L2	L1ME1	LINE/L1			genomic_polyA	Atail	yes	AATAAA	noSS	NORM	GOOD_MULTIPLE_EXON_SEXON
BX538302	BX538302	5171	5151	1	DKFZphlcc3_116d6	0	-1	12	0.193386	MAP	noCpG	AT_rich	Low_complexity							nogenomic_polyA	Atail	no	nopAsignal	noSS	NORM	QUESTIONABLE_SINGLE_EXON
BX538303	BX538303	9868	9849	1	DKFZphlcc3_109l4	1	-1	26	0.233077	MAP	CpG					AluSp	SINE/Alu	(A)n	Simple_repeat	genomic_polyA	Atail	no	nopAsignal	noSS	ACONT	BAD_CONT
BX538304	BX538304	8951	8931	20	DKFZphlcc3_109l6	0	-1	21	0.223439	MAP	noCpG									nogenomic_polyA	Atail	yes	AATAAA	canonical	NORM	GOOD_MULTIPLE_EXON
BX538305	BX538305	6634	6614	1	DKFZphlcc3_123a5	0	-1	17	0.256256	MAP	noCpG	MIR	SINE/MIR			AluY	SINE/Alu	(TA)n	Simple_repeat	genomic_polyA	Atail	no	nopAsignal	noSS	ACONT	BAD_CONT
BX538306	BX538306	5573	5553	2	DKFZphlcc3_123d6	1	0	32	0.574197	MAP	CpG									nogenomic_polyA	Atail	yes	AATAAA	canonical	NORM	GOOD_MULTIPLE_EXON
BX538307	BX538307	7152	7132	2	DKFZphlcc3_44h5					2hits	noCpG					AluSg	SINE/Alu			genomic_polyA	Atail	no	nopAsignal	noSS		CHIMERIC
BX538308	BX538308	4088	4069	10	DKFZphlcc3_130c7	0	0	5	0.0733855	MAP	CpG									nogenomic_polyA	Atail	yes	AATAAA	canonical	NORM	GOOD_MULTIPLE_EXON
BX538309	BX538309	4626	4600	3	DKFZphlcc3_130c9	0	-7	16	0.151319	MAP	noCpG	L2	LINE/L2	L2	LINE/L2					nogenomic_polyA	Atail	yes	AATAAA	canonical	NORM	GOOD_MULTIPLE_EXON
BX538310	BX538310	4259	4239	2	DKFZphlcc3_130e6					2hits	noCpG					L1MB7	LINE/L1			nogenomic_polyA	Atail	yes	ATTAAA	noSS		CHIMERIC
BX538311	BX538311	4431	4405	1	DKFZphlcc3_130e8	0	-7	32	0.699616	MAP	noCpG	AluJb	SINE/Alu	MER57-internal	LTR/MER4-group	AluY	SINE/Alu	AluY	SINE/Alu	genomic_polyA	Atail	no	nopAsignal	noSS	RCONT	BAD_CONT
BX538312	BX538312	3887	3860	20	DKFZphlcc3_130g3	0	-1	3	0.0771803	MAP	noCpG									nogenomic_polyA	Atail	yes	AATAAA	canonical	NORM	GOOD_MULTIPLE_EXON
BX538313	BX538313	4729	4699	2	DKFZphlcc3_132d11	0	-15	19	0.359484	MAP	noCpG	AluSp	SINE/Alu			AluJo	SINE/Alu			genomic_polyA	Atail	no	nopAsignal	unknown	ACONT	BAD_CONT
BX538314	BX538314	3770	3750	1	DKFZphlcc3_132e3	0	-1	31	0.689655	MAP	noCpG					AluSx	SINE/Alu			genomic_polyA	Atail	no	nopAsignal	noSS	ACONT	BAD_CONT
BX538315	BX538315	3664	3644	2	DKFZphlcc3_132i1	1	-1	6	0.10917	MAP	CpG									nogenomic_polyA	Atail	yes	AATAAA	canonical	NORM	GOOD_MULTIPLE_EXON
BX538316	BX538316	4394	4373	3	DKFZphlcc3_132i16	0	-1	13	0.250341	MAP	noCpG					AluJb	SINE/Alu			nogenomic_polyA	Atail	yes	AATAAA	canonical	NORM	GOOD_MULTIPLE_EXON
BX538317	BX538317	6949	6929	13	DKFZphlcc3_165a2	39	-1	7	0.100734	5UM	noCpG					MIR	SINE/MIR			genomic_polyA	Atail	no	nopAsignal	canonical		UNMAPPED
BX538318	BX538318	5696	5678	2	DKFZphlcc3_169b4	1	-4	14	0.193118	MAP	noCpG									nogenomic_polyA	Atail	no	nopAsignal	canonical	NORM	QUESTIONABLE_MULTIPLE_EXON
BX538319	BX538319	5560	5543	23	DKFZphlcc3_169j9	0	-1	6	0.0719424	MAP	noCpG									nogenomic_polyA	Atail	yes	ATTAAA	non-canonical	NORM	GOOD_MULTIPLE_EXON
BX538320	BX538320	2058	2037	12	DKFZphlcc3_169k6	1	-1	3	0.145773	MAP	noCpG	(GGGA)n	Simple_repeat					MER20B	DNA/MER1_type	nogenomic_polyA	Atail	yes	AATAAA	canonical	NORM	GOOD_MULTIPLE_EXON
BX538321	BX538321	5819	5796	29	DKFZphlcc3_169o20	1	-5	5	0.0859254	MAP	CpG									nogenomic_polyA	Atail	yes	AATAAA	non-canonical	NORM	GOOD_MULTIPLE_EXON
BX538322	BX538322	3770	3749	16	DKFZphlcc3_173g1	1	-6	5	0.132626	MAP	CpG									nogenomic_polyA	Atail	no	nopAsignal	canonical	NORM	QUESTIONABLE_MULTIPLE_EXON
BX538323	BX538323	2445	2415	2	DKFZphlcc3_176l13					2hits	noCpG	AluSp	SINE/Alu							nogenomic_polyA	Atail	yes	ATTAAA	noSS		CHIMERIC
BX538324	BX538324	2578	2558	5	DKFZphlcc3_176p17	1	-1	5	0.155159	MAP	CpG									nogenomic_polyA	Atail	yes	AATAAA	canonical	NORM	GOOD_MULTIPLE_EXON
BX538325	BX538325	4825	4803	1	DKFZphlcc3_184f21	0	-4	5	0.103627	MAP	noCpG									nogenomic_polyA	Atail	yes	AATAAA	noSS	NORM	GOOD_MULTIPLE_EXON_SEXON
BX538326	BX538326	4700	4679	1	DKFZphlcc3_184i2	0	-1	23	0.446809	MAP	noCpG	L1MC4	LINE/L1			AluSp	SINE/Alu			genomic_polyA	Atail	no	nopAsignal	noSS	ACONT	BAD_CONT
BX538327	BX538327	4606	4584	3	DKFZphlcc3_184p23	0	-4	6	0.108554	MAP	noCpG									nogenomic_polyA	Atail	yes	AATAAA	non-canonical	NORM	GOOD_MULTIPLE_EXON
BX538328	BX538328	3902	3870	2	DKFZphlcc3_188e12	3	-4	5	0.128139	MAP	noCpG									nogenomic_polyA	Atail	yes	AATAAA	canonical	NORM	GOOD_MULTIPLE_EXON
BX538329	BX538329	3819	3799	1	DKFZphlcc3_188l14	0	-1	6	0.157109	MAP	noCpG									nogenomic_polyA	Atail	yes	AATAAA	noSS	NORM	GOOD_MULTIPLE_EXON_SEXON
BX538330	nohit	1614	1573	0	DKFZphlcc3_200i14					CHIM											Atail	yes	AATAAA	no_map		CHIMERIC
BX538331	BX538331	3514	3514	14	DKFZphlcc3_204c12	1	9	3	0.0853728	MAP	CpG					L1PA4	LINE/L1			nogenomic_polyA	Atail	yes	AATATA	canonical	NORM	GOOD_MULTIPLE_EXON
BX538332	BX538332	3465	3446	18	DKFZphlcc3_204d22	1	-1	8	0.23088	MAP	CpG	GC_rich	Low_complexity							nogenomic_polyA	Atail	yes	AATAAA	canonical	NORM	GOOD_MULTIPLE_EXON
BX538333	BX538333	3775	3756	1	DKFZphlcc3_204j23	1	-1	3	0.0794702	MAP	noCpG									genomic_polyA	Atail	no	nopAsignal	noSS	ACONT	BAD_CONT
BX538334	BX538334	3176	3156	4	DKFZphlcc3_204o1	0	-1	8	0.251889	MAP	noCpG					MLT1J	LTR/MaLR			nogenomic_polyA	Atail	yes	AATAAA	unknown	NORM	DELETED_MULTIPLE_EXON
BX538335	BX538335	3987	3967	9	DKFZphlcc3_208b18	0	0	4	0.100326	MAP	noCpG									nogenomic_polyA	Atail	yes	ATTAAA	canonical	NORM	GOOD_MULTIPLE_EXON
BX538336	BX538336	3808	3787	1	DKFZphlcc3_208b24	0	-1	6	0.157563	MAP	noCpG					MIR	SINE/MIR			genomic_polyA	Atail	no	nopAsignal	noSS	ACONT	BAD_CONT
BX538337	BX538337	3088	3070	1	DKFZphlcc3_208i23	0	-1	8	0.259067	MAP	noCpG									nogenomic_polyA	Atail	yes	AATAAA	noSS	NORM	GOOD_MULTIPLE_EXON_SEXON
BX538338	BX538338	3483	3455	9	DKFZphlcc3_208o14	0	-1	5	0.143554	MAP	noCpG									nogenomic_polyA	Atail	yes	AATAAA	canonical	NORM	GOOD_MULTIPLE_EXON
BX538339	BX538339	2637	2610	4	DKFZphlcc3_208p3	0	-1	5	0.151688	MAP	noCpG									nogenomic_polyA	Atail	yes	AATAAA	canonical	NORM	GOOD_MULTIPLE_EXON
BX538340	BX538340	3287	3265	1	DKFZphlcc3_215b22	0	-1	13	0.395497	MAP	noCpG									nogenomic_polyA	Atail	yes	AATAAA	noSS	NORM	GOOD_MULTIPLE_EXON_SEXON
BX538341	BX538341	5116	5096	1	DKFZphlcc3_222c13	7	-1	3	0.0586396	MAP	noCpG									nogenomic_polyA	Atail	yes	AATAAA	noSS	NORM	GOOD_MULTIPLE_EXON_SEXON
BX538342	BX538342	4847	4828	1	DKFZphlcc3_222c5	0	-6	14	0.185682	MAP	noCpG					AluSx	SINE/Alu	(A)n	Simple_repeat	genomic_polyA	Atail	no	nopAsignal	noSS	ACONT	BAD_CONT
BX538343	BX538343	5643	5619	7	DKFZphlcc3_222i4	0	-2	13	0.177211	MAP	CpG									nogenomic_polyA	Atail	yes	AATAAA	non-canonical	NORM	GOOD_MULTIPLE_EXON
BX538344	BX538344	1986	1966	9	DKFZphlcc3_255g24	0	0	3	0.151057	MAP	noCpG					L2	LINE/L2			nogenomic_polyA	Atail	no	nopAsignal	non-canonical	NORM	QUESTIONABLE_MULTIPLE_EXON
BX538345	BX538345	8082	8062	29	DKFZphlcc3_109a17	2	1	12	0.148478	MAP	CpG									nogenomic_polyA	Atail	yes	AATAAA	unknown	NORM	DELETED_MULTIPLE_EXON
BX538346	BX538346	1493	1359	8	DKFZphlcc3_158e2	0	-1	0	0	MAP	CpG	CT-rich	Low_complexity							nogenomic_polyA	Atail	yes	AATAAA	canonical	NORM	GOOD_MULTIPLE_EXON
BX538347	BX538347	2340	2320	8	DKFZphlcc3_83h19	0	-1	8	0.25641	MAP	CpG									nogenomic_polyA	Atail	yes	AATAAA	unknown	NORM	DELETED_MULTIPLE_EXON
BX538348	BX538348	1829	1810	5	DKFZphlcc3_275e17	0	0	0	0	MAP	noCpG									genomic_polyA	Atail	no	nopAsignal	canonical	NORM	QUESTIONABLE_MULTIPLE_EXON
BX538349	BX538349	4840	4818	2	DKFZphlcc3_119p10	0	-19	5	0.0826446	MAP	noCpG					AluJo	SINE/Alu	Tigger3(Golem)	DNA/MER2_type	nogenomic_polyA	Atail	no	nopAsignal	canonical	ICONT	BAD_CONT
BX571740	BX571740	2893	2874	11	DKFZphlcc3_97p8	0	-1	4	0.138265	MAP	noCpG									nogenomic_polyA	Atail	yes	TATAAA	canonical	NORM	GOOD_MULTIPLE_EXON
BX571741	BX571741	5402	5337	8	DKFZphlcc3_46g16	1	-1	14	0.259163	MAP	CpG									nogenomic_polyA	Atail	yes	AATAAA	canonical	NORM	GOOD_MULTIPLE_EXON
BX571742	BX571742	7176	7140	13	DKFZphlcc3_69h18	0	-15	21	0.264771	MAP	CpG									nogenomic_polyA	Atail	yes	AATAAA	canonical	NORM	GOOD_MULTIPLE_EXON
BX571744	BX571744	3703	3683	11	DKFZphlcc3_130p18	1	-1	7	0.135026	MAP	CpG									nogenomic_polyA	Atail	yes	AATAAA	canonical	NORM	GOOD_MULTIPLE_EXON
BX571745	BX571745	10029	10005	16	DKFZphlcc3_109l12	1	-1	12	0.109682	MAP	CpG	GC_rich	Low_complexity			L1M4	LINE/L1			nogenomic_polyA	Atail	yes	AATAAA	canonical	NORM	GOOD_MULTIPLE_EXON
BX571746	BX571746	4817	4785	23	DKFZphlcc3_142f13	0	-13	9	0.186838	MAP	noCpG									nogenomic_polyA	Atail	yes	AATAAA	canonical	NORM	GOOD_MULTIPLE_EXON
BX571747	BX571747	1625	1414	6	DKFZphlcc3_159e8	0	-3	1	0	MAP	CpG									nogenomic_polyA	Atail	no	nopAsignal	canonical	NORM	QUESTIONABLE_MULTIPLE_EXON
BX571748	BX571748	1000	868	4	DKFZphlcc3_147l19	0	-1	1	0.1	MAP	CpG									nogenomic_polyA	Atail	yes	AATAAA	canonical	NORM	GOOD_MULTIPLE_EXON
BX571749	BX571749	1904	1844	9	DKFZphlcc3_237p4	0	-1	1	0.052521	MAP	noCpG									nogenomic_polyA	Atail	yes	AATAAA	canonical	NORM	GOOD_MULTIPLE_EXON
BX571750	BX571750	4154	4090	10	DKFZphlcc3_224e14	0	-10	3	0.0722195	MAP	noCpG									nogenomic_polyA	Atail	no	nopAsignal	canonical	NORM	QUESTIONABLE_MULTIPLE_EXON
BX571751	BX571751	2830	2808	10	DKFZphlcc3_57k2	0	-3	4	0.141343	MAP	noCpG									nogenomic_polyA	Atail	yes	AATAAA	unknown	NORM	DELETED_MULTIPLE_EXON
BX571752	BX571752	1601	1581	9	DKFZphlcc3_234k10	0	-1	1	0.062461	MAP	CpG									nogenomic_polyA	Atail	yes	AATAAA	canonical	NORM	GOOD_MULTIPLE_EXON
BX571753	BX571753	3116	3046	24	DKFZphlno2_15e11	0	-2	1	0.0320924	MAP	CpG									nogenomic_polyA	Atail	yes	ATTAAA	canonical	NORM	GOOD_MULTIPLE_EXON
BX571754	BX571754	3307	3288	7	DKFZphlcc3_190o2	1	-1	13	0.120956	MAP	noCpG					L1ME2	LINE/L1	L1ME	LINE/L1	nogenomic_polyA	Atail	yes	AATAAA	canonical	NORM	GOOD_MULTIPLE_EXON
BX571755	BX571755	2334	2314	13	DKFZphlcc3_268f17	1	-1	2	0.0428449	MAP	CpG									nogenomic_polyA	Atail	yes	AATAAA	unknown	NORM	DELETED_MULTIPLE_EXON
BX571756	BX571756	1859	1821	8	DKFZphlcc3_238j19	0	-8	0	0	MAP	noCpG									nogenomic_polyA	Atail	yes	AATAAA	canonical	NORM	GOOD_MULTIPLE_EXON
BX571764	BX571764	3572	3551	12	DKFZphlcc3_190j1	1	-1	3	0.0839866	MAP	CpG									nogenomic_polyA	Atail	yes	AATAAA	canonical	NORM	GOOD_MULTIPLE_EXON
BX640597	BX640597	4087	4028	2	DKFZphlcc3_223g3	0	-1	24	0.56276	MAP	noCpG	AluJo	SINE/Alu							nogenomic_polyA	Atail	yes	AATAAA	antisense	NORM	BAD_ANTISENSE
BX640598	BX640598	1567	1438	13	DKFZphlcc3_159p3	0	-6	5	0.319081	MAP	CpG									nogenomic_polyA	Atail	yes	AATAAA	canonical	NORM	GOOD_MULTIPLE_EXON
BX640599	BX640599	3431	3411	9	DKFZphlcc3_136g18	1	0	3	0.0874381	MAP	CpG									nogenomic_polyA	Atail	yes	AATAAA	canonical	NORM	GOOD_MULTIPLE_EXON
BX640600	BX640600	2151	2081	3	DKFZphlcc3_192a13	0	-1	0	0	MAP	CpG									nogenomic_polyA	Atail	yes	AATAAA	canonical	NORM	GOOD_MULTIPLE_EXON
BX640601	BX640601	3260	3242	19	DKFZphlcc3_226m10	9	-1	6	0.184049	MAP	noCpG									nogenomic_polyA	Atail	yes	AATAAA	canonical	NORM	GOOD_MULTIPLE_EXON
BX640602	BX640602	2145	2133	11	DKFZphlcc3_80d8	1	-1	3	0.13986	MAP	CpG									nogenomic_polyA	Atail	yes	AATAAA	canonical	NORM	GOOD_MULTIPLE_EXON
BX640603	BX640603	2460	2447	6	DKFZphlcc3_76g13	4	1	6	0.203252	MAP	CpG									nogenomic_polyA	Atail	yes	AATAAA	canonical	NORM	GOOD_MULTIPLE_EXON
BX640604	BX640604	3375	3375	10	DKFZphlcc3_76h20	6	5	6	0.118519	MAP	CpG									nogenomic_polyA	noAtail	yes	AATAAA	canonical	NORM	QUESTIONABLE_MULTIPLE_EXON
BX640605	BX640605	3068	3038	6	DKFZphlcc3_75l21	1	-7	4	0.130378	MAP	CpG									nogenomic_polyA	Atail	yes	AATAAA	canonical	NORM	GOOD_MULTIPLE_EXON
BX640606	BX640606	3640	3619	2	DKFZphlcc3_189o7	22	-1	13	0.274725	5UM	noCpG									nogenomic_polyA	Atail	yes	AATAAA	canonical		UNMAPPED
BX640607	BX640607	3356	3274	11	DKFZphlcc3_229h5	0	-1	3	0.0893921	MAP	noCpG	AluSx	SINE/Alu							nogenomic_polyA	Atail	yes	AATAAA	canonical	NORM	GOOD_MULTIPLE_EXON
BX640608	BX640608	7868	7846	44	DKFZphlcc3_163m4	0	0	8	0.101678	MAP	CpG									nogenomic_polyA	Atail	yes	AATAAA	canonical	NORM	GOOD_MULTIPLE_EXON
BX640609	BX640609	3782	3706	7	DKFZphlcc3_174i13	0	-1	4	0.105764	MAP	noCpG									nogenomic_polyA	Atail	no	nopAsignal	canonical	NORM	QUESTIONABLE_MULTIPLE_EXON
BX640610	BX640610	2660	2593	9	DKFZphlcc3_179j22	1	-1	1	0.037594	MAP	CpG									nogenomic_polyA	Atail	yes	TATAAA	canonical	NORM	GOOD_MULTIPLE_EXON
BX640611	BX640611	3806	3786	3	DKFZphlcc3_54k16	0	0	6	0.157646	MAP	noCpG									nogenomic_polyA	Atail	no	nopAsignal	canonical	NORM	QUESTIONABLE_MULTIPLE_EXON
BX640612	BX640612	2184	2160	8	DKFZphlcc3_178f12	0	-1	1	0.0457875	MAP	CpG									nogenomic_polyA	Atail	yes	AATAAA	canonical	NORM	GOOD_MULTIPLE_EXON
BX640613	BX640613	3249	3229	12	DKFZphlcc3_252a2	12	-1	2	0.0615574	MAP	CpG									nogenomic_polyA	Atail	yes	AATAAA	canonical	NORM	GOOD_MULTIPLE_EXON
BX640615	BX640615	6531	6513	32	DKFZphlcc3_112f12	0	-1	10	0.137804	MAP	CpG									nogenomic_polyA	Atail	yes	AATAAA	canonical	NORM	GOOD_MULTIPLE_EXON
BX640616	BX640616	5531	5511	21	DKFZphlcc3_126e6	0	-1	9	0.144639	MAP	CpG									nogenomic_polyA	Atail	no	nopAsignal	unknown	NORM	DELETED_MULTIPLE_EXON
BX640618	BX640618	665	647	2	DKFZphncc1_52m6	0	-1	1	0.150376	MAP	noCpG									nogenomic_polyA	Atail	yes	AATAAA	canonical	NORM	GOOD_MULTIPLE_EXON
BX640619	nohit	1678	1645	0	DKFZphlcc3_196h20					CHIM	noCpG									nogenomic_polyA	Atail	yes	AATAAA	unknown		CHIMERIC
BX640620	BX640620	1694	1600	9	DKFZphlcc3_196i15	0	-1	82	2.65643	IUM	noCpG									nogenomic_polyA	Atail	yes	AATAAA	unknown		UNMAPPED
BX640621	BX640621	1602	1581	1	DKFZphlcc3_196k3					2hits	noCpG									nogenomic_polyA	Atail	yes	AATAAA	unknown		CHIMERIC
BX640622	BX640622	1680	1654	9	DKFZphlcc3_196o1	0	-1	81	3.80952	IUM	noCpG									nogenomic_polyA	Atail	yes	AATAAA	unknown		UNMAPPED
BX640623	BX640623	1422	1386	7	DKFZphlcc3_196i4	16	-1	43	1.96906	MAP	noCpG									nogenomic_polyA	Atail	yes	AATAAA	unknown	NORM	DELETED_MULTIPLE_EXON
BX640624	BX640624	1742	1608	9	DKFZphlcc3_196k18	0	-1	61	2.06659	IUM	noCpG									nogenomic_polyA	Atail	yes	AATAAA	unknown		UNMAPPED
BX640625	BX640625	1569	1550	8	DKFZphlcc3_220c2	0	-1	51	1.59337	IUM	noCpG									nogenomic_polyA	Atail	yes	AATAAA	unknown		UNMAPPED
BX640626	BX640626	1584	1564	9	DKFZphlcc3_220g21	0	-1	116	2.71465	IUM	noCpG									nogenomic_polyA	Atail	yes	AATAAA	unknown		UNMAPPED
BX640627	BX640627	1788	1624	7	DKFZphlcc3_220p15	0	-1	39	1.11857	MAP	noCpG									nogenomic_polyA	Atail	yes	AATAAA	unknown	NORM	DELETED_MULTIPLE_EXON
BX640629	BX640629	4365	4365	1	DKFZphlcc3_244a11	21	21	12	0.252005	5UM	noCpG									nogenomic_polyA	Atail	no	nopAsignal	noSS		UNMAPPED
BX640630	BX640630	4871	4851	1	DKFZphlcc3_244f6	32	0	0	0	5UM	noCpG							(A)n	Simple_repeat	genomic_polyA	Atail	yes	AATACA	noSS		UNMAPPED
BX640631	BX640631	3776	3757	1	DKFZphlcc3_244f8	0	-1	4	0.105932	MAP	noCpG					AluY	SINE/Alu			genomic_polyA	Atail	no	nopAsignal	noSS	ACONT	BAD_CONT
BX640632	BX640632	11482	11452	27	DKFZphlcc3_244l9					4hits	noCpG									nogenomic_polyA	Atail	yes	AATAAA	unknown		CHIMERIC
BX640634	BX640634	5182	5139	10	DKFZphlcc3_62d6	0	-1	10	0.115785	MAP	noCpG									nogenomic_polyA	Atail	yes	ATTAAA	canonical	NORM	GOOD_MULTIPLE_EXON
BX640635	BX640635	4443	4422	10	DKFZphncc1_12l6	0	-3	6	0.0900293	MAP	noCpG									nogenomic_polyA	Atail	yes	ATTAAA	canonical	NORM	GOOD_MULTIPLE_EXON
BX640636	BX640636	2334	2315	4	DKFZphncc1_59h22	0	-1	8	0.257069	MAP	CpG					Tigger4Zombi	DNA/MER2_type	Tigger4(Zombi)	DNA/MER2_type	nogenomic_polyA	Atail	yes	AATAAA	unknown	NORM	DELETED_MULTIPLE_EXON
BX640637	BX640637	4152	4109	18	DKFZphncc1_8p13	3	-1	6	0.144509	MAP	noCpG									nogenomic_polyA	Atail	yes	AATAAA	canonical	NORM	GOOD_MULTIPLE_EXON
BX640638	BX640638	3818	3795	22	DKFZphlcc3_144l11	0	-2	7	0.183342	MAP	noCpG									nogenomic_polyA	Atail	yes	AATAAA	canonical	NORM	GOOD_MULTIPLE_EXON
BX640639	BX640639	3884	3864	18	DKFZphlcc3_82a17	0	0	8	0.205973	MAP	noCpG									nogenomic_polyA	Atail	yes	ATTAAA	canonical	NORM	GOOD_MULTIPLE_EXON
BX640640	BX640640	9860	9840	1	DKFZphlcc3_110c1	0	-1	11	0.0912779	MAP	noCpG	AluSg	SINE/Alu							genomic_polyA	Atail	yes	AATAAA	noSS	NORM	GOOD_MULTIPLE_EXON_SEXON
BX640641	BX640641	9747	9593	22	DKFZphlcc3_110f10	0	-3	20	0.133374	MAP	CpG	GC_rich	Low_complexity							nogenomic_polyA	Atail	yes	ATTAAA	canonical	NORM	GOOD_MULTIPLE_EXON
BX640642	BX640642	6828	6808	5	DKFZphlcc3_114k1	0	0	5	0.0439367	MAP	noCpG					AluSx	SINE/Alu			genomic_polyA	Atail	no	nopAsignal	canonical	NORM	QUESTIONABLE_MULTIPLE_EXON
BX640643	BX640643	5716	5696	6	DKFZphlcc3_114o24	0	-1	32	0.542337	MAP	CpG									nogenomic_polyA	Atail	yes	AATAAA	unknown	NORM	DELETED_MULTIPLE_EXON
BX640644	BX640644	3900	3882	12	DKFZphlcc3_142j10	0	7	0	0	MAP	CpG									nogenomic_polyA	Atail	no	nopAsignal	canonical	NORM	QUESTIONABLE_MULTIPLE_EXON
BX640645	BX640645	4093	4004	11	DKFZphlcc3_142p22	0	-4	7	0.171024	MAP	noCpG									nogenomic_polyA	Atail	yes	AATAAA	canonical	NORM	GOOD_MULTIPLE_EXON
BX640646	BX640646	5760	5723	7	DKFZphlcc3_110l21	0	-16	8	0.121528	MAP	CpG					AluSq	SINE/Alu	AluSc	SINE/Alu	nogenomic_polyA	Atail	no	nopAsignal	canonical	ICONT	BAD_CONT
BX640647	BX640647	2686	2666	17	DKFZphlcc3_154l19	0	0	2	0.0744602	MAP	CpG									nogenomic_polyA	Atail	yes	CATAAA	non-canonical	NORM	GOOD_MULTIPLE_EXON
BX640648	BX640648	1478	1458	10	DKFZphlcc3_159m2	0	-1	3	0.202977	MAP	CpG	(CGGGG)n	Simple_repeat							nogenomic_polyA	Atail	no	nopAsignal	canonical	NORM	QUESTIONABLE_MULTIPLE_EXON
BX640649	BX640649	1675	1650	2	DKFZphlcc3_159n18	0	-5	1	0.0597015	MAP	CpG									nogenomic_polyA	Atail	yes	AATAAA	canonical	NORM	GOOD_MULTIPLE_EXON
BX640650	BX640650	1385	1366	4	DKFZphlcc3_159o6	0	2	1	0.0722022	MAP	CpG									nogenomic_polyA	Atail	yes	AATAAA	canonical	NORM	GOOD_MULTIPLE_EXON
BX640651	BX640651	5566	5502	7	DKFZphlcc3_4n22					2hits	noCpG									nogenomic_polyA	Atail	yes	AATAAA	unknown		CHIMERIC
BX640652	BX640652	7806	7786	1	DKFZphlcc3_89e3	0	-1	13	0.153728	MAP	noCpG									nogenomic_polyA	Atail	yes	AATAAA	noSS	NORM	GOOD_MULTIPLE_EXON_SEXON
BX640653	BX640653	7229	7209	1	DKFZphlcc3_89j8	0	-1	23	0.318163	MAP	noCpG					L1M4	LINE/L1	L1M4	LINE/L1	genomic_polyA	Atail	no	nopAsignal	noSS	RCONT	BAD_CONT
BX640654	BX640654	2123	2103	1	DKFZphlcc3_142p11	0	-1	13	0.565238	MAP	noCpG			MLT1J2	LTR/MaLR	AluY	SINE/Alu	(A)n	Simple_repeat	genomic_polyA	Atail	no	nopAsignal	noSS	ACONT	BAD_CONT
BX640655	BX640655	1937	1915	3	DKFZphlcc3_83o6	0	-5	3	0.103252	MAP	noCpG									nogenomic_polyA	Atail	yes	AATAAA	canonical	NORM	GOOD_MULTIPLE_EXON
BX640656	BX640656	1551	1487	6	DKFZphlcc3_89p16	0	-5	4	0.257898	MAP	noCpG									nogenomic_polyA	Atail	no	nopAsignal	canonical	NORM	QUESTIONABLE_MULTIPLE_EXON
BX640657	BX640657	4133	4074	13	DKFZphlcc3_167i20	0	-7	1	0.0241955	MAP	CpG									nogenomic_polyA	Atail	yes	AATAAA	canonical	NORM	GOOD_MULTIPLE_EXON
BX640658	BX640658	4619	4438	11	DKFZphlcc2_19n1	0	-4	8	0.151548	MAP	noCpG									nogenomic_polyA	Atail	yes	AATAAA	canonical	NORM	GOOD_MULTIPLE_EXON
BX640659	BX640659	2976	2957	1	DKFZphlcc3_92f15	0	-1	5	0.100806	MAP	noCpG									genomic_polyA	Atail	no	nopAsignal	noSS	ACONT	BAD_CONT
BX640660	BX640660	3367	3347	1	DKFZphlcc3_97h23	0	-1	1	0.0297	MAP	noCpG					L1PA4	LINE/L1			genomic_polyA	Atail	no	nopAsignal	noSS	ACONT	BAD_CONT
BX640661	BX640661	2588	2568	1	DKFZphlcc3_97n23	0	-1	10	0.231839	MAP	noCpG	AluSq	SINE/Alu							genomic_polyA	Atail	no	nopAsignal	noSS	ACONT	BAD_CONT
BX640662	BX640662	6858	6834	1	DKFZphlcc3_114l13	0	-9	31	0.393701	MAP	CpG					AluY	SINE/Alu			genomic_polyA	Atail	no	nopAsignal	noSS	ACONT	BAD_CONT
BX640663	BX640663	5373	5352	3	DKFZphlcc3_142k22	0	-1	14	0.223339	MAP	noCpG									nogenomic_polyA	Atail	yes	AATAAA	unknown	NORM	DELETED_MULTIPLE_EXON
BX640664	BX640664	4348	4328	2	DKFZphlcc3_147h3					2hits	noCpG	L1MB2	LINE/L1	L1MB3	LINE/L1			AluSg/x	SINE/Alu	nogenomic_polyA	Atail	yes	AATAAA	noSS		CHIMERIC
BX640665	BX640665	4236	4216	18	DKFZphlcc3_147o8	0	-1	5	0.118036	MAP	CpG									nogenomic_polyA	Atail	yes	AATAAA	canonical	NORM	GOOD_MULTIPLE_EXON
BX640666	BX640666	2735	2579	6	DKFZphlcc3_164n19	0	-1	7	0.255941	MAP	CpG									nogenomic_polyA	Atail	yes	AATAAA	canonical	NORM	GOOD_MULTIPLE_EXON
BX640667	BX640667	1933	1767	14	DKFZphlcc3_164n5	1	-1	0	0	MAP	CpG									nogenomic_polyA	Atail	yes	CATAAA	canonical	NORM	GOOD_MULTIPLE_EXON
BX640668	BX640668	8425	8406	1	DKFZphlcc3_89p23	0	4	23	0.261128	MAP	noCpG	AluJo	SINE/Alu	Alu	SINE/Alu	AluSq/x	SINE/Alu			genomic_polyA	Atail	no	nopAsignal	noSS	ACONT	BAD_CONT
BX640669	BX640669	5715	5663	1	DKFZphlcc3_92d19	0	-1	12	0.209974	MAP	noCpG	L2	LINE/L2	L2	LINE/L2	AluJo	SINE/Alu			genomic_polyA	Atail	no	nopAsignal	noSS	ACONT	BAD_CONT
BX640670	BX640670	3345	3326	3	DKFZphlcc3_97n5	0	-1	1	0.0298954	MAP	noCpG	HERVK3	LTR/Retroviral	HERVK3	LTR/Retroviral			HERVK3	LTR/Retroviral	nogenomic_polyA	Atail	yes	AATAAA	canonical	NORM	GOOD_MULTIPLE_EXON
BX640671	BX640671	3757	3737	1	DKFZphlcc3_128d11	0	-1	4	0.106468	MAP	noCpG	AluJo	SINE/Alu	AluJ/FLAM	SINE/Alu	AluJo	SINE/Alu			genomic_polyA	Atail	no	nopAsignal	noSS	ACONT	BAD_CONT
BX640672	BX640672	3774	3748	3	DKFZphlcc3_128d14	0	-2	7	0.18548	MAP	CpG									nogenomic_polyA	Atail	yes	AATAAA	canonical	NORM	GOOD_MULTIPLE_EXON
BX640673	BX640673	3638	3616	6	DKFZphlcc3_128o15	0	-1	1	0.0274876	MAP	noCpG									genomic_polyA	Atail	no	nopAsignal	canonical	NORM	QUESTIONABLE_MULTIPLE_EXON
BX640674	BX640674	3949	3929	4	DKFZphlcc3_142e15	0	-1	7	0.17726	MAP	noCpG									genomic_polyA	Atail	no	nopAsignal	canonical	NORM	QUESTIONABLE_MULTIPLE_EXON
BX640675	BX640675	1300	1176	7	DKFZphlcc3_154h15	0	-3	1	0.0769231	MAP	CpG									nogenomic_polyA	Atail	yes	AATAAA	canonical	NORM	GOOD_MULTIPLE_EXON
BX640676	BX640676	3165	3133	11	DKFZphlcc3_154n24	0	-9	6	0.189573	MAP	noCpG									nogenomic_polyA	Atail	yes	AATAAA	canonical	NORM	GOOD_MULTIPLE_EXON
BX640677	BX640677	5959	5940	3	DKFZphlcc3_92k16	0	0	6	0.100688	MAP	noCpG					AluY	SINE/Alu			genomic_polyA	Atail	no	nopAsignal	unknown	NORM	DELETED_MULTIPLE_EXON
BX640678	BX640678	3688	3668	1	DKFZphlcc3_97a11	0	0	26	0.704989	MAP	noCpG									nogenomic_polyA	Atail	yes	AATAAA	noSS	NORM	GOOD_MULTIPLE_EXON_SEXON
BX640679	BX640679	3769	3750	1	DKFZphlcc3_97b11	0	-1	28	0.71637	MAP	noCpG	AluJo/FRAM	SINE/Alu	L1ME3	LINE/L1	FLAM_C	SINE/Alu			genomic_polyA	Atail	no	nopAsignal	noSS	ACONT	BAD_CONT
BX640680	BX640680	3183	3164	7	DKFZphlcc3_97b21	0	-1	8	0.188501	MAP	CpG					AluJo	SINE/Alu	AT_rich	Low_complexity	genomic_polyA	Atail	no	nopAsignal	non-canonical	ICONT	BAD_CONT
BX640681	BX640681	3787	3767	5	DKFZphlcc3_97b7	0	-1	1	0.0264061	MAP	CpG									nogenomic_polyA	Atail	yes	AATAAA	canonical	NORM	GOOD_MULTIPLE_EXON
BX640682	BX640682	5514	5493	42	DKFZphlcc1_6l5	0	0	14	0.253899	MAP	noCpG									nogenomic_polyA	Atail	yes	ATTAAA	canonical	NORM	GOOD_MULTIPLE_EXON
BX640683	BX640683	4971	4951	3	DKFZphlcc1_7i3	0	-1	13	0.201167	MAP	noCpG									nogenomic_polyA	Atail	yes	AATAAA	canonical	NORM	GOOD_MULTIPLE_EXON
BX640684	BX640684	6213	6195	1	DKFZphlcc3_112p19	0	0	23	0.338001	MAP	noCpG	MER5B	DNA/MER1_type	MER81	DNA	AluSx	SINE/Alu			nogenomic_polyA	Atail	yes	AATATA	noSS	NORM	GOOD_MULTIPLE_EXON_SEXON
BX640685	BX640685	6354	6335	1	DKFZphlcc3_112m8	0	-1	39	0.409191	MAP	noCpG					AluY	SINE/Alu	L1	LINE/L1	genomic_polyA	Atail	no	nopAsignal	noSS	RCONT	BAD_CONT
BX640686	BX640686	7315	7295	4	DKFZphlcc3_112j5	0	-1	13	0.177717	MAP	noCpG									nogenomic_polyA	Atail	yes	AATAAA	canonical	NORM	GOOD_MULTIPLE_EXON
BX640687	BX640687	5535	5515	3	DKFZphlcc3_107f18	0	0	20	0.34327	MAP	noCpG	MER39	LTR/MER21-group	AluJo	SINE/Alu	AluSg/x	SINE/Alu			nogenomic_polyA	Atail	no	nopAsignal	unknown	NORM	DELETED_MULTIPLE_EXON
BX640688	BX640688	271	199	1	DKFZphlcc3_102a9	0	-1	0	0	MAP	noCpG									nogenomic_polyA	Atail	yes	AATAAA	noSS	NORM	GOOD_MULTIPLE_EXON_SEXON
BX640689	BX640689	1083	1059	16	DKFZphncc1_48m23	1	-2	2	0.184672	MAP	noCpG									nogenomic_polyA	Atail	yes	AATAAA	canonical	NORM	GOOD_MULTIPLE_EXON
BX640690	BX640690	1490	1490	1	DKFZphlcc3_112n22	0	0	22	1.34228	MAP	noCpG					AluSx	SINE/Alu			nogenomic_polyA	noAtail	no	nopAsignal	noSS	NORM	QUESTIONABLE_SINGLE_EXON
BX640691	BX640691	5226	5206	3	DKFZphlcc3_112o11	0	-1	10	0.172216	MAP	noCpG									nogenomic_polyA	Atail	yes	AATAAA	canonical	NORM	GOOD_MULTIPLE_EXON
BX640692	BX640692	4422	4390	19	DKFZphlcc3_277g3	0	-14	4	0.0678426	MAP	noCpG									genomic_polyA	Atail	yes	AATAAA	canonical	NORM	GOOD_MULTIPLE_EXON
BX640693	BX640693	2939	2917	2	DKFZphlcc3_81d13	0	-2	4	0.102076	MAP	noCpG									nogenomic_polyA	Atail	yes	AATAAA	unknown	NORM	DELETED_MULTIPLE_EXON
BX640694	BX640694	1946	1926	8	DKFZphlcc3_81n14	0	-1	3	0.102775	MAP	noCpG									nogenomic_polyA	Atail	no	nopAsignal	unknown	NORM	DELETED_MULTIPLE_EXON
BX640695	BX640695	2990	2963	6	DKFZphncc1_2i16	1	-8	2	0.0668896	MAP	noCpG									nogenomic_polyA	Atail	yes	AATAAA	canonical	NORM	GOOD_MULTIPLE_EXON
BX640696	BX640696	5319	5294	3	DKFZphlcc3_133i21	0	-4	13	0.206806	MAP	noCpG									nogenomic_polyA	Atail	yes	AATAAA	unknown	NORM	DELETED_MULTIPLE_EXON
BX640697	BX640697	2448	2435	1	DKFZphlcc3_25i22	0	-1	1	0.0408497	MAP	noCpG					AluSq	SINE/Alu	(A)n	Simple_repeat	genomic_polyA	Atail	no	nopAsignal	noSS	ACONT	BAD_CONT
BX640698	BX640698	4757	4686	26	DKFZphlcc3_25i17	0	-4	5	0.105108	MAP	CpG									nogenomic_polyA	Atail	yes	ATTAAA	non-canonical	NORM	GOOD_MULTIPLE_EXON
BX640699	BX640699	7998	7979	9	DKFZphlcc3_25f7	0	-1	21	0.262566	MAP	noCpG									nogenomic_polyA	Atail	yes	AATAAA	canonical	NORM	GOOD_MULTIPLE_EXON
BX640700	BX640700	5134	5115	2	DKFZphlcc3_126l22	1	-1	2	0.038956	MAP	noCpG					AluSq/x	SINE/Alu			genomic_polyA	Atail	no	nopAsignal	non-canonical	NORM	QUESTIONABLE_MULTIPLE_EXON
BX640701	BX640701	3300	3243	19	DKFZphlcc3_136a5	1	-5	1	0.030303	MAP	noCpG									genomic_polyA	Atail	yes	AATAAA	canonical	NORM	GOOD_MULTIPLE_EXON
BX640702	BX640702	3722	3651	3	DKFZphlcc3_136a9	1	-1	1	0	MAP	noCpG									nogenomic_polyA	Atail	yes	ATTAAA	canonical	NORM	GOOD_MULTIPLE_EXON
BX640703	BX640703	3443	3386	4	DKFZphlcc3_136f3	1	-1	2	0.0580889	MAP	CpG	GC_rich	Low_complexity							nogenomic_polyA	Atail	yes	AATAAA	canonical	NORM	GOOD_MULTIPLE_EXON
BX640704	BX640704	3181	3161	9	DKFZphlcc3_136h15	757	-1	2	0.0628733	5UM	noCpG					AluSq	SINE/Alu			genomic_polyA	Atail	no	nopAsignal	canonical		UNMAPPED
BX640705	BX640705	2873	2853	2	DKFZphlcc3_136l21	0	-1	5	0.139227	MAP	noCpG									nogenomic_polyA	Atail	yes	AATAAA	noSS	NORM	DELETED_SINGLE_EXON
BX640706	BX640706	2728	2655	7	DKFZphlcc3_136n11	1	-5	4	0.146628	MAP	CpG									nogenomic_polyA	Atail	yes	AATAAA	unknown	NORM	DELETED_MULTIPLE_EXON
BX640707	BX640707	4346	4328	22	DKFZphlcc3_161f11	1	-1	6	0.138058	MAP	CpG									nogenomic_polyA	Atail	yes	AATAAA	canonical	NORM	GOOD_MULTIPLE_EXON
BX640708	BX640708	1795	1773	1	DKFZphlcc3_1k18	0	-1	6	0.278552	MAP	noCpG									nogenomic_polyA	Atail	yes	AATAAA	noSS	NORM	GOOD_MULTIPLE_EXON_SEXON
BX640709	BX640709	1593	1573	3	DKFZphlcc3_217i15	1	-1	7	0.376648	MAP	CpG									nogenomic_polyA	Atail	yes	AATAAA	canonical	NORM	GOOD_MULTIPLE_EXON
BX640710	BX640710	1586	1541	7	DKFZphlcc3_217o16	1	-3	50	1.9546	MAP	noCpG									nogenomic_polyA	Atail	yes	AATAAA	unknown	NORM	DELETED_MULTIPLE_EXON
BX640711	BX640711	2039	1878	10	DKFZphlcc3_221p16	1	-1	2	0.0980873	MAP	CpG									nogenomic_polyA	Atail	yes	AATAAA	canonical	NORM	GOOD_MULTIPLE_EXON
BX640712	BX640712	4250	4230	4	DKFZphlcc3_261h13	1	-3	13	0.188235	MAP	noCpG									genomic_polyA	Atail	no	nopAsignal	canonical	NORM	QUESTIONABLE_MULTIPLE_EXON
BX640713	BX640713	4133	4113	15	DKFZphlcc3_187c7	1	-1	6	0.145173	MAP	noCpG									nogenomic_polyA	Atail	no	nopAsignal	canonical	NORM	QUESTIONABLE_MULTIPLE_EXON
BX640714	BX640714	2177	2121	18	DKFZphlcc3_192a11	0	-1	1	0.0459348	MAP	CpG									nogenomic_polyA	Atail	yes	AATAAA	canonical	NORM	GOOD_MULTIPLE_EXON
BX640715	BX640715	2435	2415	8	DKFZphlcc3_192g24	1	-1	10	0.410678	MAP	CpG									nogenomic_polyA	Atail	yes	AATAAA	canonical	NORM	GOOD_MULTIPLE_EXON
BX640716	BX640716	2522	2432	17	DKFZphlcc3_192g7	1	-1	0	0	MAP	CpG									nogenomic_polyA	Atail	yes	AATATA	canonical	NORM	GOOD_MULTIPLE_EXON
BX640717	BX640717	2676	2588	16	DKFZphlcc3_192j1	1	-1	2	0.0747384	MAP	CpG									nogenomic_polyA	Atail	yes	AATAAA	canonical	NORM	GOOD_MULTIPLE_EXON
BX640718	BX640718	2474	2345	10	DKFZphlcc3_192p16	1	-1	3	0.121261	MAP	CpG									nogenomic_polyA	Atail	yes	AATAAA	unknown	NORM	DELETED_MULTIPLE_EXON
BX640719	BX640719	2167	2147	8	DKFZphlcc3_202d18	1	-1	3	0.13844	MAP	CpG									nogenomic_polyA	Atail	yes	AATAAA	canonical	NORM	GOOD_MULTIPLE_EXON
BX640720	BX640720	3386	3366	11	DKFZphlcc3_202e2	1	-1	3	0.0886001	MAP	CpG			L2	LINE/L2			(A)n	Simple_repeat	genomic_polyA	Atail	no	nopAsignal	unknown	ICONT	BAD_CONT
BX640721	BX640721	3087	3056	14	DKFZphlcc3_202j22	1	-2	4	0.0647878	MAP	CpG	(CCCG)n	Simple_repeat							nogenomic_polyA	Atail	yes	AATAAA	canonical	NORM	GOOD_MULTIPLE_EXON
BX640722	BX640722	2399	2380	3	DKFZphlcc3_212a5	0	-1	12	0.41684	MAP	noCpG	LTR16B	LTR/Retroviral	LTR16B	LTR/Retroviral	L1MB6	LINE/L1	AluJb	SINE/Alu	nogenomic_polyA	Atail	yes	GATAAA	canonical	NORM	GOOD_MULTIPLE_EXON
BX640723	BX640723	2516	2490	1	DKFZphlcc3_212b1	0	-6	5	0.198728	MAP	noCpG									nogenomic_polyA	Atail	yes	ATTAAA	noSS	NORM	GOOD_MULTIPLE_EXON_SEXON
BX640724	BX640724	1756	1735	12	DKFZphlcc3_212i15	1	-1	56	1.76538	IUM	noCpG									nogenomic_polyA	Atail	yes	AATAAA	unknown		UNMAPPED
BX640725	BX640725	3027	2998	16	DKFZphlcc3_262d11	0	-11	0	0	MAP	noCpG									nogenomic_polyA	Atail	yes	AATAAA	canonical	NORM	GOOD_MULTIPLE_EXON
BX640726	BX640726	3737	3684	1	DKFZphlcc3_262f20	0	-1	3	0.0802783	MAP	noCpG									nogenomic_polyA	Atail	yes	AATAAA	noSS	NORM	GOOD_MULTIPLE_EXON_SEXON
BX640727	BX640727	4112	4092	10	DKFZphlcc3_262g17	1	-1	1	0.0243191	MAP	CpG	GC_rich	Low_complexity							nogenomic_polyA	Atail	no	nopAsignal	canonical	NORM	QUESTIONABLE_MULTIPLE_EXON
BX640728	BX640728	2813	2709	8	DKFZphlcc3_262i1	1	-1	5	0.177746	MAP	noCpG									nogenomic_polyA	Atail	yes	AATAAA	non-canonical	NORM	GOOD_MULTIPLE_EXON
BX640729	BX640729	9044	9024	6	DKFZphlcc3_86m16	1	0	23	0.221141	MAP	noCpG									nogenomic_polyA	Atail	yes	AATAAA	canonical	NORM	GOOD_MULTIPLE_EXON
BX640730	BX640730	5622	5588	42	DKFZphlcc1_1p18	29	-15	16	0.284596	5UM	noCpG									nogenomic_polyA	Atail	yes	ATTAAA	unknown		UNMAPPED
BX640731	BX640731	8042	8023	46	DKFZphlcc3_51m24	1	-1	9	0.111912	MAP	CpG									nogenomic_polyA	Atail	yes	AATAAA	canonical	NORM	GOOD_MULTIPLE_EXON
BX640732	BX640732	1813	1741	10	DKFZphlcc3_19d4	0	-14	2	0.110314	MAP	noCpG									nogenomic_polyA	Atail	yes	ATTAAA	canonical	NORM	GOOD_MULTIPLE_EXON
BX640733	BX640733	5273	5248	3	DKFZphlcc2_25p7	0	-4	21	0.379291	MAP	CpG									nogenomic_polyA	Atail	yes	AATAAA	unknown	NORM	DELETED_MULTIPLE_EXON
BX640734	BX640734	1843	1824	8	DKFZphlcc4_26e3	1	-1	3	0.162778	MAP	CpG					MIR	SINE/MIR			nogenomic_polyA	Atail	yes	TATAAA	canonical	NORM	GOOD_MULTIPLE_EXON
BX640735	BX640735	9577	9559	1	DKFZphlcc3_107h12	0	-4	35	0.31325	MAP	noCpG			AluSg	SINE/Alu	AluSx	SINE/Alu	A-rich	Low_complexity	genomic_polyA	Atail	no	nopAsignal	noSS	ACONT	BAD_CONT
BX640736	BX640736	8854	8835	1	DKFZphlcc3_107h5	0	-1	24	0.271064	MAP	noCpG	AluY	SINE/Alu	AluY	SINE/Alu	Charlie1	DNA/MER1_type	(A)n	Simple_repeat	genomic_polyA	Atail	yes	AATAAA	noSS	NORM	GOOD_MULTIPLE_EXON_SEXON
BX640737	BX640737	8993	8972	8	DKFZphlcc3_107k11	0	-1	9	0.100078	MAP	noCpG									nogenomic_polyA	Atail	yes	AATAAA	non-canonical	NORM	GOOD_MULTIPLE_EXON
BX640738	BX640738	9266	9243	3	DKFZphlcc3_107m21	1	-1	19	0.0971293	MAP	noCpG									nogenomic_polyA	Atail	yes	AATAAA	canonical	NORM	GOOD_MULTIPLE_EXON
BX640739	BX640739	6162	6001	27	DKFZphlcc3_112b12	1	-1	4	0.064914	MAP	CpG									nogenomic_polyA	Atail	yes	AATAAA	unknown	NORM	DELETED_MULTIPLE_EXON
BX640740	BX640740	6151	6130	1	DKFZphlcc3_112b6	0	-1	13	0.19509	MAP	noCpG	L2	LINE/L2							genomic_polyA	Atail	no	nopAsignal	noSS	ACONT	BAD_CONT
BX640741	BX640741	6544	6515	15	DKFZphlcc3_112c16	1	-3	19	0.168093	MAP	CpG									nogenomic_polyA	Atail	yes	AATAAA	canonical	NORM	GOOD_MULTIPLE_EXON
BX640742	BX640742	4969	4969	5	DKFZphlcc3_112c8	0	133	3	0.0603743	3UM	noCpG									nogenomic_polyA	Atail	yes	AATAAA	unknown		UNMAPPED
BX640743	BX640743	5419	5397	2	DKFZphlcc3_112h16	6	-16	13	0.239897	MAP	noCpG									nogenomic_polyA	Atail	no	nopAsignal	unknown	NORM	DELETED_MULTIPLE_EXON
BX640744	BX640744	5355	5355	10	DKFZphlcc3_112h7	1	182	4	0.0746965	3UM	CpG	GC_rich	Low_complexity							nogenomic_polyA	Atail	yes	AGTAAA	canonical		UNMAPPED
BX640745	BX640745	7846	7826	2	DKFZphlcc3_112m3	0	-1	32	0.305888	MAP	noCpG					AluSq	SINE/Alu	(A)n	Simple_repeat	genomic_polyA	Atail	no	nopAsignal	unknown	ICONT	BAD_CONT
BX640746	BX640746	4078	4059	32	DKFZphlcc3_118k7	0	-1	2	0.0490436	MAP	noCpG									nogenomic_polyA	Atail	yes	AATAAA	non-canonical	NORM	GOOD_MULTIPLE_EXON
BX640747	BX640747	4208	4188	1	DKFZphlcc3_118l14	0	-1	0	0	MAP	noCpG									genomic_polyA	Atail	no	nopAsignal	noSS	ACONT	BAD_CONT
BX640748	BX640748	3884	3866	1	DKFZphlcc3_118m19	0	-1	9	0.0514933	MAP	noCpG									nogenomic_polyA	Atail	no	nopAsignal	noSS	NORM	QUESTIONABLE_SINGLE_EXON
BX640749	BX640749	4582	4468	5	DKFZphlcc3_118o17	0	-1	4	0.0872981	MAP	noCpG									nogenomic_polyA	Atail	yes	AGTAAA	canonical	NORM	GOOD_MULTIPLE_EXON
BX640750	BX640750	6744	6725	1	DKFZphlcc3_126k10	0	0	11	0.118624	MAP	noCpG									nogenomic_polyA	Atail	yes	AGTAAA	unknown	NORM	DELETED_MULTIPLE_EXON
BX640751	BX640751	5218	5191	7	DKFZphlcc3_126n24	0	-8	12	0.191644	MAP	noCpG									genomic_polyA	Atail	yes	AATAAA	canonical	NORM	GOOD_MULTIPLE_EXON
BX640752	BX640752	4573	4564	2	DKFZphlcc3_182f20	0	0	4	0.0656024	MAP	noCpG									nogenomic_polyA	Atail	yes	TATAAA	canonical	NORM	GOOD_MULTIPLE_EXON
BX640753	BX640753	4090	4031	2	DKFZphlcc3_182l3	0	2	33	0.562347	MAP	noCpG									nogenomic_polyA	Atail	yes	AATAAA	canonical	NORM	GOOD_MULTIPLE_EXON
BX640754	BX640754	4248	4217	27	DKFZphlcc3_207b22	0	-13	5	0.117702	MAP	CpG									nogenomic_polyA	Atail	no	nopAsignal	canonical	NORM	QUESTIONABLE_MULTIPLE_EXON
BX640755	BX640755	2702	2682	3	DKFZphlcc3_207c24	0	0	6	0.222058	MAP	CpG					FLAM_C	SINE/Alu			nogenomic_polyA	Atail	yes	AATAAA	canonical	NORM	GOOD_MULTIPLE_EXON
BX640756	BX640756	3700	3683	6	DKFZphlcc3_207h5	0	-1	1	0.027027	MAP	noCpG									nogenomic_polyA	Atail	yes	AATAAA	canonical	NORM	GOOD_MULTIPLE_EXON
BX640757	BX640757	6467	6439	1	DKFZphlcc3_25h3	5	-9	6	0.0773156	MAP	noCpG									nogenomic_polyA	Atail	yes	AATAAA	noSS	NORM	GOOD_MULTIPLE_EXON_SEXON
BX640759	BX640759	3412	3391	13	DKFZphlcc3_263e11	1	-1	8	0.234467	MAP	CpG					AluSx	SINE/Alu			genomic_polyA	Atail	no	nopAsignal	canonical	NORM	QUESTIONABLE_MULTIPLE_EXON
BX640760	BX640760	5125	5105	34	DKFZphlcc3_263i3	0	-1	4	0.0780488	MAP	noCpG									genomic_polyA	Atail	no	nopAsignal	canonical	NORM	QUESTIONABLE_MULTIPLE_EXON
BX640761	BX640761	3258	3223	6	DKFZphlcc3_263l6	0	0	2	0.0613874	MAP	noCpG									nogenomic_polyA	Atail	yes	AATAAA	canonical	NORM	GOOD_MULTIPLE_EXON
BX640762	BX640762	1764	1744	14	DKFZphlcc3_266b14	1	-1	2	0.113379	MAP	CpG							(A)n	Simple_repeat	genomic_polyA	Atail	no	nopAsignal	non-canonical	ICONT	BAD_CONT
BX640763	BX640763	3570	3559	18	DKFZphlcc3_210i1	2	-1	11	0.252101	MAP	CpG									nogenomic_polyA	Atail	no	nopAsignal	unknown	NORM	DELETED_MULTIPLE_EXON
BX640764	BX640764	4593	4584	1	DKFZphlcc3_183j4	3	-1	7	0.152406	MAP	noCpG									nogenomic_polyA	Atail	yes	AATAAA	noSS	NORM	GOOD_MULTIPLE_EXON_SEXON
BX640765	BX640765	2382	2374	1	DKFZphlcc3_193b2	1	-1	2	0.0839631	MAP	noCpG					LTR37A	LTR/MER4-group			nogenomic_polyA	Atail	yes	AATAAA	noSS	NORM	GOOD_MULTIPLE_EXON_SEXON
BX640766	BX640766	3605	3595	11	DKFZphlcc3_210c19	1	-1	7	0.194175	MAP	noCpG									nogenomic_polyA	Atail	yes	AATAAA	canonical	NORM	GOOD_MULTIPLE_EXON
BX640767	BX640767	3625	3625	1	DKFZphlcc3_210c9	1	5	18	0.468966	MAP	noCpG					L1	LINE/L1			nogenomic_polyA	noAtail	yes	AATAAA	noSS	NORM	QUESTIONABLE_SINGLE_EXON
BX640768	BX640768	3786	3761	1	DKFZphlcc3_129b7	0	-4	13	0.34337	MAP	noCpG					AluY	SINE/Alu			genomic_polyA	Atail	no	nopAsignal	noSS	ACONT	BAD_CONT
BX640769	BX640769	4377	4354	1	DKFZphlcc3_129c9	0	-1	7	0.159927	MAP	noCpG	L2	LINE/L2	L2	LINE/L2	AluJo/FLAM	SINE/Alu			genomic_polyA	Atail	no	nopAsignal	noSS	ACONT	BAD_CONT
BX640770	BX640770	4149	4129	3	DKFZphlcc3_129f7	0	0	9	0.21692	MAP	noCpG							(A)n	Simple_repeat	genomic_polyA	Atail	no	nopAsignal	canonical	ICONT	BAD_CONT
BX640771	BX640771	3962	3949	1	DKFZphlcc3_129g9	2	-7	16	0.151439	MAP	noCpG									nogenomic_polyA	noAtail	yes	AATAAA	noSS	NORM	QUESTIONABLE_SINGLE_EXON
BX640772	BX640772	4851	4823	1	DKFZphlcc3_129p2	0	-1	21	0.412286	MAP	noCpG					AluSg	SINE/Alu	(A)n	Simple_repeat	genomic_polyA	Atail	no	nopAsignal	noSS	ACONT	BAD_CONT
BX640773	BX640773	3700	3690	2	DKFZphlcc3_210d9					2hits	noCpG									nogenomic_polyA	Atail	no	nopAsignal	noSS		CHIMERIC
BX640774	BX640774	3595	3582	13	DKFZphlcc3_210e10	2	-1	4	0.0834492	MAP	noCpG									nogenomic_polyA	Atail	yes	AATAAA	canonical	NORM	GOOD_MULTIPLE_EXON
BX640775	BX640775	4180	4171	1	DKFZphlcc3_210e21	0	-1	10	0.0478469	MAP	noCpG	MLT1G	LTR/MaLR					(A)n	Simple_repeat	genomic_polyA	Atail	no	nopAsignal	noSS	ACONT	BAD_CONT
BX640776	BX640776	3575	3559	1	DKFZphlcc3_210f1	1	-1	3	0.0839161	MAP	noCpG									nogenomic_polyA	Atail	yes	AATAAA	noSS	NORM	GOOD_MULTIPLE_EXON_SEXON
BX640777	BX640777	4000	4000	3	DKFZphlcc3_210g2	2	4	6	0.125	MAP	noCpG							(A)n	Simple_repeat	genomic_polyA	noAtail	no	nopAsignal	canonical	NORM	QUESTIONABLE_MULTIPLE_EXON
BX640778	BX640778	3725	3693	1	DKFZphlcc3_210l14	0	-11	6	0.134228	MAP	noCpG	L2	LINE/L2	L2	LINE/L2	AluSg	SINE/Alu			genomic_polyA	Atail	no	nopAsignal	noSS	ACONT	BAD_CONT
BX640779	BX640779	3834	3813	1	DKFZphlcc3_210l15	0	-1	8	0.156495	MAP	noCpG									nogenomic_polyA	Atail	yes	AATAAA	noSS	NORM	GOOD_MULTIPLE_EXON_SEXON
BX640780	BX640780	3661	3641	7	DKFZphlcc3_210m11					7hits	noCpG					LTR8A	LTR/Retroviral			nogenomic_polyA	Atail	no	nopAsignal	unknown		CHIMERIC
BX640781	BX640781	3198	3182	6	DKFZphlcc3_226c20					2hits	noCpG	MER47	DNA/MER2_type	MER47	DNA/MER2_type			AluY	SINE/Alu	nogenomic_polyA	Atail	yes	AATAAA	antisense		CHIMERIC
BX640782	BX640782	2401	2401	1	DKFZphlcc3_237a3	1	1	4	0.166597	MAP	noCpG	MIR	SINE/MIR			AluY	SINE/Alu			genomic_polyA	Atail	no	nopAsignal	noSS	ACONT	BAD_CONT
BX640783	BX640783	5357	5331	2	DKFZphlcc3_226h21	0	-1	8	0.13067	MAP	noCpG					AluSx	SINE/Alu	(A)n	Simple_repeat	genomic_polyA	Atail	no	nopAsignal	unknown	ICONT	BAD_CONT
BX640784	BX640784	4980	4970	19	DKFZphlcc3_32l14	2	-1	7	0.100402	MAP	CpG									nogenomic_polyA	Atail	no	nopAsignal	canonical	NORM	QUESTIONABLE_MULTIPLE_EXON
BX640785	BX640785	5025	5013	2	DKFZphlcc3_70b8	2	-2	9	0.179104	MAP	CpG									nogenomic_polyA	noAtail	yes	AGTAAA	canonical	NORM	QUESTIONABLE_MULTIPLE_EXON
BX640786	BX640786	4507	4491	30	DKFZphlcc3_27i6	0	-1	5	0.110939	MAP	CpG									nogenomic_polyA	Atail	yes	AATAAA	canonical	NORM	GOOD_MULTIPLE_EXON
BX640787	BX640787	5939	5928	27	DKFZphlcc3_32k24	3	-1	11	0.151541	MAP	CpG									nogenomic_polyA	Atail	no	nopAsignal	non-canonical	NORM	QUESTIONABLE_MULTIPLE_EXON
BX640788	BX640788	3745	3726	1	DKFZphlcc3_210o16	0	-1	11	0.186916	MAP	noCpG					L1M4	LINE/L1	L1M4	LINE/L1	genomic_polyA	Atail	no	nopAsignal	noSS	RCONT	BAD_CONT
BX640789	BX640789	3584	3560	27	DKFZphlcc3_75k20	1	0	2	0.0558036	MAP	CpG									nogenomic_polyA	Atail	yes	AATAAA	canonical	NORM	GOOD_MULTIPLE_EXON
BX640790	BX640790	3110	3100	4	DKFZphlcc3_183e11	3	-1	5	0.160772	MAP	noCpG									nogenomic_polyA	Atail	yes	AATAAA	canonical	NORM	GOOD_MULTIPLE_EXON
BX640791	BX640791	2830	2813	1	DKFZphlcc3_183g4	582	-6	14	0.424028	5UM	noCpG	AluY	SINE/Alu			L1MC1	LINE/L1	(GAAAA)n	Simple_repeat	genomic_polyA	Atail	yes	AGTAAA	noSS		UNMAPPED
BX640792	BX640792	2430	2418	1	DKFZphlcc3_193f24	3	-1	1	0.0411523	MAP	noCpG									nogenomic_polyA	Atail	yes	ATTAAA	noSS	NORM	GOOD_MULTIPLE_EXON_SEXON
BX640793	BX640793	2690	2678	23	DKFZphlcc3_193l13	3	-1	3	0.111524	MAP	noCpG									nogenomic_polyA	Atail	yes	AATAAA	unknown	NORM	DELETED_MULTIPLE_EXON
BX640794	BX640794	2150	2139	1	DKFZphlcc3_193m14	2	-1	11	0.418605	MAP	noCpG									nogenomic_polyA	Atail	yes	AATAAA	noSS	NORM	GOOD_MULTIPLE_EXON_SEXON
BX640795	BX640795	5024	5015	2	DKFZphlcc3_32n19	0	-3	10	0.119427	MAP	noCpG					AluSx	SINE/Alu			genomic_polyA	Atail	no	nopAsignal	unknown	ACONT	BAD_CONT
BX640796	BX640796	7447	7383	15	DKFZphlcc3_69e4	1	-1	5	0.0537129	MAP	noCpG									nogenomic_polyA	Atail	yes	AATAAA	canonical	NORM	GOOD_MULTIPLE_EXON
BX640797	BX640797	3625	3578	6	DKFZphlcc3_69f19	0	2	4	0.110345	MAP	CpG	GC_rich	Low_complexity			L2	LINE/L2			nogenomic_polyA	Atail	yes	AATAAA	canonical	NORM	GOOD_MULTIPLE_EXON
BX640798	BX640798	3070	3018	6	DKFZphlcc3_75h5	5	-1	5	0.162866	MAP	CpG									nogenomic_polyA	Atail	yes	AATAAA	unknown	NORM	DELETED_MULTIPLE_EXON
BX640799	BX640799	4286	4273	32	DKFZphlcc3_46i7	2	-1	4	0.0933271	MAP	noCpG									nogenomic_polyA	Atail	yes	ATTAAA	unknown	NORM	DELETED_MULTIPLE_EXON
BX640800	BX640800	3183	3161	9	DKFZphlcc3_75k21	1	-1	0	0	MAP	noCpG									nogenomic_polyA	Atail	yes	AATAAA	unknown	NORM	DELETED_MULTIPLE_EXON
BX640801	BX640801	2955	2945	13	DKFZphlcc3_76j20	2	-1	10	0.135364	MAP	CpG									nogenomic_polyA	Atail	no	nopAsignal	canonical	NORM	QUESTIONABLE_MULTIPLE_EXON
BX640802	BX640802	7951	7951	46	DKFZphlcc3_9f21	3	4	11	0.138347	MAP	CpG									nogenomic_polyA	noAtail	yes	AATAAA	unknown	NORM	DELETED_MULTIPLE_EXON
BX640803	BX640803	8421	8389	46	DKFZphlcc3_70o15	0	-2	12	0.130626	MAP	CpG									nogenomic_polyA	Atail	yes	AATAAA	canonical	NORM	GOOD_MULTIPLE_EXON
BX640804	BX640804	1711	1689	10	DKFZphlcc3_237i12	2	-8	3	0.175336	MAP	noCpG									nogenomic_polyA	Atail	yes	AATATA	canonical	NORM	GOOD_MULTIPLE_EXON
BX640805	BX640805	2003	1985	3	DKFZphlcc3_237m14	3	-9	3	0.149775	MAP	CpG									nogenomic_polyA	Atail	yes	ATTAAA	canonical	NORM	GOOD_MULTIPLE_EXON
BX640806	BX640806	1670	1658	4	DKFZphlcc3_237m20	2	-1	2	0.11976	MAP	noCpG									nogenomic_polyA	Atail	yes	AATAAA	unknown	NORM	DELETED_MULTIPLE_EXON
BX640807	BX640807	2362	2339	16	DKFZphlcc3_237n1	0	-2	4	0.127011	MAP	noCpG									nogenomic_polyA	Atail	yes	AATATA	canonical	NORM	GOOD_MULTIPLE_EXON
BX640808	BX640808	1930	1912	1	DKFZphlcc3_237n24	0	-1	13	0.673575	MAP	noCpG					AluSg	SINE/Alu	(A)n	Simple_repeat	genomic_polyA	Atail	no	nopAsignal	noSS	ACONT	BAD_CONT
BX640809	BX640809	2970	2946	1	DKFZphlcc3_249d13	0	13	4	0.13468	MAP	noCpG	THE1-INTERNAL	LTR/MaLR	THE1B-internal	LTR/MaLR			(CAA)n	Simple_repeat	genomic_polyA	Atail	no	nopAsignal	noSS	ACONT	BAD_CONT
BX640810	BX640810	3020	3008	2	DKFZphlcc3_249o2					2hits	noCpG									nogenomic_polyA	Atail	yes	AATAAA	noSS		CHIMERIC
BX640811	BX640811	5835	5820	2	DKFZphlcc3_46n14	1	-1	23	0.359897	MAP	noCpG									nogenomic_polyA	Atail	yes	AATAAA	unknown	NORM	DELETED_MULTIPLE_EXON
BX640812	BX640812	2956	2853	18	DKFZphlcc3_209c17	0	-1	2	0.067659	MAP	CpG									nogenomic_polyA	Atail	yes	AATAAA	canonical	NORM	GOOD_MULTIPLE_EXON
BX640813	BX640813	4100	4078	22	DKFZphlcc3_224c21	0	-2	2	0.0487805	MAP	CpG									nogenomic_polyA	Atail	yes	ATTAAA	non-canonical	NORM	GOOD_MULTIPLE_EXON
BX640814	BX640814	5929	5857	15	DKFZphlcc3_224n8	0	-1	12	0.202395	MAP	noCpG									nogenomic_polyA	Atail	yes	AATAAA	canonical	NORM	GOOD_MULTIPLE_EXON
BX640815	BX640815	4680	4654	12	DKFZphlcc3_150p16	0	-4	4	0.0641026	MAP	noCpG									nogenomic_polyA	Atail	yes	AATAAA	canonical	NORM	GOOD_MULTIPLE_EXON
BX640816	BX640816	4692	4671	17	DKFZphlcc3_151g19	0	-5	1	0.0213129	MAP	CpG					L1MC/D	LINE/L1			nogenomic_polyA	Atail	yes	AATAAA	unknown	NORM	DELETED_MULTIPLE_EXON
BX640817	BX640817	3914	3892	2	DKFZphlcc3_174d5	1	0	4	0.102197	MAP	noCpG									nogenomic_polyA	Atail	yes	ATTAAA	canonical	NORM	GOOD_MULTIPLE_EXON
BX640818	BX640818	2960	2908	1	DKFZphlcc3_174n6	0	-2	2	0.0675676	MAP	noCpG							(TTTA)n	Simple_repeat	nogenomic_polyA	Atail	yes	AATAAA	noSS	NORM	GOOD_MULTIPLE_EXON_SEXON
BX640819	BX640819	3945	3925	20	DKFZphlcc3_174o10	1	-1	3	0.0760456	MAP	CpG									nogenomic_polyA	Atail	yes	AATAAA	canonical	NORM	GOOD_MULTIPLE_EXON
BX640820	BX640820	3732	3710	20	DKFZphlcc3_189l24	0	-2	5	0.133976	MAP	noCpG									nogenomic_polyA	Atail	yes	AATAAA	canonical	NORM	GOOD_MULTIPLE_EXON
BX640821	BX640821	3787	3766	14	DKFZphlcc3_189m5	5	-2	4	0.105625	MAP	noCpG									nogenomic_polyA	Atail	yes	AATAAA	canonical	NORM	GOOD_MULTIPLE_EXON
BX640822	BX640822	1725	1581	7	DKFZphlcc3_189m8	1	-1	84	1.97101	IUM	noCpG									nogenomic_polyA	Atail	yes	AATAAA	unknown		UNMAPPED
BX640823	BX640823	1497	1424	2	DKFZphlcc3_218f11	0	-1	1	0.0668003	MAP	noCpG									nogenomic_polyA	Atail	no	nopAsignal	canonical	NORM	QUESTIONABLE_MULTIPLE_EXON
BX640824	BX640824	1632	1580	9	DKFZphlcc3_218m24	3	-1	69	3.30882	IUM	noCpG									nogenomic_polyA	Atail	yes	AATAAA	unknown		UNMAPPED
BX640825	BX640825	2210	2210	7	DKFZphlcc3_205j6	1	0	3	0.135747	MAP	CpG	GC_rich	Low_complexity							nogenomic_polyA	noAtail	no	nopAsignal	canonical	NORM	QUESTIONABLE_MULTIPLE_EXON
BX640826	BX640826	2563	2538	6	DKFZphlcc3_205l12	0	-23	2	0.0390168	MAP	noCpG					AluSg	SINE/Alu	AluYa5/8	SINE/Alu	nogenomic_polyA	Atail	no	nopAsignal	unknown	ICONT	BAD_CONT
BX640827	BX640827	4017	3987	22	DKFZphlcc3_205m1	16	-6	6	0.149365	MAP	noCpG									nogenomic_polyA	Atail	yes	AATAAA	canonical	NORM	GOOD_MULTIPLE_EXON
BX640828	BX640828	3272	3252	19	DKFZphlcc3_205n7	0	-7	4	0.122249	MAP	noCpG									nogenomic_polyA	Atail	no	nopAsignal	canonical	NORM	QUESTIONABLE_MULTIPLE_EXON
BX640829	BX640829	3744	3722	5	DKFZphlcc3_205o1	1	-1	4	0.106838	MAP	CpG									nogenomic_polyA	Atail	no	nopAsignal	non-canonical	NORM	QUESTIONABLE_MULTIPLE_EXON
BX640830	BX640830	2726	2661	3	DKFZphlcc3_205p21					3hits	noCpG	AluY	SINE/Alu			MER9	LTR/Retroviral	MER9	LTR/Retroviral	nogenomic_polyA	Atail	no	nopAsignal	noSS		CHIMERIC
BX640831	BX640831	3958	3920	20	DKFZphlcc3_209b3	1	-2	7	0.176857	MAP	CpG									nogenomic_polyA	Atail	yes	AATAAA	canonical	NORM	GOOD_MULTIPLE_EXON
BX640832	BX640832	3611	3591	3	DKFZphlcc3_209o14					2hits	noCpG					AluJb	SINE/Alu			nogenomic_polyA	Atail	no	nopAsignal	noSS		CHIMERIC
BX640833	BX640833	2622	2600	12	DKFZphlcc3_213b12	0	-2	3	0.114416	MAP	noCpG									nogenomic_polyA	Atail	yes	AATAAA	canonical	NORM	GOOD_MULTIPLE_EXON
BX640834	BX640834	3341	3314	2	DKFZphlcc3_213b14	0	-24	6	0.179587	MAP	noCpG									genomic_polyA	Atail	no	nopAsignal	unknown	ACONT	BAD_CONT
BX640835	BX640835	2383	2361	6	DKFZphlcc3_213e24	1	0	1	0.0419639	MAP	noCpG									nogenomic_polyA	Atail	yes	AATAAA	non-canonical	NORM	GOOD_MULTIPLE_EXON
BX640836	BX640836	2628	2606	12	DKFZphlcc3_213g14	0	-1	3	0.0761035	MAP	noCpG									nogenomic_polyA	Atail	yes	AATAAA	canonical	NORM	GOOD_MULTIPLE_EXON
BX640837	BX640837	2624	2601	20	DKFZphlcc3_213p10	1	-3	3	0.114329	MAP	noCpG									nogenomic_polyA	Atail	yes	ATTAAA	canonical	NORM	GOOD_MULTIPLE_EXON
BX640838	BX640838	3077	3025	12	DKFZphlcc3_216d21	1	-6	2	0.0649984	MAP	CpG									nogenomic_polyA	Atail	no	nopAsignal	canonical	NORM	QUESTIONABLE_MULTIPLE_EXON
BX640839	BX640839	3108	3086	2	DKFZphlcc3_216k20	0	-6	3	0.0965251	MAP	noCpG					L2	LINE/L2			nogenomic_polyA	Atail	yes	AATAAA	canonical	NORM	GOOD_MULTIPLE_EXON
BX640841	BX640841	2685	2595	9	DKFZphlcc3_216l21	0	-8	1	0.0372439	MAP	noCpG									nogenomic_polyA	Atail	yes	AATAAA	canonical	NORM	GOOD_MULTIPLE_EXON
BX640842	BX640842	2811	2786	28	DKFZphlcc3_216o13	0	-23	10	0.355745	MAP	noCpG									nogenomic_polyA	Atail	no	nopAsignal	unknown	NORM	DELETED_MULTIPLE_EXON
BX640843	BX640843	4062	4020	1	DKFZphlcc3_224b14	0	-3	11	0.221566	MAP	noCpG	AluSg	SINE/Alu	Alu	SINE/Alu	L2	LINE/L2			nogenomic_polyA	Atail	yes	AGTAAA	noSS	NORM	GOOD_MULTIPLE_EXON_SEXON
BX640844	BX640844	4011	3990	1	DKFZphlcc3_224k9	0	-17	2	0.0498629	MAP	noCpG					AluSg	SINE/Alu			nogenomic_polyA	Atail	no	nopAsignal	noSS	NORM	QUESTIONABLE_SINGLE_EXON
BX640845	BX640845	2867	2788	14	DKFZphlcc3_229e4	1	-4	7	0.244158	MAP	noCpG									nogenomic_polyA	Atail	yes	ATTAAA	unknown	NORM	DELETED_MULTIPLE_EXON
BX640846	BX640846	1767	1741	4	DKFZphlcc3_273n23	1	-6	2	0.113186	MAP	CpG									nogenomic_polyA	Atail	yes	AATAAA	canonical	NORM	GOOD_MULTIPLE_EXON
BX640847	BX640847	1587	1565	6	DKFZphlcc3_235j11	1	-3	238	1.44928	IUM	noCpG									nogenomic_polyA	Atail	yes	AATAAA	unknown		UNMAPPED
BX640848	BX640848	3639	3615	13	DKFZphlcc3_229h23	1	-3	6	0.16488	MAP	CpG	GC_rich	Low_complexity							nogenomic_polyA	Atail	yes	TATAAA	non-canonical	NORM	GOOD_MULTIPLE_EXON
BX640849	BX640849	2887	2864	6	DKFZphlcc3_229i10					2hits	noCpG	AluJo	SINE/Alu							nogenomic_polyA	Atail	yes	ATTAAA	canonical		CHIMERIC
BX640850	BX640850	2799	2777	4	DKFZphlcc3_229l22	0	-7	4	0.142908	MAP	noCpG									nogenomic_polyA	Atail	yes	AATAAA	canonical	NORM	GOOD_MULTIPLE_EXON
BX640851	BX640851	2781	2687	7	DKFZphlcc3_229h2	0	-1	4	0.143833	MAP	noCpG									nogenomic_polyA	Atail	yes	AATAAA	canonical	NORM	GOOD_MULTIPLE_EXON
BX640852	BX640852	4838	4816	9	DKFZphlcc3_235n3					2hits	noCpG									nogenomic_polyA	Atail	yes	AATAAA	noSS		CHIMERIC
BX640853	BX640853	1655	1633	10	DKFZphlcc3_235c11	1	-1	67	2.59819	IUM	noCpG									nogenomic_polyA	Atail	yes	AATAAA	unknown		UNMAPPED
BX640854	BX640854	1670	1563	8	DKFZphlcc3_235l19	1	-1	67	1.85629	IUM	noCpG									nogenomic_polyA	Atail	yes	AATAAA	unknown		UNMAPPED
BX640855	BX640855	3922	3900	1	DKFZphlcc3_245e24	0	-20	15	0.356961	MAP	noCpG	AluSx	SINE/Alu	Alu	SINE/Alu					nogenomic_polyA	Atail	no	nopAsignal	noSS	NORM	QUESTIONABLE_SINGLE_EXON
BX640856	BX640856	5025	5003	2	DKFZphlcc3_245h19					2hits	CpG					AluY	SINE/Alu	AluY	SINE/Alu	genomic_polyA	Atail	no	nopAsignal	noSS		CHIMERIC
BX640857	BX640857	4898	4877	1	DKFZphlcc3_245h9	0	-19	19	0.34708	MAP	noCpG			MER44D	DNA/MER2_type					nogenomic_polyA	Atail	no	nopAsignal	noSS	NORM	QUESTIONABLE_SINGLE_EXON
BX640858	BX640858	5177	5150	1	DKFZphlcc3_245l18	0	-23	4	0.0579486	MAP	noCpG					THE1C	LTR/MaLR			nogenomic_polyA	Atail	no	nopAsignal	noSS	NORM	QUESTIONABLE_SINGLE_EXON
BX640859	BX640859	4723	4695	3	DKFZphlcc3_245m4	53	-26	10	0.169384	5UM	noCpG									nogenomic_polyA	Atail	no	nopAsignal	antisense		UNMAPPED
BX640860	BX640860	4092	4034	11	DKFZphlcc3_245m9	1	-2	3	0.0733138	MAP	CpG									nogenomic_polyA	Atail	no	nopAsignal	canonical	NORM	QUESTIONABLE_MULTIPLE_EXON
BX640861	BX640861	3170	3148	1	DKFZphlcc3_250c20	5	-1	0	0	MAP	noCpG	AluSx	SINE/Alu							nogenomic_polyA	Atail	yes	AATAAA	noSS	NORM	GOOD_MULTIPLE_EXON_SEXON
BX640862	BX640862	2654	2557	12	DKFZphlcc3_250f20	0	-1	6	0.226074	MAP	noCpG									nogenomic_polyA	Atail	yes	AATAAA	unknown	NORM	DELETED_MULTIPLE_EXON
BX640863	BX640863	2922	2900	4	DKFZphlcc3_250l14	0	-20	2	0.0684463	MAP	noCpG					AluSq	SINE/Alu			nogenomic_polyA	Atail	no	nopAsignal	unknown	NORM	DELETED_MULTIPLE_EXON
BX640865	BX640865	2878	2858	2	DKFZphlcc3_250m19	0	-18	4	0.138985	MAP	noCpG									genomic_polyA	Atail	yes	AATAAA	canonical	NORM	GOOD_MULTIPLE_EXON
BX640866	BX640866	4059	4037	10	DKFZphlcc3_250n9	0	-1	4	0.0985464	MAP	noCpG									nogenomic_polyA	Atail	yes	AATAAA	canonical	NORM	GOOD_MULTIPLE_EXON
BX640867	BX640867	3758	3728	1	DKFZphlcc3_250o24	1	-22	4	0.0798297	MAP	CpG					AluSx	SINE/Alu	L2	LINE/L2	nogenomic_polyA	Atail	no	nopAsignal	noSS	RCONT	BAD_CONT
BX640868	BX640868	6157	6134	5	DKFZphlcc3_5c19	1	-2	15	0.243625	MAP	CpG									nogenomic_polyA	Atail	yes	AATAAA	canonical	NORM	GOOD_MULTIPLE_EXON
BX640869	BX640869	4596	4574	5	DKFZphlcc3_66h22	1	-1	9	0.195822	MAP	CpG									nogenomic_polyA	Atail	yes	AATAAA	canonical	NORM	GOOD_MULTIPLE_EXON
BX640870	BX640870	3050	3028	9	DKFZphlcc3_72c6	0	0	4	0.131148	MAP	CpG	GC_rich	Low_complexity							nogenomic_polyA	Atail	yes	AATAAA	canonical	NORM	GOOD_MULTIPLE_EXON
BX640871	BX640871	2112	2091	1	DKFZphlcc3_78c11	0	-4	6	0.284091	MAP	noCpG									nogenomic_polyA	Atail	yes	AATAAA	noSS	NORM	GOOD_MULTIPLE_EXON_SEXON
BX640872	BX640872	7114	7093	1	DKFZphlcc3_115p20	0	-14	8	0.112454	MAP	noCpG					L1M4	LINE/L1	L1M4	LINE/L1	nogenomic_polyA	Atail	yes	CATAAA	noSS	NORM	GOOD_MULTIPLE_EXON_SEXON
BX640873	BX640873	4265	4171	25	DKFZphlcc3_172n4	0	-1	4	0.0937866	MAP	CpG									nogenomic_polyA	Atail	yes	AATAAA	canonical	NORM	GOOD_MULTIPLE_EXON
BX640874	BX640874	1732	1594	7	DKFZphlcc3_213c15	1	-1	44	0.981524	MAP	noCpG									nogenomic_polyA	Atail	yes	AATAAA	unknown	NORM	DELETED_MULTIPLE_EXON
BX640875	BX640875	8411	8390	46	DKFZphlcc3_66o11	1	0	14	0.166449	MAP	CpG									nogenomic_polyA	Atail	yes	AATAAA	canonical	NORM	GOOD_MULTIPLE_EXON
BX640876	BX640876	1877	1856	6	DKFZphncc1_44c22	0	-16	7	0.372936	MAP	noCpG									nogenomic_polyA	Atail	yes	AATAAA	unknown	NORM	DELETED_MULTIPLE_EXON
BX640877	BX640877	5016	4994	8	DKFZphlcc3_170g3	0	-4	10	0.199362	MAP	CpG									nogenomic_polyA	Atail	yes	TATAAA	canonical	NORM	GOOD_MULTIPLE_EXON
BX640878	BX640878	3807	3786	6	DKFZphlcc3_189a19	0	-2	6	0.157604	MAP	noCpG									nogenomic_polyA	Atail	yes	AATAAA	canonical	NORM	GOOD_MULTIPLE_EXON
BX640879	BX640879	6782	6756	28	DKFZphlcc3_95a11	1	-9	10	0.147449	MAP	CpG									nogenomic_polyA	Atail	yes	AATAAA	canonical	NORM	GOOD_MULTIPLE_EXON
BX640880	BX640880	5539	5518	1	DKFZphlcc3_125a19	0	-13	12	0.180538	MAP	noCpG	(T)n	Simple_repeat	MIR	SINE/MIR					nogenomic_polyA	Atail	no	nopAsignal	noSS	NORM	QUESTIONABLE_SINGLE_EXON
BX640881	BX640881	7605	7579	6	DKFZphlcc3_125d2	1	-5	4	0.0394477	MAP	CpG					Charlie5	DNA/MER1_type	Charlie5	DNA/MER1_type	nogenomic_polyA	Atail	yes	AATAAA	canonical	NORM	GOOD_MULTIPLE_EXON
BX640882	BX640882	5447	5425	1	DKFZphlcc3_125j2	0	-19	9	0.165229	MAP	noCpG					AluJb	SINE/Alu			nogenomic_polyA	Atail	no	nopAsignal	noSS	NORM	QUESTIONABLE_SINGLE_EXON
BX640883	BX640883	4102	4082	13	DKFZphlcc3_54h20	0	-1	1	0.0243784	MAP	noCpG					AluJo	SINE/Alu	(A)n	Simple_repeat	genomic_polyA	Atail	no	nopAsignal	non-canonical	ICONT	BAD_CONT
BX640884	BX640884	2975	2926	5	DKFZphlcc3_74o19	2	-1	1	0.0336134	MAP	CpG									nogenomic_polyA	Atail	yes	TATAAA	canonical	NORM	GOOD_MULTIPLE_EXON
BX640885	BX640885	3564	3495	5	DKFZphlcc3_117l23	0	-3	11	0.16835	MAP	noCpG	AT_rich	Low_complexity							nogenomic_polyA	Atail	yes	AATAAA	canonical	NORM	GOOD_MULTIPLE_EXON
BX640886	BX640886	4759	4739	1	DKFZphlcc3_120c6	0	-1	6	0.0840513	MAP	noCpG									nogenomic_polyA	Atail	yes	AATAAA	noSS	NORM	GOOD_MULTIPLE_EXON_SEXON
BX640887	BX640887	5277	5180	7	DKFZphlcc3_28b3	0	-1	14	0.170551	MAP	CpG									nogenomic_polyA	Atail	yes	AATAAA	unknown	NORM	DELETED_MULTIPLE_EXON
BX640888	BX640888	3801	3723	1	DKFZphlcc3_120h20	0	-8	8	0.210471	MAP	noCpG									nogenomic_polyA	Atail	yes	ATTAAA	noSS	NORM	GOOD_MULTIPLE_EXON_SEXON
BX640889	BX640889	3727	3691	2	DKFZphlcc3_120i8	0	-2	2	0.0536625	MAP	noCpG									nogenomic_polyA	Atail	yes	AATAAA	noSS	NORM	DELETED_SINGLE_EXON
BX640890	BX640890	1836	1815	3	DKFZphlcc3_234b23	0	-1	2	0.108932	MAP	noCpG									genomic_polyA	Atail	yes	AATAAA	canonical	NORM	GOOD_MULTIPLE_EXON
BX640891	BX640891	3151	3133	16	DKFZphlcc3_248d4	0	-1	2	0.0634719	MAP	noCpG									nogenomic_polyA	Atail	yes	ATTAAA	unknown	NORM	DELETED_MULTIPLE_EXON
BX640892	BX640892	3050	3032	5	DKFZphlcc3_248o20	0	-1	9	0.295082	MAP	noCpG									nogenomic_polyA	Atail	yes	AATAAA	canonical	NORM	GOOD_MULTIPLE_EXON
BX640893	BX640893	3267	3247	1	DKFZphlcc3_248p15	0	-1	1	0.0306091	MAP	noCpG									nogenomic_polyA	Atail	yes	ATTAAA	noSS	NORM	GOOD_MULTIPLE_EXON_SEXON
BX640894	BX640894	3936	3917	2	DKFZphlcc3_35g14					2hits	noCpG									nogenomic_polyA	Atail	yes	CATAAA	noSS		CHIMERIC
BX640895	BX640895	3049	2973	8	DKFZphlcc3_35k9					3hits	noCpG									nogenomic_polyA	Atail	yes	AATAAA	canonical		CHIMERIC
BX640896	BX640896	6248	6228	24	DKFZphlcc3_42e22	0	-2	13	0.176056	MAP	noCpG									genomic_polyA	Atail	no	nopAsignal	canonical	NORM	QUESTIONABLE_MULTIPLE_EXON
BX640897	BX640897	6208	6189	1	DKFZphlcc3_54b5	0	-1	12	0.193299	MAP	noCpG	THE1C	LTR/MaLR	L1M4	LINE/L1	AluYa5	SINE/Alu			genomic_polyA	Atail	no	nopAsignal	noSS	ACONT	BAD_CONT
BX640898	BX640898	4136	4116	5	DKFZphlcc3_54c10	0	-4	10	0.169246	MAP	noCpG									nogenomic_polyA	Atail	yes	AATAAA	canonical	NORM	GOOD_MULTIPLE_EXON
BX640899	BX640899	3209	3181	19	DKFZphlcc3_54d13	0	-8	4	0.124649	MAP	noCpG									nogenomic_polyA	Atail	yes	ATTAAA	canonical	NORM	GOOD_MULTIPLE_EXON
BX640900	BX640900	3750	3729	6	DKFZphlcc3_54i5	0	-1	3	0.08	MAP	CpG									genomic_polyA	Atail	no	nopAsignal	canonical	NORM	QUESTIONABLE_MULTIPLE_EXON
BX640901	BX640901	5089	5069	1	DKFZphlcc3_54m4	0	0	12	0	MAP	noCpG			MIR	SINE/MIR					genomic_polyA	Atail	no	nopAsignal	noSS	ACONT	BAD_CONT
BX640902	BX640902	5782	5757	12	DKFZphlcc3_54o17	0	-6	5	0.0864753	MAP	CpG									nogenomic_polyA	Atail	yes	AATAAA	canonical	NORM	GOOD_MULTIPLE_EXON
BX640903	BX640903	7607	7572	20	DKFZphlcc3_106c6	38	-1	10	0.105166	5UM	CpG					LTR8	LTR/Retroviral			nogenomic_polyA	Atail	yes	ATTAAA	canonical		UNMAPPED
BX640904	BX640904	9586	9554	1	DKFZphlcc3_106k8	0	-13	16	0.146046	MAP	noCpG									nogenomic_polyA	Atail	no	nopAsignal	noSS	NORM	QUESTIONABLE_SINGLE_EXON
BX640905	BX640905	10123	10083	42	DKFZphlcc3_106l17	0	-2	7	0.0691495	MAP	CpG									nogenomic_polyA	Atail	yes	ATTAAA	canonical	NORM	GOOD_MULTIPLE_EXON
BX640906	BX640906	5915	5888	1	DKFZphlcc3_113a3	0	-8	6	0.101437	MAP	noCpG					MER5B	DNA/MER1_type			genomic_polyA	Atail	no	nopAsignal	noSS	ACONT	BAD_CONT
BX640907	BX640907	5228	5208	13	DKFZphlcc3_113h11	0	-1	4	0.0765111	MAP	CpG									nogenomic_polyA	Atail	yes	AATAAA	canonical	NORM	GOOD_MULTIPLE_EXON
BX640908	BX640908	5795	5723	15	DKFZphlcc3_113j18	0	-9	14	0.241588	MAP	noCpG	(CA)n	Simple_repeat							nogenomic_polyA	Atail	yes	AATAAA	canonical	NORM	GOOD_MULTIPLE_EXON
BX640909	BX640909	3747	3725	1	DKFZphlcc3_117n12					2hits	noCpG			L2	LINE/L2					nogenomic_polyA	Atail	no	nopAsignal	noSS		CHIMERIC
BX640910	BX640910	3754	3722	1	DKFZphlcc3_120f17	0	-11	13	0.186468	MAP	noCpG					AluJb	SINE/Alu			genomic_polyA	Atail	no	nopAsignal	noSS	ACONT	BAD_CONT
BX640911	BX640911	3666	3646	1	DKFZphlcc3_228f19	0	-1	4	0.109111	MAP	noCpG									genomic_polyA	Atail	no	nopAsignal	noSS	ACONT	BAD_CONT
BX640912	BX640912	2529	2513	10	DKFZphlcc3_234a13	0	-1	3	0.118624	MAP	CpG									nogenomic_polyA	Atail	yes	AATAAA	unknown	NORM	DELETED_MULTIPLE_EXON
BX640913	BX640913	3010	2953	7	DKFZphlcc3_39a12	0	-1	17	0.564784	MAP	noCpG									nogenomic_polyA	Atail	yes	AATAAA	canonical	NORM	GOOD_MULTIPLE_EXON
BX640914	BX640914	4286	4143	26	DKFZphlcc3_39k4	3	-1	10	0.233318	MAP	CpG									nogenomic_polyA	Atail	yes	AATAAA	unknown	NORM	DELETED_MULTIPLE_EXON
BX640915	BX640915	2893	2849	3	DKFZphlno2_15n2	0	-1	7	0.103699	MAP	noCpG					MER33	DNA/MER1_type	Charlie5	DNA/MER1_type	nogenomic_polyA	Atail	yes	AATAAA	canonical	NORM	GOOD_MULTIPLE_EXON
BX640916	BX640916	2040	1894	7	DKFZphlno2_15p10	0	-8	3	0.147059	MAP	CpG									nogenomic_polyA	Atail	yes	AATAAA	canonical	NORM	GOOD_MULTIPLE_EXON
BX640917	BX640917	5292	5272	1	DKFZphlcc3_54h18	0	-1	15	0.283447	MAP	noCpG	L1	LINE/L1	L1P	LINE/L1	AluY	SINE/Alu			genomic_polyA	Atail	no	nopAsignal	noSS	ACONT	BAD_CONT
BX640918	BX640918	10158	10140	1	DKFZphlcc3_109l20	0	-1	20	0.187045	MAP	noCpG					AluSg	SINE/Alu	AluSq	SINE/Alu	genomic_polyA	Atail	no	nopAsignal	noSS	RCONT	BAD_CONT
BX640919	BX640919	11519	11494	1	DKFZphlcc3_109m15	0	-7	56	0.347252	IUM	noCpG	MLT1D	LTR/MaLR							genomic_polyA	Atail	yes	ATTAAA	noSS		UNMAPPED
BX640920	BX640920	4488	4458	26	DKFZphlcc3_169o22	1	-1	6	0.13369	MAP	noCpG									nogenomic_polyA	Atail	yes	AATAAA	canonical	NORM	GOOD_MULTIPLE_EXON
BX640921	BX640921	1418	1395	11	DKFZphlcc3_178g19	1	-2	0	0	MAP	CpG									nogenomic_polyA	Atail	yes	AATAAA	canonical	NORM	GOOD_MULTIPLE_EXON
BX640922	BX640922	2746	2726	16	DKFZphlcc3_178l19	1	-1	3	0.10925	MAP	CpG									nogenomic_polyA	Atail	no	nopAsignal	canonical	NORM	QUESTIONABLE_MULTIPLE_EXON
BX640923	BX640923	5604	5586	12	DKFZphlcc3_123b1	1	-1	19	0.28551	MAP	CpG									nogenomic_polyA	Atail	yes	AATACA	unknown	NORM	DELETED_MULTIPLE_EXON
BX640924	BX640924	3092	3073	5	DKFZphlcc3_252m2	2	-1	10	0.291074	MAP	noCpG									nogenomic_polyA	Atail	yes	AATAAA	canonical	NORM	GOOD_MULTIPLE_EXON
BX640925	BX640925	4207	4187	6	DKFZphlcc3_252n1	0	-2	4	0.0713097	MAP	noCpG									nogenomic_polyA	Atail	yes	AATAAA	unknown	NORM	DELETED_MULTIPLE_EXON
BX640926	BX640926	2799	2779	7	DKFZphncc1_69n19	0	-1	2	0.0714541	MAP	noCpG									nogenomic_polyA	Atail	yes	AATAAA	canonical	NORM	GOOD_MULTIPLE_EXON
BX640927	BX640927	2434	2409	16	DKFZphncc1_70f12	0	-7	5	0.205423	MAP	noCpG									nogenomic_polyA	Atail	yes	AATAAA	unknown	NORM	DELETED_MULTIPLE_EXON
BX640928	BX640928	2368	2349	3	DKFZphncc1_70j23	0	-1	5	0.211149	MAP	CpG			L2	LINE/L2					nogenomic_polyA	Atail	yes	AATAAA	noSS	NORM	QUESTIONABLE_MULTIPLE_EXON
BX640929	BX640929	2396	2376	2	DKFZphncc1_70l13	0	-1	7	0.292154	MAP	noCpG			AluJ/FLAM	SINE/Alu					nogenomic_polyA	Atail	yes	ATTAAA	canonical	NORM	GOOD_MULTIPLE_EXON
BX640930	BX640930	5420	5401	1	DKFZphlcc3_123b19	0	-1	45	0.830258	MAP	noCpG									genomic_polyA	Atail	no	nopAsignal	noSS	ACONT	BAD_CONT
BX640931	BX640931	3463	3444	1	DKFZphlcc3_123b5	0	-1	40	0.981808	MAP	noCpG					AluJo	SINE/Alu			genomic_polyA	Atail	no	nopAsignal	noSS	ACONT	BAD_CONT
BX640932	BX640932	6693	6672	34	DKFZphlcc3_123d12	0	0	0	0	MAP	CpG									genomic_polyA	Atail	yes	AATATA	non-canonical	NORM	GOOD_MULTIPLE_EXON
BX640933	BX640933	3829	3805	3	DKFZphlcc3_123f6	0	-8	45	1.09689	MAP	CpG					AluSx	SINE/Alu			nogenomic_polyA	Atail	no	nopAsignal	canonical	NORM	QUESTIONABLE_MULTIPLE_EXON
BX640934	BX640934	5642	5622	22	DKFZphlcc3_94b6	0	-1	15	0.230415	MAP	noCpG									nogenomic_polyA	Atail	no	nopAsignal	non-canonical	NORM	QUESTIONABLE_MULTIPLE_EXON
BX640935	BX640935	5823	5805	1	DKFZphlcc3_123g10	1	-1	30	0.515198	MAP	noCpG					AluSg	SINE/Alu			genomic_polyA	Atail	no	nopAsignal	noSS	ACONT	BAD_CONT
BX640936	BX640936	5788	5769	1	DKFZphlcc3_123l18	0	-1	7	0.103663	MAP	noCpG					AluSp	SINE/Alu	(A)n	Simple_repeat	genomic_polyA	Atail	no	nopAsignal	noSS	ACONT	BAD_CONT
BX640937	BX640937	2940	2915	4	DKFZphlcc3_123g3	0	-25	4	0.136054	MAP	noCpG					AluY	SINE/Alu			nogenomic_polyA	Atail	no	nopAsignal	antisense	NORM	BAD_ANTISENSE
BX640938	BX640938	5349	5328	1	DKFZphlcc3_123i8	0	-4	13	0.205646	MAP	noCpG			MIR	SINE/MIR	AluJo	SINE/Alu	(A)n	Simple_repeat	genomic_polyA	Atail	no	nopAsignal	noSS	ACONT	BAD_CONT
BX640939	BX640939	5439	5420	7	DKFZphlcc3_123n23	1	-1	11	0.165472	MAP	noCpG									nogenomic_polyA	Atail	yes	CATAAA	canonical	NORM	GOOD_MULTIPLE_EXON
BX640940	BX640940	3639	3615	15	DKFZphlcc3_130b22	0	-1	2	0.0549602	MAP	noCpG									nogenomic_polyA	Atail	yes	AATAAA	canonical	NORM	GOOD_MULTIPLE_EXON
BX640941	BX640941	5148	5121	1	DKFZphlcc3_123p1	0	-7	5	0.0971251	MAP	noCpG					Charlie5	DNA/MER1_type			nogenomic_polyA	Atail	yes	AATAAA	noSS	NORM	GOOD_MULTIPLE_EXON_SEXON
BX640942	BX640942	3216	3188	1	DKFZphlcc3_130i4	0	-7	11	0.155473	MAP	noCpG			MIR	SINE/MIR	AluSx	SINE/Alu	(A)n	Simple_repeat	genomic_polyA	Atail	no	nopAsignal	noSS	ACONT	BAD_CONT
BX640943	BX640943	6934	6915	1	DKFZphlcc3_123o10	0	-1	27	0.389386	MAP	noCpG									genomic_polyA	Atail	yes	GATAAA	noSS	NORM	GOOD_MULTIPLE_EXON_SEXON
BX640944	BX640944	3234	3205	2	DKFZphlcc3_132h13					2hits	noCpG	MLT2A	LTR/Retroviral	MLT2A	LTR/Retroviral					nogenomic_polyA	Atail	yes	AATAAA	noSS		CHIMERIC
BX640945	BX640945	8185	8165	10	DKFZphlcc3_132h20					2hits	noCpG			MIR	SINE/MIR	AluY	SINE/Alu	MER2	DNA/MER2_type	nogenomic_polyA	Atail	no	nopAsignal	canonical		CHIMERIC
BX640946	BX640946	6312	6295	1	DKFZphlcc3_123p24	1	-1	5	0.0792142	MAP	noCpG					MER63	DNA/MER1_type	L2	LINE/L2	genomic_polyA	Atail	no	nopAsignal	noSS	RCONT	BAD_CONT
BX640947	BX640947	1664	1639	8	DKFZphlcc3_190g11	1	6	60	2.28365	IUM	noCpG									nogenomic_polyA	Atail	yes	AATAAA	unknown		UNMAPPED
BX640948	BX640948	3758	3739	1	DKFZphlcc3_130a3	0	-1	38	0.851517	MAP	noCpG	AluJo/FRAM	SINE/Alu	AluJo	SINE/Alu	AluY	SINE/Alu			nogenomic_polyA	Atail	no	nopAsignal	noSS	NORM	QUESTIONABLE_SINGLE_EXON
BX640949	BX640949	5026	5004	8	DKFZphlcc3_130f23	3	-1	10	0.198965	MAP	noCpG									nogenomic_polyA	Atail	yes	AGTAAA	canonical	NORM	GOOD_MULTIPLE_EXON
BX640950	BX640950	4534	4507	30	DKFZphlcc3_130j13	1	-1	7	0.132333	MAP	CpG									nogenomic_polyA	Atail	yes	AATAAA	canonical	NORM	GOOD_MULTIPLE_EXON
BX640951	BX640951	4005	3979	10	DKFZphlcc3_130l3	0	-1	16	0.19975	MAP	noCpG									nogenomic_polyA	Atail	yes	AATACA	canonical	NORM	GOOD_MULTIPLE_EXON
BX640952	BX640952	3650	3650	21	DKFZphlcc3_132e20	0	7	3	0.0821918	MAP	CpG									nogenomic_polyA	noAtail	yes	TATAAA	non-canonical	NORM	QUESTIONABLE_MULTIPLE_EXON
BX640953	BX640953	5165	5145	1	DKFZphlcc3_132e21	0	-1	7	0.135528	MAP	noCpG									genomic_polyA	Atail	no	nopAsignal	noSS	ACONT	BAD_CONT
BX640954	BX640954	3889	3864	3	DKFZphlcc3_132g23	0	-1	36	0.822834	MAP	noCpG					MIR	SINE/MIR			nogenomic_polyA	Atail	yes	AATAAA	unknown	NORM	DELETED_MULTIPLE_EXON
BX640956	BX640956	5062	5042	2	DKFZphlcc3_130m5	38	-1	10	0.177795	5UM	noCpG					AluSp	SINE/Alu	AluSq	SINE/Alu	genomic_polyA	Atail	no	nopAsignal	unknown		UNMAPPED
BX640957	BX640957	3610	3594	15	DKFZphlcc3_132c21	1	-1	2	0.0554017	MAP	CpG									nogenomic_polyA	Atail	no	nopAsignal	non-canonical	NORM	QUESTIONABLE_MULTIPLE_EXON
BX640958	BX640958	4168	4143	1	DKFZphlcc3_132n16	0	-3	30	0.671785	MAP	noCpG	MER44A	DNA/MER2_type			AluSx	SINE/Alu			genomic_polyA	Atail	no	nopAsignal	noSS	ACONT	BAD_CONT
BX640959	BX640959	3946	3929	10	DKFZphlcc3_132n3	1	-1	6	0.152053	MAP	noCpG									nogenomic_polyA	Atail	yes	AATAAA	non-canonical	NORM	GOOD_MULTIPLE_EXON
BX640960	BX640960	3528	3501	7	DKFZphlcc3_169d19	1	-1	12	0.255102	MAP	CpG									nogenomic_polyA	Atail	yes	ATTAAA	canonical	NORM	GOOD_MULTIPLE_EXON
BX640961	BX640961	3708	3683	2	DKFZphlcc3_132j8	0	-5	17	0.458468	MAP	noCpG									nogenomic_polyA	Atail	yes	AATAAA	unknown	NORM	DELETED_MULTIPLE_EXON
BX640962	BX640962	959	926	4	DKFZphlcc3_148d13	1	-1	2	0.208551	MAP	CpG									nogenomic_polyA	Atail	yes	AATAAA	canonical	NORM	GOOD_MULTIPLE_EXON
BX640963	BX640963	3673	3656	2	DKFZphlcc3_132k16	0	-1	4	0.108903	MAP	noCpG					AluJb	SINE/Alu			genomic_polyA	Atail	no	nopAsignal	non-canonical	NORM	QUESTIONABLE_MULTIPLE_EXON
BX640965	BX640965	5959	5941	1	DKFZphlcc3_184n10	0	-1	17	0.201376	MAP	noCpG	THE1C	LTR/MaLR	MSTA	LTR/MaLR					nogenomic_polyA	Atail	yes	ATTAAA	noSS	NORM	GOOD_MULTIPLE_EXON_SEXON
BX640966	BX640966	5772	5738	13	DKFZphlcc3_165g4	0	-16	7	0.10395	MAP	CpG									nogenomic_polyA	Atail	yes	AATAAA	canonical	NORM	GOOD_MULTIPLE_EXON
BX640967	BX640967	3836	3811	9	DKFZphlcc3_169h5	0	-1	1	0.0260688	MAP	CpG	GC_rich	Low_complexity							nogenomic_polyA	Atail	yes	AATAAA	unknown	NORM	DELETED_MULTIPLE_EXON
BX640968	BX640968	2869	2847	7	DKFZphlcc3_169l4	1	-1	3	0.104566	MAP	CpG									nogenomic_polyA	Atail	yes	AATAAA	canonical	NORM	GOOD_MULTIPLE_EXON
BX640969	BX640969	6608	6588	3	DKFZphlcc3_165l20	1	-3	4	0.0302663	MAP	CpG					MLT1I	LTR/MaLR	MLT1I	LTR/MaLR	nogenomic_polyA	Atail	yes	AATAAA	canonical	NORM	GOOD_MULTIPLE_EXON
BX640970	BX640970	5047	5027	35	DKFZphlcc3_169i5	0	-1	3	0.0594413	MAP	CpG									nogenomic_polyA	Atail	yes	AATAAA	canonical	NORM	GOOD_MULTIPLE_EXON
BX640971	BX640971	4594	4575	26	DKFZphlcc3_169o9	39	-1	6	0.130605	5UM	CpG									nogenomic_polyA	Atail	yes	AATAAA	canonical		UNMAPPED
BX640972	BX640972	3379	3344	15	DKFZphlcc3_222d20	0	-14	2	0.0591891	MAP	noCpG					L2	LINE/L2			nogenomic_polyA	Atail	yes	ATTAAA	non-canonical	NORM	GOOD_MULTIPLE_EXON
BX640973	BX640973	3020	2995	1	DKFZphlcc3_184b15	1	-1	10	0.264901	MAP	noCpG			MIR	SINE/MIR					nogenomic_polyA	Atail	yes	AATAAA	noSS	NORM	GOOD_MULTIPLE_EXON_SEXON
BX640974	BX640974	3624	3605	17	DKFZphlcc3_200m9	14	-1	7	0.193157	MAP	noCpG									nogenomic_polyA	Atail	yes	ATTAAA	canonical	NORM	GOOD_MULTIPLE_EXON
BX640975	BX640975	4501	4485	2	DKFZphlcc3_222e15	0	-1	15	0.311042	MAP	noCpG									nogenomic_polyA	Atail	yes	AATAAA	canonical	NORM	GOOD_MULTIPLE_EXON
BX640976	BX640976	4694	4676	1	DKFZphlcc3_184p9	0	-6	13	0.17043	MAP	noCpG					FLAM_C	SINE/Alu	AluJo	SINE/Alu	genomic_polyA	Atail	no	nopAsignal	noSS	RCONT	BAD_CONT
BX640977	BX640977	3039	3019	1	DKFZphlcc3_222a17	0	0	9	0.29615	MAP	noCpG					AluSp	SINE/Alu	AluJb	SINE/Alu	genomic_polyA	Atail	no	nopAsignal	noSS	RCONT	BAD_CONT
BX640978	BX640978	3104	3104	15	DKFZphlcc3_190m14	0	0	2	0.064433	MAP	noCpG									nogenomic_polyA	noAtail	no	nopAsignal	canonical	NORM	QUESTIONABLE_MULTIPLE_EXON
BX640979	BX640979	2451	2431	2	DKFZphlcc3_215p19	0	-1	3	0.122399	MAP	noCpG					HERV16	LTR/Retroviral			nogenomic_polyA	Atail	yes	AATAAA	canonical	NORM	GOOD_MULTIPLE_EXON
BX640980	BX640980	4891	4872	6	DKFZphlcc3_222f23	1	2	31	0.57248	MAP	CpG					AluY	SINE/Alu	(A)n	Simple_repeat	genomic_polyA	Atail	no	nopAsignal	unknown	ICONT	BAD_CONT
BX640981	BX640981	6276	6256	18	DKFZphlcc3_222k1	0	-1	11	0.143403	MAP	noCpG									nogenomic_polyA	Atail	no	nopAsignal	non-canonical	NORM	QUESTIONABLE_MULTIPLE_EXON
BX640982	BX640982	3196	3172	1	DKFZphlcc3_222m4	0	-1	1	0.0312891	MAP	noCpG									nogenomic_polyA	Atail	yes	TATAAA	noSS	NORM	GOOD_MULTIPLE_EXON_SEXON
BX640983	BX640983	2989	2966	9	DKFZphlcc3_252a4	0	-2	23	0.736032	MAP	noCpG									nogenomic_polyA	Atail	yes	AATAAA	non-canonical	NORM	GOOD_MULTIPLE_EXON
BX640984	BX640984	2898	2870	5	DKFZphlcc3_252e11	0	-1	4	0.138026	MAP	CpG									nogenomic_polyA	Atail	yes	TATAAA	canonical	NORM	GOOD_MULTIPLE_EXON
BX640985	BX640985	3060	3036	3	DKFZphlcc3_252e15	1	-1	4	0.130719	MAP	CpG									nogenomic_polyA	Atail	yes	TATAAA	unknown	NORM	DELETED_MULTIPLE_EXON
BX640986	BX640986	3756	3728	1	DKFZphlcc3_252f14	1	-8	3	0.0532481	MAP	CpG					AluSx	SINE/Alu	(GAA)n	Simple_repeat	genomic_polyA	Atail	no	nopAsignal	noSS	ACONT	BAD_CONT
BX640987	BX640987	2965	2936	16	DKFZphlcc3_231c23	1	-10	4	0.134907	MAP	CpG	(CCGGG)n	Simple_repeat							nogenomic_polyA	Atail	yes	AATAAA	canonical	NORM	GOOD_MULTIPLE_EXON
BX640988	BX640988	2481	2457	11	DKFZphlcc3_231e3	0	-1	2	0.0806127	MAP	noCpG					MIR	SINE/MIR			nogenomic_polyA	Atail	yes	CATAAA	canonical	NORM	GOOD_MULTIPLE_EXON
BX640989	BX640989	3696	3669	1	DKFZphlcc3_231g22	0	-8	10	0.162338	MAP	noCpG					FLAM_C	SINE/Alu			genomic_polyA	Atail	yes	TATAAA	noSS	NORM	GOOD_MULTIPLE_EXON_SEXON
BX640990	BX640990	2803	2783	13	DKFZphlcc3_231h9	0	-1	2	0.0713521	MAP	noCpG									nogenomic_polyA	Atail	yes	ATTAAA	canonical	NORM	GOOD_MULTIPLE_EXON
BX640992	BX640992	4386	4352	19	DKFZphlcc3_258l11					3hits	noCpG					L1MD3	LINE/L1			nogenomic_polyA	Atail	yes	AATAAA	unknown		CHIMERIC
BX640993	BX640993	4741	4708	1	DKFZphlcc3_29g15	0	0	3	0.0632778	MAP	noCpG							L1M4	LINE/L1	nogenomic_polyA	Atail	yes	AATAAA	noSS	NORM	GOOD_MULTIPLE_EXON_SEXON
BX640994	BX640994	2931	2911	24	DKFZphlcc3_252f8	1	-1	6	0.17059	MAP	noCpG									nogenomic_polyA	Atail	yes	AATAAA	canonical	NORM	GOOD_MULTIPLE_EXON
BX640995	BX640995	3443	3423	7	DKFZphlcc3_252h7	1	-2	10	0.232356	MAP	noCpG									nogenomic_polyA	Atail	yes	AATAAA	unknown	NORM	DELETED_MULTIPLE_EXON
BX640996	BX640996	2677	2651	2	DKFZphlcc3_252l16	6	-1	6	0.186776	MAP	CpG									nogenomic_polyA	Atail	yes	AATAAA	unknown	NORM	DELETED_MULTIPLE_EXON
BX640997	BX640997	3133	3108	5	DKFZphlcc3_252n12	38	-1	5	0.0957549	5UM	noCpG									nogenomic_polyA	Atail	yes	AATAAA	canonical		UNMAPPED
BX640998	BX640998	6608	6588	3	DKFZphlcc3_165k20	1	-3	4	0.0302663	MAP	CpG					MLT1I	LTR/MaLR	MLT1I	LTR/MaLR	nogenomic_polyA	Atail	yes	AATAAA	canonical	NORM	GOOD_MULTIPLE_EXON
BX640999	BX640999	7299	7279	42	DKFZphlcc3_165o12	1	-1	10	0.137005	MAP	CpG									nogenomic_polyA	Atail	yes	AATAAA	unknown	NORM	DELETED_MULTIPLE_EXON
BX641000	BX641000	4414	4395	21	DKFZphlcc3_148h13	1	-1	4	0.0906208	MAP	CpG									nogenomic_polyA	Atail	yes	AATAAA	canonical	NORM	GOOD_MULTIPLE_EXON
BX641001	BX641001	4347	4322	15	DKFZphlcc3_148c16	1	-2	0	0	MAP	CpG									nogenomic_polyA	Atail	yes	AATAAA	non-canonical	NORM	GOOD_MULTIPLE_EXON
BX641002	BX641002	4217	4197	33	DKFZphlcc3_143p16	1	-1	6	0.142281	MAP	noCpG	CT-rich	Low_complexity							genomic_polyA	Atail	no	nopAsignal	canonical	NORM	QUESTIONABLE_MULTIPLE_EXON
BX641003	BX641003	4283	4263	34	DKFZphlcc3_148c21	2	-1	2	0.0466962	MAP	noCpG	CT-rich	Low_complexity							genomic_polyA	Atail	no	nopAsignal	canonical	NORM	QUESTIONABLE_MULTIPLE_EXON
BX641004	BX641004	3272	3240	9	DKFZphlcc3_116d2	0	-1	9	0.183374	MAP	noCpG									nogenomic_polyA	Atail	yes	AGTAAA	canonical	NORM	GOOD_MULTIPLE_EXON
BX641005	BX641005	4153	4116	24	DKFZphlcc3_243l9	11	-18	5	0.120395	MAP	noCpG									genomic_polyA	Atail	yes	ATTAAA	canonical	NORM	GOOD_MULTIPLE_EXON
BX641006	BX641006	7562	7546	2	DKFZphlcc3_109j21					2hits	noCpG					AluSp	SINE/Alu	(A)n	Simple_repeat	genomic_polyA	Atail	no	nopAsignal	noSS		CHIMERIC
BX641007	BX641007	5705	5685	2	DKFZphlcc3_123p16	0	-1	55	0.841367	IUM	noCpG					AluSx	SINE/Alu	(A)n	Simple_repeat	genomic_polyA	Atail	no	nopAsignal	noSS		UNMAPPED
BX641008	BX641008	3267	3249	9	DKFZphlcc3_190f22	1	-1	3	0.0612182	MAP	noCpG									nogenomic_polyA	Atail	yes	AATAAA	canonical	NORM	GOOD_MULTIPLE_EXON
BX641009	BX641009	4909	4889	1	DKFZphlcc3_227d13	0	-1	16	0.305561	MAP	noCpG							(A)n	Simple_repeat	genomic_polyA	Atail	no	nopAsignal	noSS	ACONT	BAD_CONT
BX641010	BX641010	3996	3962	1	DKFZphlcc3_227g1	18	-15	5	0.125125	MAP	noCpG							(A)n	Simple_repeat	genomic_polyA	Atail	no	nopAsignal	noSS	ACONT	BAD_CONT
BX641011	BX641011	3984	3964	7	DKFZphlcc3_233c1	0	-1	3	0.0502008	MAP	noCpG									nogenomic_polyA	Atail	yes	AATAAA	non-canonical	NORM	GOOD_MULTIPLE_EXON
BX641012	BX641012	3063	3031	17	DKFZphlcc3_233o22	1	-1	2	0.0652955	MAP	noCpG									nogenomic_polyA	Atail	yes	AATAAA	unknown	NORM	DELETED_MULTIPLE_EXON
BX641013	BX641013	3237	3218	3	DKFZphlcc3_98p22					2hits	noCpG					MER21B	LTR/MER21-group			genomic_polyA	Atail	no	nopAsignal	unknown		CHIMERIC
BX641014	BX641014	9162	9142	4	DKFZphlcc3_109i19					2hits	noCpG	MER22	Unknown	MER22	Unknown	AluSx	SINE/Alu	(A)n	Simple_repeat	genomic_polyA	Atail	no	nopAsignal	noSS		CHIMERIC
BX641015	BX641015	5142	5122	1	DKFZphlcc3_123d17					6hits	noCpG					FLAM_A	SINE/Alu			genomic_polyA	Atail	no	nopAsignal	noSS		CHIMERIC
BX641016	BX641016	8324	8306	1	DKFZphlcc3_109b2	0	-3	37	0.372417	MAP	noCpG	THE1-INTERNAL	LTR/MaLR	THE1C-internal	LTR/MaLR	AluY	SINE/Alu			genomic_polyA	Atail	no	nopAsignal	noSS	ACONT	BAD_CONT
BX641017	BX641017	7964	7940	13	DKFZphlcc3_109i5	0	-1	9	0.113009	MAP	noCpG									nogenomic_polyA	Atail	yes	ATTAAA	non-canonical	NORM	GOOD_MULTIPLE_EXON
BX641018	BX641018	7538	7518	1	DKFZphlcc3_109h24	0	-7	16	0.132661	MAP	noCpG					MSTA	LTR/MaLR			genomic_polyA	Atail	no	nopAsignal	noSS	ACONT	BAD_CONT
BX641019	BX641019	6333	6292	1	DKFZphlcc3_123p2	0	-12	5	0.0789515	MAP	noCpG					AluSx	SINE/Alu			nogenomic_polyA	Atail	no	nopAsignal	noSS	NORM	QUESTIONABLE_SINGLE_EXON
BX641020	BX641020	5745	5721	1	DKFZphlcc3_148g23	0	-1	5	0.0870322	MAP	noCpG									nogenomic_polyA	Atail	yes	AATAAA	noSS	NORM	GOOD_MULTIPLE_EXON_SEXON
BX641021	BX641021	3474	3454	2	DKFZphlcc3_148i3	0	-1	20	0.172712	MAP	noCpG			MIR	SINE/MIR					genomic_polyA	Atail	no	nopAsignal	unknown	ACONT	BAD_CONT
BX641022	BX641022	3554	3527	1	DKFZphlcc3_190b7	0	-2	7	0.196961	MAP	noCpG									nogenomic_polyA	Atail	yes	AATAAA	noSS	NORM	GOOD_MULTIPLE_EXON_SEXON
BX641023	BX641023	3339	3313	9	DKFZphlcc3_190g2	0	-10	3	0.0898473	MAP	noCpG									nogenomic_polyA	Atail	yes	AATAAA	canonical	NORM	GOOD_MULTIPLE_EXON
BX641024	BX641024	5270	5241	15	DKFZphlcc3_243c6	0	-5	2	0.0379507	MAP	noCpG									nogenomic_polyA	Atail	yes	AATAAA	canonical	NORM	GOOD_MULTIPLE_EXON
BX641025	BX641025	5125	5106	12	DKFZphlcc3_247h22	0	-1	2	0.0390244	MAP	noCpG							(A)n	Simple_repeat	genomic_polyA	Atail	no	nopAsignal	unknown	ICONT	BAD_CONT
BX641026	BX641026	4496	4477	10	DKFZphlcc3_247k18	1	-1	3	0.066726	MAP	noCpG									nogenomic_polyA	Atail	yes	ATTAAA	canonical	NORM	GOOD_MULTIPLE_EXON
BX641027	BX641027	4510	4483	1	DKFZphlcc3_247o10	43	-1	7	0.155211	5UM	noCpG							(A)n	Simple_repeat	genomic_polyA	Atail	no	nopAsignal	noSS		UNMAPPED
BX641028	BX641028	4918	4893	1	DKFZphlcc3_29a22	0	-1	11	0.162668	MAP	noCpG					AluSx	SINE/Alu	(A)n	Simple_repeat	genomic_polyA	Atail	no	nopAsignal	noSS	ACONT	BAD_CONT
BX641029	BX641029	5996	5977	2	DKFZphlcc3_62m5	0	-4	15	0.250167	MAP	noCpG									nogenomic_polyA	Atail	yes	AATAAA	canonical	NORM	GOOD_MULTIPLE_EXON
BX641030	BX641030	5126	5049	2	DKFZphlcc3_244l4	0	-4	6	0.11705	MAP	noCpG									nogenomic_polyA	Atail	no	nopAsignal	canonical	NORM	QUESTIONABLE_MULTIPLE_EXON
BX641031	BX641031	4168	4111	4	DKFZphlcc3_93e13	0	-1	5	0.119962	MAP	noCpG			MIR	SINE/MIR					nogenomic_polyA	Atail	yes	AATAAA	canonical	NORM	GOOD_MULTIPLE_EXON
BX641032	BX641032	5134	5114	4	DKFZphlcc3_166i18	0	-1	3	0.019478	MAP	noCpG									nogenomic_polyA	Atail	no	nopAsignal	canonical	NORM	QUESTIONABLE_MULTIPLE_EXON
BX641033	BX641033	2724	2587	6	DKFZphlcc3_82e6	0	-1	0	0	MAP	noCpG							L1MA4A	LINE/L1	nogenomic_polyA	Atail	no	nopAsignal	canonical	ICONT	BAD_CONT
BX641035	BX641035	8167	8149	34	DKFZphlcc3_110d20	0	-1	1374	0.134688	IUM	noCpG									nogenomic_polyA	Atail	yes	AATAAA	unknown		UNMAPPED
BX641036	BX641036	8483	8463	8	DKFZphlcc3_110k6	0	-1	16	0.188613	MAP	noCpG							(A)n	Simple_repeat	genomic_polyA	Atail	no	nopAsignal	canonical	ICONT	BAD_CONT
BX641037	BX641037	6525	6505	19	DKFZphlcc3_114h10	0	0	31	0.383142	MAP	CpG									genomic_polyA	Atail	no	nopAsignal	unknown	NORM	DELETED_MULTIPLE_EXON
BX641038	BX641038	6954	6926	16	DKFZphlcc3_4g5	0	-9	5	0.0575209	MAP	CpG					AluSq	SINE/Alu			nogenomic_polyA	Atail	no	nopAsignal	non-canonical	NORM	QUESTIONABLE_MULTIPLE_EXON
BX641039	BX641039	5681	5662	1	DKFZphlcc3_114n5	0	0	21	0.281641	MAP	noCpG							AluSp/q	SINE/Alu	nogenomic_polyA	Atail	no	nopAsignal	noSS	RCONT	BAD_CONT
BX641040	BX641040	7846	7817	4	DKFZphlcc3_110l8	37	-10	6	0.0637267	5UM	noCpG									genomic_polyA	Atail	no	nopAsignal	canonical		UNMAPPED
BX641041	BX641041	7964	7895	5	DKFZphlcc3_110p16	0	-2	5	0.0627825	MAP	noCpG									nogenomic_polyA	Atail	yes	AATAAA	canonical	NORM	GOOD_MULTIPLE_EXON
BX641042	BX641042	8620	8601	2	DKFZphlcc3_89f17	0	-1	28	0.313225	MAP	noCpG			L2	LINE/L2					genomic_polyA	Atail	no	nopAsignal	canonical	NORM	QUESTIONABLE_MULTIPLE_EXON
BX641043	BX641043	2598	2579	14	DKFZphlcc3_83i13	0	-1	5	0.192456	MAP	noCpG									nogenomic_polyA	Atail	yes	AATAAA	canonical	NORM	GOOD_MULTIPLE_EXON
BX641044	BX641044	8185	8165	1	DKFZphlcc3_110l5	0	-1	8	0.0977398	MAP	noCpG	(GA)n	Simple_repeat			AluSx	SINE/Alu			genomic_polyA	Atail	yes	AATAAA	noSS	NORM	GOOD_MULTIPLE_EXON_SEXON
BX641045	BX641045	3499	3480	1	DKFZphlcc3_128k22	0	-1	9	0.257216	MAP	noCpG	L1PA13	LINE/L1	L1PA13	LINE/L1	L1PA13	LINE/L1			nogenomic_polyA	Atail	yes	ATTAAA	noSS	NORM	GOOD_MULTIPLE_EXON_SEXON
BX641046	BX641046	2752	2599	1	DKFZphlcc3_15o20	0	-3	4	0.145349	MAP	noCpG			MIR	SINE/MIR					nogenomic_polyA	Atail	yes	AATAAA	noSS	NORM	GOOD_MULTIPLE_EXON_SEXON
BX641047	BX641047	3937	3917	4	DKFZphlcc3_97j4	0	0	6	0.1524	MAP	noCpG					AluSq	SINE/Alu			genomic_polyA	Atail	no	nopAsignal	canonical	NORM	QUESTIONABLE_MULTIPLE_EXON
BX641048	BX641048	3937	3917	4	DKFZphlcc3_97j5	0	0	6	0.1524	MAP	noCpG					AluSq	SINE/Alu			genomic_polyA	Atail	no	nopAsignal	canonical	NORM	QUESTIONABLE_MULTIPLE_EXON
BX641049	BX641049	3935	3915	2	DKFZphlcc3_97g14					2hits	noCpG									nogenomic_polyA	Atail	yes	ATTAAA	noSS		CHIMERIC
BX641050	BX641050	3020	2993	4	DKFZphlcc3_97j6					2hits	CpG									nogenomic_polyA	Atail	yes	CATAAA	canonical		CHIMERIC
BX641051	BX641051	3236	3115	9	DKFZphlcc3_97l20	0	-2	3	0.092707	MAP	noCpG									nogenomic_polyA	Atail	yes	AATAAA	canonical	NORM	GOOD_MULTIPLE_EXON
BX641052	BX641052	5517	5497	42	DKFZphlcc1_6m21	0	0	9	0.145006	MAP	noCpG									nogenomic_polyA	Atail	yes	ATTAAA	unknown	NORM	DELETED_MULTIPLE_EXON
BX641053	BX641053	2198	2132	1	DKFZphlcc3_102a24	0	-1	6	0.22748	MAP	noCpG									nogenomic_polyA	Atail	yes	AATAAA	noSS	NORM	GOOD_MULTIPLE_EXON_SEXON
BX641054	BX641054	4399	4386	11	DKFZphlcc3_30i23	1	-1	9	0.159127	MAP	CpG									nogenomic_polyA	Atail	no	nopAsignal	canonical	NORM	QUESTIONABLE_MULTIPLE_EXON
BX641055	BX641055	3668	3648	1	DKFZphlcc3_121c19	0	-1	4	0.109051	MAP	noCpG									nogenomic_polyA	Atail	yes	AATAAA	noSS	NORM	GOOD_MULTIPLE_EXON_SEXON
BX641056	BX641056	4729	4582	10	DKFZphlcc3_133h2	1	-12	7	0.148023	MAP	CpG									genomic_polyA	Atail	yes	ATTAAA	canonical	NORM	GOOD_MULTIPLE_EXON
BX641058	BX641058	2262	2242	1	DKFZphlcc3_192h9	0	-1	4	0.176835	MAP	noCpG							(TG)n	Simple_repeat	nogenomic_polyA	Atail	yes	ATTAAA	noSS	NORM	GOOD_MULTIPLE_EXON_SEXON
BX641059	BX641059	3378	3320	7	DKFZphlcc3_202f2	1	-1	5	0.118413	MAP	noCpG									nogenomic_polyA	Atail	no	nopAsignal	canonical	NORM	QUESTIONABLE_MULTIPLE_EXON
BX641060	BX641060	3325	3268	1	DKFZphlcc3_202f3	0	-1	3	0.0902256	MAP	noCpG									nogenomic_polyA	Atail	yes	AATAAA	noSS	NORM	GOOD_MULTIPLE_EXON_SEXON
BX641061	BX641061	3373	3339	1	DKFZphlcc3_262g20	0	-17	12	0.177883	MAP	noCpG									nogenomic_polyA	Atail	yes	AATAAA	noSS	NORM	GOOD_MULTIPLE_EXON_SEXON
BX641062	BX641062	2350	2331	1	DKFZphncc1_48l24	0	-1	3	0.12766	MAP	noCpG									nogenomic_polyA	Atail	yes	AATAAA	noSS	NORM	GOOD_MULTIPLE_EXON_SEXON
BX641063	BX641063	3954	3941	4	DKFZphlcc3_118a24	0	-13	5	0.101163	MAP	noCpG			THE1B	LTR/MaLR					nogenomic_polyA	noAtail	yes	AATAAA	canonical	NORM	QUESTIONABLE_MULTIPLE_EXON
BX641064	BX641064	4571	4512	1	DKFZphlcc3_118d19	0	-1	8	0.131262	MAP	noCpG									nogenomic_polyA	Atail	yes	AATAAA	noSS	NORM	GOOD_MULTIPLE_EXON_SEXON
BX641065	BX641065	3640	3518	8	DKFZphlcc3_118l23	12	-1	7	0.164835	MAP	noCpG									nogenomic_polyA	Atail	yes	AATAAA	canonical	NORM	GOOD_MULTIPLE_EXON
BX641066	BX641066	5561	5542	6	DKFZphlcc3_126o8	1	-1	10	0.125877	MAP	noCpG									nogenomic_polyA	Atail	yes	AATAAA	unknown	NORM	DELETED_MULTIPLE_EXON
BX641067	BX641067	6458	6284	1	DKFZphlcc3_25i19	0	-1	4	0.0619387	MAP	noCpG	MIR	SINE/MIR							nogenomic_polyA	Atail	yes	ATTAAA	noSS	NORM	GOOD_MULTIPLE_EXON_SEXON
BX641068	BX641068	3765	3746	1	DKFZphlcc3_263g2	0	-1	6	0.159363	MAP	noCpG									nogenomic_polyA	Atail	yes	AATAAA	noSS	NORM	GOOD_MULTIPLE_EXON_SEXON
BX641069	BX641069	5366	5366	9	DKFZphlcc3_112h22	0	80	6	0.0931793	3UM	noCpG							LTR12	LTR/Retroviral	nogenomic_polyA	Atail	yes	ATTAAA	canonical		UNMAPPED
BX641070	BX641070	4417	4405	2	DKFZphlcc3_183p19	1	-1	10	0.203758	MAP	noCpG					MIR	SINE/MIR			nogenomic_polyA	Atail	no	nopAsignal	canonical	NORM	QUESTIONABLE_MULTIPLE_EXON
BX641071	BX641071	2671	2658	2	DKFZphlcc3_193h24	1	-4	0	0	MAP	noCpG									nogenomic_polyA	Atail	yes	AATAAA	canonical	NORM	GOOD_MULTIPLE_EXON
BX641072	BX641072	2155	2145	30	DKFZphlcc3_210g7					2hits	CpG									nogenomic_polyA	Atail	yes	ATTAAA	canonical		CHIMERIC
BX641073	BX641073	3839	3817	4	DKFZphlcc3_226h13	0	-1	6	0.156291	MAP	noCpG									nogenomic_polyA	Atail	yes	AATAAA	canonical	NORM	GOOD_MULTIPLE_EXON
BX641074	BX641074	4035	4020	3	DKFZphlcc3_226h7	1	-1	7	0.173482	MAP	noCpG					L1ME1	LINE/L1	L1M4	LINE/L1	nogenomic_polyA	Atail	yes	AATAAA	canonical	NORM	GOOD_MULTIPLE_EXON
BX641075	BX641075	4795	4779	1	DKFZphlcc3_226i9	7	-1	4	0.0834202	MAP	noCpG	Tigger4(Zombi)	DNA/MER2_type	FAM	SINE/Alu					nogenomic_polyA	Atail	yes	AATAAA	noSS	NORM	GOOD_MULTIPLE_EXON_SEXON
BX641076	BX641076	4680	4664	10	DKFZphlcc3_226j22	1	0	8	0.17094	MAP	noCpG									nogenomic_polyA	Atail	yes	ATTAAA	canonical	NORM	GOOD_MULTIPLE_EXON
BX641077	BX641077	6419	6372	26	DKFZphlcc3_6e24	0	-1	8	0.109051	MAP	CpG									nogenomic_polyA	Atail	yes	AATATA	canonical	NORM	GOOD_MULTIPLE_EXON
BX641078	BX641078	3634	3615	1	DKFZphlcc3_129a4	0	0	14	0.38525	MAP	noCpG									nogenomic_polyA	Atail	yes	AATAAA	noSS	NORM	GOOD_MULTIPLE_EXON_SEXON
BX641079	BX641079	3820	3801	4	DKFZphlcc3_129g11	0	-1	5	0.104712	MAP	noCpG					AluSg/x	SINE/Alu	(A)n	Simple_repeat	genomic_polyA	Atail	no	nopAsignal	canonical	ICONT	BAD_CONT
BX641080	BX641080	5056	5034	4	DKFZphlcc3_168n19	1	-13	7	0.138449	MAP	noCpG	L1M4	LINE/L1	L1M4	LINE/L1					genomic_polyA	Atail	yes	AATAAA	canonical	NORM	GOOD_MULTIPLE_EXON
BX641081	BX641081	2798	2738	2	DKFZphlcc3_183b13					2hits	noCpG			Charlie5	DNA/MER1_type					nogenomic_polyA	Atail	yes	AATAAA	noSS		CHIMERIC
BX641082	BX641082	1875	1863	5	DKFZphlcc3_193e8	0	-1	3	0.16	MAP	noCpG	L2	LINE/L2	L2	LINE/L2			(TG)n	Simple_repeat	nogenomic_polyA	Atail	yes	ATTAAA	canonical	NORM	GOOD_MULTIPLE_EXON
BX641083	BX641083	2300	2282	1	DKFZphlcc3_193k5	1	-1	5	0.173913	MAP	noCpG									nogenomic_polyA	Atail	yes	AATAAA	noSS	NORM	GOOD_MULTIPLE_EXON_SEXON
BX641084	BX641084	5331	5309	10	DKFZphlcc3_32k7	0	-15	7	0.131307	MAP	CpG									nogenomic_polyA	Atail	yes	AATAAA	unknown	NORM	DELETED_MULTIPLE_EXON
BX641085	BX641085	9002	8984	45	DKFZphlcc3_69e16	0	-1	19	0.211064	MAP	noCpG									nogenomic_polyA	Atail	yes	AATAAA	canonical	NORM	GOOD_MULTIPLE_EXON
BX641086	BX641086	7382	7353	10	DKFZphlcc3_69g24	1	-1	28	0.298022	MAP	CpG									nogenomic_polyA	Atail	yes	AATAAA	canonical	NORM	GOOD_MULTIPLE_EXON
BX641087	BX641087	1548	1517	12	DKFZphlcc3_237d19	3	-17	1	0.0645995	MAP	noCpG									genomic_polyA	Atail	no	nopAsignal	antisense	NORM	BAD_ANTISENSE
BX641089	BX641089	2560	2548	1	DKFZphlcc3_237j24	2	-1	3	0.117188	MAP	noCpG									nogenomic_polyA	Atail	yes	AATAAA	noSS	NORM	GOOD_MULTIPLE_EXON_SEXON
BX641090	BX641090	1947	1934	4	DKFZphlcc3_237k4	3	-1	3	0.154083	MAP	noCpG									nogenomic_polyA	Atail	yes	AATAAA	canonical	NORM	GOOD_MULTIPLE_EXON
BX641091	BX641091	3337	3317	5	DKFZphlcc3_249b22	0	-1	13	0.209769	MAP	noCpG									nogenomic_polyA	Atail	yes	AATAAA	canonical	NORM	GOOD_MULTIPLE_EXON
BX641092	BX641092	2925	2903	3	DKFZphlcc3_249n24	53	-1	9	0.273504	5UM	noCpG	AluJ/FLAM	SINE/Alu	FLAM_C	SINE/Alu	THE1C-internal	LTR/MaLR	THE1-INTERNAL	LTR/MaLR	nogenomic_polyA	Atail	no	nopAsignal	noSS		UNMAPPED
BX641093	BX641093	3105	3087	1	DKFZphlcc3_249p9	1	-10	6	0.161031	MAP	noCpG					MLT1E1	LTR/MaLR			nogenomic_polyA	Atail	yes	TATAAA	noSS	NORM	GOOD_MULTIPLE_EXON_SEXON
BX641094	BX641094	3290	3274	3	DKFZphlcc3_251i11	3	-5	11	0.303951	MAP	noCpG									nogenomic_polyA	Atail	no	nopAsignal	canonical	NORM	QUESTIONABLE_MULTIPLE_EXON
BX641095	BX641095	4237	4216	32	DKFZphlcc3_150n23	1	-7	3	0.0472032	MAP	CpG									nogenomic_polyA	Atail	no	nopAsignal	canonical	NORM	QUESTIONABLE_MULTIPLE_EXON
BX641096	BX641096	4329	4306	15	DKFZphlcc3_151n3	1	-2	5	0.1155	MAP	CpG									nogenomic_polyA	Atail	yes	AATAAA	non-canonical	NORM	GOOD_MULTIPLE_EXON
BX641097	BX641097	4258	4236	5	DKFZphlcc3_174d9	2	-17	13	0.305308	MAP	CpG					AluY	SINE/Alu			nogenomic_polyA	Atail	no	nopAsignal	canonical	NORM	QUESTIONABLE_MULTIPLE_EXON
BX641098	BX641098	3536	3513	2	DKFZphlcc3_189k16	0	-2	12	0.311086	MAP	noCpG									nogenomic_polyA	Atail	yes	AATAAA	canonical	NORM	GOOD_MULTIPLE_EXON
BX641099	BX641099	2901	2879	1	DKFZphlcc3_229b22	0	-9	6	0.172354	MAP	noCpG									nogenomic_polyA	Atail	yes	AATAAA	noSS	NORM	GOOD_MULTIPLE_EXON_SEXON
BX641100	BX641100	2679	2647	3	DKFZphlcc3_229g10	0	-30	11	0.410601	MAP	CpG					AluJb	SINE/Alu	AluJb	SINE/Alu	nogenomic_polyA	Atail	no	nopAsignal	canonical	ICONT	BAD_CONT
BX641101	BX641101	2802	2779	1	DKFZphlcc3_229h9	0	-11	1	0.0356888	MAP	noCpG	HERVH	LTR/Retroviral	HERVH	LTR/Retroviral					nogenomic_polyA	Atail	yes	AATAAA	noSS	NORM	GOOD_MULTIPLE_EXON_SEXON
BX641102	BX641102	5395	5335	6	DKFZphlcc3_245h12	1	-2	10	0.111214	MAP	CpG									nogenomic_polyA	Atail	no	nopAsignal	canonical	NORM	QUESTIONABLE_MULTIPLE_EXON
BX641103	BX641103	3231	3209	1	DKFZphlcc3_250m11	1	-6	6	0.0928505	MAP	CpG									nogenomic_polyA	Atail	yes	AGTAAA	noSS	NORM	GOOD_MULTIPLE_EXON_SEXON
BX641104	BX641104	7153	7099	8	DKFZphlcc3_115o2	0	-6	11	0.139801	MAP	noCpG									nogenomic_polyA	Atail	yes	ATTAAA	non-canonical	NORM	GOOD_MULTIPLE_EXON
BX641105	BX641105	5382	5359	1	DKFZphlcc3_125c6	0	-4	3	0.0557414	MAP	noCpG									nogenomic_polyA	Atail	yes	AGTAAA	noSS	NORM	GOOD_MULTIPLE_EXON_SEXON
BX641106	BX641106	6133	6111	5	DKFZphlcc3_125i18	0	-20	7	0.114137	MAP	noCpG					AluSx	SINE/Alu			nogenomic_polyA	Atail	no	nopAsignal	canonical	NORM	QUESTIONABLE_MULTIPLE_EXON
BX641107	BX641107	3850	3830	2	DKFZphlcc3_131o7	0	0	6	0.155844	MAP	noCpG					MER44	DNA/MER2_type	MER44A	DNA/MER2_type	nogenomic_polyA	Atail	yes	AATAAA	canonical	NORM	GOOD_MULTIPLE_EXON
BX641108	BX641108	3994	3974	1	DKFZphncc1_31o2	0	0	9	0.2003	MAP	noCpG									nogenomic_polyA	noAtail	yes	AATAAA	noSS	NORM	QUESTIONABLE_SINGLE_EXON
BX641110	BX641110	3742	3720	1	DKFZphlcc3_104c5	0	0	7	0.160342	MAP	noCpG									nogenomic_polyA	Atail	yes	AATAAA	noSS	NORM	GOOD_MULTIPLE_EXON_SEXON
BX641111	BX641111	5554	5522	1	DKFZphlcc3_117b15	0	-13	4	0.0360101	MAP	noCpG									genomic_polyA	Atail	yes	AATAAA	noSS	NORM	GOOD_MULTIPLE_EXON_SEXON
BX641112	BX641112	3694	3674	1	DKFZphlcc3_120b22	0	-1	5	0.0541419	MAP	noCpG									nogenomic_polyA	Atail	yes	ATTAAA	noSS	NORM	GOOD_MULTIPLE_EXON_SEXON
BX641113	BX641113	3681	3661	1	DKFZphlcc3_120e6	0	-1	14	0.353165	MAP	noCpG									nogenomic_polyA	Atail	yes	AGTAAA	noSS	NORM	GOOD_MULTIPLE_EXON_SEXON
BX641114	BX641114	4437	4412	4	DKFZphlcc3_120h2	0	-6	8	0.157764	MAP	noCpG	(TG)n	Simple_repeat	MLT2CB	LTR/Retroviral					nogenomic_polyA	Atail	yes	AATAAA	canonical	NORM	GOOD_MULTIPLE_EXON
BX641115	BX641115	4438	4418	2	DKFZphlcc3_120i20	0	-1	10	0.180261	MAP	noCpG									nogenomic_polyA	Atail	yes	AATAAA	canonical	NORM	GOOD_MULTIPLE_EXON
BX641116	BX641116	4151	4126	7	DKFZphlcc3_120k4	0	-8	8	0.120453	MAP	noCpG									genomic_polyA	Atail	no	nopAsignal	canonical	NORM	QUESTIONABLE_MULTIPLE_EXON
BX641117	BX641117	3825	3806	2	DKFZphlcc3_120o13	0	0	6	0.130719	MAP	noCpG									nogenomic_polyA	Atail	yes	AATAAA	canonical	NORM	GOOD_MULTIPLE_EXON
BX641118	BX641118	4214	4194	8	DKFZphlcc3_120p10	0	-1	8	0.189843	MAP	CpG									nogenomic_polyA	Atail	yes	AATAAA	canonical	NORM	GOOD_MULTIPLE_EXON
BX641119	BX641119	2933	2855	7	DKFZphlcc3_35h3	0	-8	5	0.170474	MAP	CpG	GC_rich	Low_complexity							nogenomic_polyA	Atail	yes	AATAAA	canonical	NORM	GOOD_MULTIPLE_EXON
BX641120	BX641120	3357	3331	18	DKFZphlcc3_35l14	0	-1	5	0.059577	MAP	noCpG									nogenomic_polyA	Atail	yes	AATAAA	canonical	NORM	GOOD_MULTIPLE_EXON
BX641121	BX641121	3109	3088	4	DKFZphlcc3_54n1	31	-1	4	0.128659	5UM	noCpG	AluSx	SINE/Alu					(A)n	Simple_repeat	genomic_polyA	Atail	yes	GATAAA	canonical		UNMAPPED
BX641122	BX641122	1260	1234	1	DKFZphamy2_19k12	0	-7	1	0.0793651	MAP	noCpG					AluSp	SINE/Alu	GA-rich	Low_complexity	genomic_polyA	Atail	no	nopAsignal	noSS	ACONT	BAD_CONT
BX641123	BX641123	1617	1597	1	DKFZphamy2_19i12	0	-1	1	0.0618429	MAP	noCpG									nogenomic_polyA	Atail	yes	AATAAA	noSS	NORM	GOOD_MULTIPLE_EXON_SEXON
BX641124	BX641124	6262	6160	3	DKFZphlcc3_113n11	0	-4	13	0.159693	MAP	noCpG									nogenomic_polyA	Atail	yes	ATTAAA	unknown	NORM	DELETED_MULTIPLE_EXON
BX641126	BX641126	2101	2045	13	DKFZphlno2_15g11	12	-3	0	0	MAP	noCpG									nogenomic_polyA	Atail	no	nopAsignal	non-canonical	NORM	QUESTIONABLE_MULTIPLE_EXON
BX641127	BX641127	4915	4895	6	DKFZphlcc3_54f17	0	-1	1	0	MAP	noCpG									genomic_polyA	Atail	yes	CATAAA	canonical	NORM	GOOD_MULTIPLE_EXON
BX641128	BX641128	2179	2159	14	DKFZphncc1_70f10	1	-6	11	0.458926	MAP	CpG									nogenomic_polyA	Atail	yes	ATTAAA	canonical	NORM	GOOD_MULTIPLE_EXON
BX641129	BX641129	1227	1192	1	DKFZphlcc3_227a9	0	-2	0	0	MAP	noCpG									nogenomic_polyA	Atail	yes	AATAAA	noSS	NORM	GOOD_MULTIPLE_EXON_SEXON
BX641130	BX641130	8870	8844	6	DKFZphlcc3_109d13	0	-2	40	0.372041	MAP	CpG					L1M4c	LINE/L1			nogenomic_polyA	Atail	no	nopAsignal	canonical	NORM	QUESTIONABLE_MULTIPLE_EXON
BX641131	BX641131	5740	5719	3	DKFZphlcc3_94h24	0	-1	25	0.43554	MAP	noCpG					AluSg	SINE/Alu	AluSg/x	SINE/Alu	genomic_polyA	Atail	no	nopAsignal	non-canonical	ICONT	BAD_CONT
BX641132	BX641132	5240	5223	20	DKFZphlcc3_123a22	0	-1	13	0.209924	MAP	noCpG					L1ME3	LINE/L1			genomic_polyA	Atail	yes	AATAAA	unknown	NORM	DELETED_MULTIPLE_EXON
BX641135	BX641135	4866	4840	8	DKFZphlcc3_123k9	1	-1	46	0.739827	MAP	CpG									nogenomic_polyA	Atail	yes	AATAAA	canonical	NORM	GOOD_MULTIPLE_EXON
BX641136	BX641136	3659	3633	2	DKFZphlcc3_132h24	0	-7	2	0.0546597	MAP	noCpG									nogenomic_polyA	Atail	yes	AATAAA	canonical	NORM	GOOD_MULTIPLE_EXON
BX641137	BX641137	5302	5271	2	DKFZphlcc3_132i5	0	-13	28	0.509242	MAP	noCpG					AluSq/x	SINE/Alu	AluSc	SINE/Alu	genomic_polyA	Atail	yes	AATAAA	canonical	NORM	GOOD_MULTIPLE_EXON
BX641138	BX641138	3710	3690	5	DKFZphlcc3_132j7	1	-5	8	0.107817	MAP	noCpG									nogenomic_polyA	Atail	yes	AATAAA	unknown	NORM	DELETED_MULTIPLE_EXON
BX641139	BX641139	4834	4815	8	DKFZphlcc3_148e1	26	-2	9	0.165494	5UM	noCpG									genomic_polyA	Atail	no	nopAsignal	unknown		UNMAPPED
BX641140	BX641140	5834	5811	23	DKFZphlcc3_169h3	1	-5	7	0.102845	MAP	CpG									nogenomic_polyA	Atail	yes	CATAAA	canonical	NORM	GOOD_MULTIPLE_EXON
BX641141	BX641141	3129	3105	5	DKFZphlcc3_169n19	1	-1	11	0.35155	MAP	noCpG	TAR1	Satellite/telomeric							nogenomic_polyA	Atail	yes	AGTAAA	canonical	NORM	GOOD_MULTIPLE_EXON
BX641142	BX641142	1261	1226	6	DKFZphlcc3_178l5	1	-5	0	0	MAP	CpG									nogenomic_polyA	Atail	yes	ATTAAA	canonical	NORM	GOOD_MULTIPLE_EXON
BX641143	BX641143	4610	4589	2	DKFZphlcc3_222e23	0	-1	7	0.0433839	MAP	noCpG					L2	LINE/L2			nogenomic_polyA	Atail	yes	AATAAA	noSS	NORM	DELETED_SINGLE_EXON
BX641144	BX641144	6811	6791	2	DKFZphlcc3_222e11	0	0	4	0.0587285	MAP	noCpG	AluSx	SINE/Alu							nogenomic_polyA	Atail	yes	AATAAA	canonical	NORM	GOOD_MULTIPLE_EXON
BX641145	BX641145	4210	4191	1	DKFZphlcc3_222n11	0	-1	10	0.166271	MAP	noCpG									nogenomic_polyA	Atail	yes	ATTAAA	noSS	NORM	GOOD_MULTIPLE_EXON_SEXON
BX641146	BX641146	4816	4795	6	DKFZphlcc3_243k21	0	-1	6	0.124585	MAP	noCpG									nogenomic_polyA	Atail	yes	AATAAA	canonical	NORM	GOOD_MULTIPLE_EXON
BX641147	BX641147	2763	2744	1	DKFZphlcc3_231a15	0	0	6	0.217155	MAP	noCpG									nogenomic_polyA	Atail	yes	AATAAA	noSS	NORM	GOOD_MULTIPLE_EXON_SEXON
BX641148	BX641148	2890	2871	1	DKFZphlcc3_231d14	0	-1	4	0.138408	MAP	noCpG							(TTTTG)n	Simple_repeat	nogenomic_polyA	Atail	yes	AATAAA	noSS	NORM	GOOD_MULTIPLE_EXON_SEXON
BX641149	BX641149	2737	2699	4	DKFZphlcc3_252i4	0	-16	5	0.182682	MAP	noCpG									nogenomic_polyA	Atail	no	nopAsignal	unknown	NORM	DELETED_MULTIPLE_EXON
BX641150	BX641150	9157	9126	20	DKFZphlcc3_109h5	0	-1	17	0.163809	MAP	noCpG									nogenomic_polyA	Atail	yes	AATAAA	unknown	NORM	DELETED_MULTIPLE_EXON
BX641152	BX641152	8703	8683	5	DKFZphlcc3_109i13	0	-1	20	0.172354	MAP	noCpG	(CA)n	Simple_repeat							genomic_polyA	Atail	no	nopAsignal	unknown	NORM	DELETED_MULTIPLE_EXON
BX641153	BX641153	9521	9495	7	DKFZphlcc3_109j24	0	-1	19	0.16805	MAP	noCpG									nogenomic_polyA	Atail	yes	AATAAA	canonical	NORM	GOOD_MULTIPLE_EXON
BX641154	BX641154	5511	5491	2	DKFZphlcc3_123b22	0	-1	5	0.0907276	MAP	noCpG									nogenomic_polyA	Atail	yes	AATAAA	unknown	NORM	DELETED_MULTIPLE_EXON
BX641155	BX641155	6710	6691	21	DKFZphlcc3_123d23	0	-1	13	0.163934	MAP	noCpG									nogenomic_polyA	Atail	yes	AATAAA	unknown	NORM	DELETED_MULTIPLE_EXON
BX641156	BX641156	3936	3916	1	DKFZphlcc3_190d6	0	-1	6	0.152439	MAP	noCpG			LTR8A	LTR/Retroviral					nogenomic_polyA	Atail	yes	ATTAAA	noSS	NORM	GOOD_MULTIPLE_EXON_SEXON
BX641157	BX641157	4701	4682	10	DKFZphlcc3_227i20	3	-1	7	0.127632	MAP	noCpG									nogenomic_polyA	Atail	yes	ATTAAA	canonical	NORM	GOOD_MULTIPLE_EXON
BX641158	BX641158	3282	3262	1	DKFZphlcc3_233c13	0	-1	2	0.0609385	MAP	noCpG	AluSx	SINE/Alu	Alu	SINE/Alu					nogenomic_polyA	Atail	yes	AATAAA	noSS	NORM	GOOD_MULTIPLE_EXON_SEXON
BX641159	BX641159	2774	2749	2	DKFZphlcc3_233f5	0	-4	4	0	MAP	noCpG									nogenomic_polyA	Atail	yes	AATAAA	canonical	NORM	GOOD_MULTIPLE_EXON
BX641160	BX641160	1835	1805	1	DKFZphlcc3_238m5	0	-1	8	0.435967	MAP	noCpG									nogenomic_polyA	Atail	yes	AATAAA	noSS	NORM	GOOD_MULTIPLE_EXON_SEXON
BX641161	BX641161	4488	4468	1	DKFZphlcc3_243e13					2hits	noCpG									nogenomic_polyA	Atail	yes	AATAAA	noSS		CHIMERIC
BX641162	BX641162	8219	8200	1	DKFZphlcc3_109k19	0	-1	7	0.0608347	MAP	noCpG			L2	LINE/L2					nogenomic_polyA	Atail	yes	AATAAA	noSS	NORM	GOOD_MULTIPLE_EXON_SEXON
BX641163	BX641163	4364	4344	4	DKFZphlcc3_148h3	0	-1	4	0.091659	MAP	noCpG									nogenomic_polyA	Atail	yes	AATAAA	canonical	NORM	GOOD_MULTIPLE_EXON
BX641164	BX641164	5324	5304	1	DKFZphlcc3_184h23	0	-1	5	0.0563486	MAP	noCpG									nogenomic_polyA	Atail	yes	AATAAA	noSS	NORM	GOOD_MULTIPLE_EXON_SEXON
BX641165	BX641165	5025	5002	1	DKFZphlcc3_227p10	0	-5	11	0.199005	MAP	noCpG									nogenomic_polyA	Atail	no	nopAsignal	noSS	NORM	QUESTIONABLE_SINGLE_EXON
BX641166	BX641166	1500	1471	9	DKFZphlcc3_238b17	1	-7	2	0.0666667	MAP	noCpG									nogenomic_polyA	Atail	yes	AATAAA	canonical	NORM	GOOD_MULTIPLE_EXON
BX641167	BX641167	5328	5302	3	DKFZphlcc3_243b12	0	-1	5	0.0750751	MAP	noCpG									nogenomic_polyA	Atail	no	nopAsignal	canonical	NORM	QUESTIONABLE_MULTIPLE_EXON
BX641168	BX641168	4348	4329	3	DKFZphlcc3_243b16	0	-1	6	0.137994	MAP	noCpG					AluSx	SINE/Alu	(A)n	Simple_repeat	genomic_polyA	Atail	no	nopAsignal	canonical	ICONT	BAD_CONT
BX641169	BX641169	4881	4839	2	DKFZphlcc3_243k8	0	-12	7	0.0614628	MAP	noCpG									nogenomic_polyA	Atail	yes	AATAAA	canonical	NORM	GOOD_MULTIPLE_EXON
BX641170	BX641170	4220	4200	7	DKFZphlcc3_247k12	0	-1	8	0.189573	MAP	noCpG					AluSx	SINE/Alu			genomic_polyA	Atail	no	nopAsignal	unknown	NORM	DELETED_MULTIPLE_EXON
BX641171	BX641171	5014	4994	1	DKFZphlcc3_29i2	0	-1	5	0.0797766	MAP	noCpG	L1M4	LINE/L1							nogenomic_polyA	Atail	yes	AATAAA	noSS	NORM	GOOD_MULTIPLE_EXON_SEXON
BX641172	BX641172	5142	5123	1	DKFZphlcc3_29p1	0	0	6	0.116686	MAP	noCpG	L1P	LINE/L1			LTR9	LTR/Retroviral			genomic_polyA	Atail	yes	ATTAAA	noSS	NORM	GOOD_MULTIPLE_EXON_SEXON
BX647062	BX647062	3375	3232	7	DKFZphlcc3_229j11	0	-1	3	0.0888889	MAP	CpG					L1M4	LINE/L1			nogenomic_polyA	Atail	yes	AGTAAA	canonical	NORM	GOOD_MULTIPLE_EXON
BX647063	BX647063	1854	1818	5	DKFZphlcc3_192f10	1	-4	3	0.161812	MAP	CpG									nogenomic_polyA	Atail	yes	AATAAA	non-canonical	NORM	GOOD_MULTIPLE_EXON
BX647064	BX647064	2972	2952	1	DKFZphlcc3_97l18	0	-2	4	0.0672948	MAP	noCpG									nogenomic_polyA	Atail	yes	ATTAAA	noSS	NORM	GOOD_MULTIPLE_EXON_SEXON
BX647065	BX647065	3512	3491	3	DKFZphlcc3_130f6	1	16	2	0.0569476	MAP	CpG					L1PA7	LINE/L1	L1P3	LINE/L1	nogenomic_polyA	Atail	yes	AATAAA	canonical	NORM	GOOD_MULTIPLE_EXON
BX647066	BX647066	2884	2784	8	DKFZphncc1_16j20	0	-2	3	0.104022	MAP	noCpG									nogenomic_polyA	Atail	yes	ATTAAA	canonical	NORM	GOOD_MULTIPLE_EXON
BX647067	BX647067	8656	8630	22	DKFZphlcc3_110a17	0	-3	15	0.161738	MAP	noCpG			MER34B	LTR/MER21-group					nogenomic_polyA	Atail	yes	AATAAA	canonical	NORM	GOOD_MULTIPLE_EXON
BX647068	BX647068	5420	5411	5	DKFZphlcc3_69i15	0	-1	7	0.129151	MAP	noCpG					L1M4	LINE/L1	L1M4	LINE/L1	nogenomic_polyA	Atail	yes	AATAAA	canonical	NORM	GOOD_MULTIPLE_EXON
BX647069	BX647069	5530	5519	26	DKFZphlcc3_69k12	3	-1	12	0.198915	MAP	CpG					MER58	DNA/MER1_type	MER58	DNA/MER1_type	nogenomic_polyA	Atail	yes	AATAAA	non-canonical	NORM	GOOD_MULTIPLE_EXON
BX647070	BX647070	4449	4427	10	DKFZphlcc3_95j3	1	-13	3	0.0674309	MAP	noCpG									nogenomic_polyA	Atail	no	nopAsignal	canonical	NORM	QUESTIONABLE_MULTIPLE_EXON
BX647071	BX647071	4367	4345	34	DKFZphlcc3_145f5	1	-3	10	0.206091	MAP	CpG									nogenomic_polyA	Atail	yes	AATAAA	canonical	NORM	GOOD_MULTIPLE_EXON
BX647072	BX647072	6826	6804	3	DKFZphlcc3_66b8	0	-2	7	0.0878992	MAP	noCpG							L1MA6	LINE/L1	nogenomic_polyA	Atail	yes	AATAAA	canonical	NORM	GOOD_MULTIPLE_EXON
BX647073	BX647073	1750	1731	2	DKFZphncc1_43i11	1	-1	5	0.285714	MAP	CpG									nogenomic_polyA	Atail	yes	ATTAAA	canonical	NORM	GOOD_MULTIPLE_EXON
BX647074	BX647074	3176	3156	10	DKFZphlcc3_82d8	0	-1	5	0.157431	MAP	CpG	GC_rich	Low_complexity							nogenomic_polyA	Atail	yes	AATAAA	canonical	NORM	GOOD_MULTIPLE_EXON
BX647075	BX647075	2035	2011	5	DKFZphlcc4_41b2	0	0	27	1.32678	MAP	noCpG					AluSc	SINE/Alu	AT_rich	Low_complexity	genomic_polyA	Atail	no	nopAsignal	canonical	ICONT	BAD_CONT
BX647076	BX647076	5330	5311	9	DKFZphlcc3_111g11	0	-1	7	0.131332	MAP	CpG			AluJo/FRAM	SINE/Alu					nogenomic_polyA	Atail	yes	ATTAAA	canonical	NORM	GOOD_MULTIPLE_EXON
BX647077	BX647077	2236	2205	5	DKFZphlcc3_99e10	3	-13	2	0.0894454	MAP	CpG									nogenomic_polyA	Atail	no	nopAsignal	canonical	NORM	QUESTIONABLE_MULTIPLE_EXON
BX647078	BX647078	6332	6300	5	DKFZphlcc3_111g14	2	-12	39	0.50537	MAP	noCpG					AluY	SINE/Alu			genomic_polyA	Atail	no	nopAsignal	canonical	NORM	QUESTIONABLE_MULTIPLE_EXON
BX647079	BX647079	3380	3236	14	DKFZphlcc3_223e22	0	-1	5	0.0591716	MAP	noCpG									nogenomic_polyA	Atail	yes	AATAAA	canonical	NORM	GOOD_MULTIPLE_EXON
BX647080	BX647080	3677	3656	1	DKFZphlcc3_223o24	0	-1	7	0.190373	MAP	noCpG					MIR	SINE/MIR			nogenomic_polyA	Atail	yes	AATAAA	noSS	NORM	GOOD_MULTIPLE_EXON_SEXON
BX647081	BX647081	2527	2509	7	DKFZphlcc3_256o18	2	-3	8	0.237436	MAP	noCpG									nogenomic_polyA	Atail	yes	AATAAA	unknown	NORM	DELETED_MULTIPLE_EXON
BX647082	BX647082	5524	5414	17	DKFZphlcc3_111h7	0	-1	18	0.307748	MAP	noCpG									nogenomic_polyA	Atail	yes	AATAAA	canonical	NORM	GOOD_MULTIPLE_EXON
BX647083	BX647083	3605	3493	3	DKFZphlcc3_149o15	0	-1	0	0	MAP	noCpG									nogenomic_polyA	Atail	yes	AATAAA	canonical	NORM	GOOD_MULTIPLE_EXON
BX647084	BX647084	4918	4898	1	DKFZphlcc3_166o14	0	-2	3	0.0406669	MAP	noCpG					L1MC/D	LINE/L1	L1M4	LINE/L1	nogenomic_polyA	Atail	yes	AATACA	noSS	NORM	GOOD_MULTIPLE_EXON_SEXON
BX647085	BX647085	1979	1957	5	DKFZphlcc3_256b1	0	-5	3	0.101061	MAP	noCpG									nogenomic_polyA	Atail	yes	AATAAA	unknown	NORM	DELETED_MULTIPLE_EXON
BX647086	BX647086	7111	7091	4	DKFZphlcc3_111j9	5	-1	41	0.548446	MAP	noCpG	AluSg/x	SINE/Alu	AluSp	SINE/Alu	AluSg	SINE/Alu	AluSc	SINE/Alu	genomic_polyA	Atail	no	nopAsignal	noSS	RCONT	BAD_CONT
BX647087	BX647087	5319	5299	3	DKFZphlcc3_166b24					2hits	noCpG									nogenomic_polyA	Atail	yes	AATAAA	unknown		CHIMERIC
BX647088	BX647088	5322	5303	10	DKFZphlcc3_166o15					2hits	CpG									nogenomic_polyA	Atail	no	nopAsignal	canonical		CHIMERIC
BX647089	BX647089	7059	6998	8	DKFZphlcc3_111p16	0	-4	7	0.0849979	MAP	CpG					L1MA3	LINE/L1			nogenomic_polyA	Atail	yes	AATAAA	canonical	NORM	GOOD_MULTIPLE_EXON
BX647090	BX647090	894	875	1	DKFZphlcc3_223j19	0	-1	1	0.111857	MAP	noCpG			L2	LINE/L2					genomic_polyA	Atail	no	nopAsignal	noSS	ACONT	BAD_CONT
BX647091	BX647091	2164	2144	13	DKFZphlcc3_256b2	0	-1	3	0.138632	MAP	noCpG									nogenomic_polyA	Atail	yes	AATAAA	canonical	NORM	GOOD_MULTIPLE_EXON
BX647092	BX647092	3603	3513	19	DKFZphlcc3_171k15	0	-2	3	0.0832639	MAP	CpG									nogenomic_polyA	Atail	yes	AGTAAA	canonical	NORM	GOOD_MULTIPLE_EXON
BX647093	BX647093	6158	6139	2	DKFZphlcc3_111c2	0	-1	23	0.373498	MAP	noCpG									nogenomic_polyA	Atail	yes	ATTAAA	non-canonical	NORM	GOOD_MULTIPLE_EXON
BX647094	BX647094	5517	5370	3	DKFZphlcc3_111m20	0	-1	13	0.199384	MAP	noCpG									nogenomic_polyA	Atail	yes	AATAAA	canonical	NORM	GOOD_MULTIPLE_EXON
BX647095	BX647095	2569	2542	9	DKFZphlcc3_196b15	0	-8	2	0.0778513	MAP	noCpG									nogenomic_polyA	Atail	yes	ATTAAA	canonical	NORM	GOOD_MULTIPLE_EXON
BX647096	BX647096	5172	5154	20	DKFZphlcc3_166h7	0	0	8	0.135344	MAP	CpG									nogenomic_polyA	Atail	yes	AATAAA	unknown	NORM	DELETED_MULTIPLE_EXON
BX647097	BX647097	1390	1370	8	DKFZphlcc3_158h19	0	-1	0	0	MAP	CpG									nogenomic_polyA	Atail	no	nopAsignal	canonical	NORM	QUESTIONABLE_MULTIPLE_EXON
BX647098	BX647098	1904	1868	8	DKFZphlcc3_158k23	0	-16	1	0.052521	MAP	CpG							A-rich	Low_complexity	genomic_polyA	Atail	no	nopAsignal	unknown	ICONT	BAD_CONT
BX647099	BX647099	885	860	6	DKFZphlcc3_158k8	0	-1	4	0.338983	MAP	CpG									nogenomic_polyA	Atail	yes	ATTAAA	canonical	NORM	GOOD_MULTIPLE_EXON
BX647100	BX647100	2037	2018	13	DKFZphlcc3_158m6	0	-1	0	0	MAP	CpG									nogenomic_polyA	Atail	yes	AATAAA	canonical	NORM	GOOD_MULTIPLE_EXON
BX647101	BX647101	1471	1431	8	DKFZphlcc3_158d14	0	-2	0	0	MAP	CpG									nogenomic_polyA	Atail	yes	AATAAA	canonical	NORM	GOOD_MULTIPLE_EXON
BX647102	BX647102	1449	1430	8	DKFZphlcc3_158f10	0	-1	0	0	MAP	CpG									nogenomic_polyA	Atail	yes	AATAAA	canonical	NORM	GOOD_MULTIPLE_EXON
BX647103	BX647103	2393	2366	1	DKFZphlcc3_124b7	0	-7	5	0.208943	MAP	noCpG					AluSg/x	SINE/Alu	(A)n	Simple_repeat	genomic_polyA	Atail	no	nopAsignal	noSS	ACONT	BAD_CONT
BX647104	BX647104	2121	2101	4	DKFZphlcc3_124j4	0	-1	1	0.0471476	MAP	CpG									nogenomic_polyA	Atail	yes	AATAAA	canonical	NORM	GOOD_MULTIPLE_EXON
BX647105	BX647105	1973	1953	6	DKFZphlcc3_124n18	0	-1	1	0.0506842	MAP	CpG	GC_rich	Low_complexity			Tigger3Golem	DNA/MER2_type	MSTA	LTR/MaLR	nogenomic_polyA	Atail	yes	AATAAA	canonical	NORM	GOOD_MULTIPLE_EXON
BX647106	BX647106	2231	2211	2	DKFZphlcc3_124n23	0	-1	7	0.313761	MAP	CpG									nogenomic_polyA	Atail	yes	AATAAA	canonical	NORM	GOOD_MULTIPLE_EXON
BX647107	BX647107	5344	5310	3	DKFZphlcc3_93m17	0	-1	19	0.299401	MAP	noCpG			MIR	SINE/MIR					nogenomic_polyA	Atail	yes	AATAAA	canonical	NORM	GOOD_MULTIPLE_EXON
BX647108	BX647108	2380	2360	3	DKFZphlcc3_124m21	0	-1	14	0.336134	MAP	CpG									nogenomic_polyA	Atail	yes	AATAAA	canonical	NORM	GOOD_MULTIPLE_EXON
BX647109	BX647109	2127	2065	1	DKFZphlcc3_196c10	0	-4	2	0.0940291	MAP	noCpG									nogenomic_polyA	Atail	yes	ATTAAA	noSS	NORM	GOOD_MULTIPLE_EXON_SEXON
BX647110	BX647110	5305	5286	3	DKFZphlcc3_93h9	0	-1	11	0.150801	MAP	noCpG									genomic_polyA	Atail	no	nopAsignal	canonical	NORM	QUESTIONABLE_MULTIPLE_EXON
BX647111	BX647111	4754	4681	4	DKFZphlcc3_244k24	0	-5	22	0.273454	MAP	noCpG					AluSx	SINE/Alu			nogenomic_polyA	Atail	yes	AATAAA	unknown	NORM	DELETED_MULTIPLE_EXON
BX647112	BX647112	5905	5884	1	DKFZphlcc3_111o7	0	-1	7	0.101609	MAP	CpG					AluSg	SINE/Alu			genomic_polyA	Atail	no	nopAsignal	noSS	ACONT	BAD_CONT
BX647113	BX647113	2233	2213	9	DKFZphlcc3_124k5	1	-2	3	0.0895656	MAP	noCpG									nogenomic_polyA	Atail	yes	AATAAA	canonical	NORM	GOOD_MULTIPLE_EXON
BX647114	BX647114	693	601	4	DKFZphlcc3_124l22	0	-6	0	0	MAP	CpG									nogenomic_polyA	Atail	yes	ATTAAA	canonical	NORM	GOOD_MULTIPLE_EXON
BX647115	BX647115	4614	4540	14	DKFZphlcc3_144b14	0	-1	9	0.195059	MAP	CpG									nogenomic_polyA	Atail	yes	AATAAA	canonical	NORM	GOOD_MULTIPLE_EXON
BX647116	BX647116	4189	4165	19	DKFZphlcc3_144m6	0	-5	3	0.0716161	MAP	CpG									nogenomic_polyA	Atail	no	nopAsignal	canonical	NORM	QUESTIONABLE_MULTIPLE_EXON
BX647117	BX647117	3768	3705	8	DKFZphlcc3_149o2	0	-1	0	0	MAP	noCpG									nogenomic_polyA	Atail	yes	AATAAA	canonical	NORM	GOOD_MULTIPLE_EXON
BX647118	BX647118	4299	4226	21	DKFZphlcc3_144o8	0	-1	9	0.209351	MAP	noCpG									nogenomic_polyA	Atail	yes	AATAAA	canonical	NORM	GOOD_MULTIPLE_EXON
BX647119	BX647119	3980	3961	13	DKFZphlcc3_144p2	0	0	13	0.125628	MAP	CpG									nogenomic_polyA	Atail	yes	AATAAA	canonical	NORM	GOOD_MULTIPLE_EXON
BX647120	BX647120	4237	4214	1	DKFZphlcc3_53e17	0	-2	7	0.165211	MAP	noCpG									nogenomic_polyA	Atail	yes	AATAAA	noSS	NORM	GOOD_MULTIPLE_EXON_SEXON
BX647121	BX647121	3582	3563	23	DKFZphlcc3_53g24	0	-1	2	0.0279174	MAP	CpG					MER51B	LTR/MER4-group	MER51B	LTR/MER4-group	nogenomic_polyA	Atail	yes	AATAAA	canonical	NORM	GOOD_MULTIPLE_EXON
BX647122	BX647122	4496	4477	11	DKFZphlcc3_53h3	0	-1	20	0.422598	MAP	CpG									genomic_polyA	Atail	no	nopAsignal	canonical	NORM	QUESTIONABLE_MULTIPLE_EXON
BX647123	BX647123	2326	2308	4	DKFZphlcc3_99g16	0	-3	12	0.429923	MAP	CpG					AluSc	SINE/Alu			genomic_polyA	Atail	no	nopAsignal	canonical	NORM	QUESTIONABLE_MULTIPLE_EXON
BX647124	BX647124	1958	1938	5	DKFZphlcc3_99m10	0	0	2	0.102145	MAP	noCpG									nogenomic_polyA	Atail	yes	AATAAA	unknown	NORM	DELETED_MULTIPLE_EXON
BX647125	BX647125	4116	3964	13	DKFZphlcc3_166o9	0	-1	1	0.0242954	MAP	CpG									nogenomic_polyA	Atail	yes	AATAAA	non-canonical	NORM	GOOD_MULTIPLE_EXON
BX647126	BX647126	4880	4812	30	DKFZphlcc3_149b19	0	-1	3	0.0614754	MAP	noCpG									nogenomic_polyA	Atail	yes	AATAAA	unknown	NORM	DELETED_MULTIPLE_EXON
BX647127	BX647127	4578	4518	30	DKFZphlcc3_149k4	0	-2	3	0.0655308	MAP	CpG									nogenomic_polyA	Atail	yes	AATAAA	canonical	NORM	GOOD_MULTIPLE_EXON
BX647128	BX647128	4500	4477	2	DKFZphlcc3_149n6					2hits	noCpG			AluSg/x	SINE/Alu					genomic_polyA	Atail	no	nopAsignal	canonical		CHIMERIC
BX647129	BX647129	4989	4969	8	DKFZphlcc3_166a13	0	-1	9	0.160353	MAP	noCpG			L2	LINE/L2					nogenomic_polyA	Atail	yes	AATAAA	canonical	NORM	GOOD_MULTIPLE_EXON
BX647130	BX647130	4070	4004	13	DKFZphlcc3_166h20	0	-1	1	0.02457	MAP	CpG									nogenomic_polyA	Atail	yes	AATAAA	non-canonical	NORM	GOOD_MULTIPLE_EXON
BX647131	BX647131	4904	4884	8	DKFZphlcc3_166m9	0	-1	7	0.101958	MAP	CpG									nogenomic_polyA	Atail	yes	AATAAA	canonical	NORM	GOOD_MULTIPLE_EXON
BX647132	BX647132	5418	5398	12	DKFZphlcc3_166f14	0	-1	11	0.203027	MAP	noCpG			L2	LINE/L2					nogenomic_polyA	Atail	no	nopAsignal	canonical	NORM	QUESTIONABLE_MULTIPLE_EXON
BX647133	BX647133	4776	4749	19	DKFZphlcc3_166l12	0	-10	8	0.125628	MAP	noCpG					AluSg	SINE/Alu			genomic_polyA	Atail	no	nopAsignal	unknown	NORM	DELETED_MULTIPLE_EXON
BX647134	BX647134	2983	2960	23	DKFZphlcc3_152o16	0	-1	0	0	MAP	CpG									nogenomic_polyA	Atail	no	nopAsignal	canonical	NORM	QUESTIONABLE_MULTIPLE_EXON
BX647135	BX647135	4241	4219	4	DKFZphlcc3_171a3	0	-4	6	0.141476	MAP	noCpG									nogenomic_polyA	Atail	yes	AGTAAA	canonical	NORM	GOOD_MULTIPLE_EXON
BX647136	BX647136	3409	3392	13	DKFZphlcc3_171j19	0	-1	2	0.0586682	MAP	noCpG									nogenomic_polyA	Atail	yes	ATTAAA	unknown	NORM	DELETED_MULTIPLE_EXON
BX647137	BX647137	3479	3479	12	DKFZphlcc3_171k11	0	26	2	0.0574878	MAP	CpG									nogenomic_polyA	Atail	yes	AATAAA	canonical	NORM	GOOD_MULTIPLE_EXON
BX647138	BX647138	3514	3486	10	DKFZphlcc3_171o19	0	-1	2	0.0569152	MAP	noCpG							(A)n	Simple_repeat	genomic_polyA	Atail	no	nopAsignal	canonical	ICONT	BAD_CONT
BX647139	BX647139	3465	3445	8	DKFZphlcc3_171p17	0	-1	3	0.0577201	MAP	CpG									genomic_polyA	Atail	yes	AATAAA	canonical	NORM	GOOD_MULTIPLE_EXON
BX647140	BX647140	4457	4436	4	DKFZphlcc3_171p10	0	0	6	0.0897465	MAP	noCpG			L1M4c	LINE/L1					nogenomic_polyA	Atail	yes	AATAAA	canonical	NORM	GOOD_MULTIPLE_EXON
BX647141	BX647141	1676	1629	4	DKFZphlcc3_239h11	0	-3	6	0.298329	MAP	noCpG									nogenomic_polyA	Atail	yes	AATAAA	unknown	NORM	DELETED_MULTIPLE_EXON
BX647142	BX647142	1846	1827	10	DKFZphlcc3_239p18	0	1	7	0.325027	MAP	noCpG									nogenomic_polyA	Atail	no	nopAsignal	non-canonical	NORM	QUESTIONABLE_MULTIPLE_EXON
BX647143	BX647143	2331	2306	10	DKFZphncc1_15h5	0	-7	3	0.1287	MAP	noCpG									nogenomic_polyA	Atail	yes	AATAAA	canonical	NORM	GOOD_MULTIPLE_EXON
BX647144	BX647144	2728	2689	3	DKFZphncc1_15i24	0	-7	3	0.109971	MAP	noCpG									nogenomic_polyA	Atail	yes	AATAAA	unknown	NORM	DELETED_MULTIPLE_EXON
BX647145	BX647145	3006	2983	11	DKFZphncc1_16d16	0	-3	3	0.0998004	MAP	CpG									nogenomic_polyA	Atail	yes	AATAAA	unknown	NORM	DELETED_MULTIPLE_EXON
BX647146	BX647146	2631	2612	8	DKFZphncc1_16j23	0	-2	6	0.190042	MAP	noCpG					MER21B	LTR/MER21-group			nogenomic_polyA	Atail	yes	AATAAA	canonical	NORM	GOOD_MULTIPLE_EXON
BX647147	BX647147	4300	4222	2	DKFZphlcc3_166i21	0	-1	12	0.162791	MAP	noCpG									nogenomic_polyA	Atail	yes	AATAAA	unknown	NORM	DELETED_MULTIPLE_EXON
BX647148	BX647148	4702	4676	1	DKFZphlcc3_223a16	2	-1	17	0.340281	MAP	noCpG					AluY	SINE/Alu	(A)n	Simple_repeat	genomic_polyA	Atail	no	nopAsignal	noSS	ACONT	BAD_CONT
BX647149	BX647149	3497	3480	12	DKFZphlcc3_171l6	0	-1	1	0	MAP	noCpG									nogenomic_polyA	Atail	yes	ATTAAA	canonical	NORM	GOOD_MULTIPLE_EXON
BX647150	BX647150	5937	5917	1	DKFZphlcc3_223b15	6	-3	7	0.0842176	MAP	noCpG									nogenomic_polyA	Atail	yes	AATAAA	noSS	NORM	GOOD_MULTIPLE_EXON_SEXON
BX647151	BX647151	3167	3149	4	DKFZphlcc3_223b24	3	-1	6	0.189454	MAP	noCpG									nogenomic_polyA	Atail	yes	AATAAA	canonical	NORM	GOOD_MULTIPLE_EXON
BX647152	BX647152	4374	4261	5	DKFZphlcc3_244f3	0	-4	6	0.137174	MAP	noCpG									nogenomic_polyA	Atail	yes	AATAAA	unknown	NORM	DELETED_MULTIPLE_EXON
BX647153	BX647153	7306	7286	14	DKFZphlcc3_244j16	0	-1	7	0.0958117	MAP	noCpG									nogenomic_polyA	Atail	no	nopAsignal	canonical	NORM	QUESTIONABLE_MULTIPLE_EXON
BX647154	BX647154	1591	1409	2	DKFZphlcc3_275h18	0	-1	1	0.0628536	MAP	noCpG									nogenomic_polyA	Atail	yes	AATAAA	canonical	NORM	GOOD_MULTIPLE_EXON
BX647155	BX647155	3186	3167	4	DKFZphlcc3_244l16	0	-1	5	0.125549	MAP	noCpG									genomic_polyA	Atail	yes	AATAAA	non-canonical	NORM	GOOD_MULTIPLE_EXON
BX647156	BX647156	2051	2029	5	DKFZphlcc3_256f14	0	-1	3	0.0975134	MAP	noCpG									genomic_polyA	Atail	yes	AATAAA	unknown	NORM	DELETED_MULTIPLE_EXON
BX647157	BX647157	3353	3259	21	DKFZphlcc3_36k5	0	-1	4	0.119296	MAP	CpG									nogenomic_polyA	Atail	yes	AATAAA	canonical	NORM	GOOD_MULTIPLE_EXON
BX647158	BX647158	2041	2023	19	DKFZphlcc3_196c6	0	-1	4	0.195982	MAP	noCpG	AluY	SINE/Alu							nogenomic_polyA	Atail	yes	AATAAA	canonical	NORM	GOOD_MULTIPLE_EXON
BX647159	BX647159	2412	2368	1	DKFZphlcc3_196h14	0	-10	3	0.124378	MAP	noCpG							L2	LINE/L2	nogenomic_polyA	Atail	yes	AATAAA	noSS	NORM	GOOD_MULTIPLE_EXON_SEXON
BX647160	BX647160	2007	1987	9	DKFZphlcc3_196m17	3	0	28	1.24564	MAP	noCpG									nogenomic_polyA	Atail	yes	AATAAA	unknown	NORM	DELETED_MULTIPLE_EXON
BX647161	BX647161	2623	2604	11	DKFZphlcc3_196o22	2	-1	2	0.0762486	MAP	CpG									nogenomic_polyA	Atail	yes	AATAAA	unknown	NORM	DELETED_MULTIPLE_EXON
BX647162	BX647162	4942	4922	25	DKFZphlcc3_93a9	0	0	20	0.34399	MAP	noCpG									nogenomic_polyA	Atail	yes	AATAAA	unknown	NORM	DELETED_MULTIPLE_EXON
BX647163	BX647163	1433	1414	7	DKFZphlcc3_220h10	0	-1	0	0	MAP	noCpG									nogenomic_polyA	Atail	yes	AATATA	canonical	NORM	GOOD_MULTIPLE_EXON
BX647164	BX647164	3211	3191	1	DKFZphlcc3_82p14	0	-1	3	0.0934288	MAP	noCpG									genomic_polyA	Atail	no	nopAsignal	noSS	ACONT	BAD_CONT
BX647165	BX647165	1363	1300	6	DKFZphlcc3_88i24	0	-1	8	0.440205	MAP	noCpG									nogenomic_polyA	Atail	yes	ATTAAA	canonical	NORM	GOOD_MULTIPLE_EXON
BX647166	BX647166	2194	2088	10	DKFZphlcc3_88p8	0	-7	2	0.0455789	MAP	noCpG									nogenomic_polyA	Atail	yes	AATAAA	canonical	NORM	GOOD_MULTIPLE_EXON
BX647167	BX647167	5431	5417	1	DKFZphlcc3_223c17	0	-1	16	0.202541	MAP	noCpG					AluJo	SINE/Alu	(A)n	Simple_repeat	genomic_polyA	Atail	no	nopAsignal	noSS	ACONT	BAD_CONT
BX647168	BX647168	5447	5428	2	DKFZphlcc3_93h19	0	0	13	0.220305	MAP	noCpG	Alu	SINE/Alu	MER91A	DNA/MER1_type?	AluSx	SINE/Alu			genomic_polyA	Atail	no	nopAsignal	canonical	NORM	QUESTIONABLE_MULTIPLE_EXON
BX647169	BX647169	3923	3878	3	DKFZphlcc3_223d19	0	-3	3	0.0764721	MAP	CpG									nogenomic_polyA	Atail	yes	AATAAA	canonical	NORM	GOOD_MULTIPLE_EXON
BX647170	BX647170	4573	4530	1	DKFZphlcc3_223h12	0	-2	4	0.0656024	MAP	noCpG					Tigger3Golem	DNA/MER2_type			nogenomic_polyA	Atail	yes	AATAAA	noSS	NORM	GOOD_MULTIPLE_EXON_SEXON
BX647171	BX647171	3713	3633	1	DKFZphlcc3_223i23	0	-2	8	0.161594	MAP	noCpG	(TG)n	Simple_repeat							nogenomic_polyA	Atail	yes	AATAAA	noSS	NORM	GOOD_MULTIPLE_EXON_SEXON
BX647172	BX647172	4712	4675	13	DKFZphlcc3_223j17	0	-9	3	0.0636672	MAP	noCpG	AluSx	SINE/Alu							nogenomic_polyA	Atail	yes	AATAAA	canonical	NORM	GOOD_MULTIPLE_EXON
BX647173	BX647173	2033	2014	2	DKFZphlcc3_239l22					2hits	noCpG									nogenomic_polyA	Atail	yes	AATAAA	noSS		CHIMERIC
BX647174	BX647174	2519	2500	6	DKFZphlcc3_239n23	0	-1	11	0.396983	MAP	CpG									nogenomic_polyA	Atail	yes	AATAAA	unknown	NORM	DELETED_MULTIPLE_EXON
BX647175	BX647175	3744	3693	9	DKFZphlcc3_36b10	0	-8	9	0.0801282	MAP	CpG									nogenomic_polyA	Atail	yes	AATAAA	canonical	NORM	GOOD_MULTIPLE_EXON
BX647176	BX647176	5149	5129	1	DKFZphlcc3_62c1	0	-1	19	0.330161	MAP	noCpG							(A)n	Simple_repeat	genomic_polyA	Atail	no	nopAsignal	noSS	ACONT	BAD_CONT
BX647177	BX647177	4130	4110	1	DKFZphlcc3_223l12	0	-1	22	0.532688	MAP	noCpG									nogenomic_polyA	Atail	yes	AATAAA	noSS	NORM	GOOD_MULTIPLE_EXON_SEXON
BX647178	BX647178	4641	4619	6	DKFZphlcc3_223m12	0	-1	4	0.0861883	MAP	noCpG									nogenomic_polyA	Atail	yes	AATAAA	unknown	NORM	DELETED_MULTIPLE_EXON
BX647179	BX647179	5511	5407	5	DKFZphlcc3_223n1	0	-1	23	0.417347	MAP	noCpG									nogenomic_polyA	Atail	yes	AATAAA	canonical	NORM	GOOD_MULTIPLE_EXON
BX647180	BX647180	5495	5475	5	DKFZphlcc3_62l2	3	-1	14	0.236579	MAP	noCpG									nogenomic_polyA	Atail	yes	AATAAA	canonical	NORM	GOOD_MULTIPLE_EXON
BX647181	BX647181	2967	2947	2	DKFZphlcc3_93a22					2hits	noCpG	AluY	SINE/Alu							genomic_polyA	Atail	no	nopAsignal	noSS		CHIMERIC
BX647182	BX647182	3645	3472	5	DKFZphlcc3_223n14	0	-2	7	0.164609	MAP	noCpG									nogenomic_polyA	Atail	yes	ATTAAA	unknown	NORM	DELETED_MULTIPLE_EXON
BX647183	BX647183	4633	4609	6	DKFZphlcc3_244a15	1	-5	2	0.0431686	MAP	noCpG									nogenomic_polyA	Atail	yes	ATTAAA	unknown	NORM	DELETED_MULTIPLE_EXON
BX647184	BX647184	4901	4882	13	DKFZphlcc3_244b14	0	-1	14	0.224444	MAP	noCpG									nogenomic_polyA	Atail	yes	AATAAA	canonical	NORM	GOOD_MULTIPLE_EXON
BX647185	BX647185	4738	4719	7	DKFZphlcc3_244h7	0	-1	10	0.21106	MAP	noCpG									nogenomic_polyA	Atail	yes	ATTAAA	unknown	NORM	DELETED_MULTIPLE_EXON
BX647186	BX647186	5833	5812	1	DKFZphlcc3_244k13	0	-1	15	0.257158	MAP	noCpG									nogenomic_polyA	Atail	yes	ATTAAA	noSS	NORM	GOOD_MULTIPLE_EXON_SEXON
BX647187	BX647187	2521	2501	1	DKFZphlcc3_239h14	0	-1	6	0.198334	MAP	noCpG	THE1-INTERNAL	LTR/MaLR	THE1B-internal	LTR/MaLR					genomic_polyA	Atail	yes	AATAAA	noSS	NORM	GOOD_MULTIPLE_EXON_SEXON
BX647188	BX647188	2745	2725	4	DKFZphlcc3_239p24	0	-1	2	0.0728597	MAP	noCpG									nogenomic_polyA	Atail	yes	AATAAA	canonical	NORM	GOOD_MULTIPLE_EXON
BX647189	BX647189	2967	2948	15	DKFZphlcc3_256i6	0	0	3	0.101112	MAP	noCpG									nogenomic_polyA	Atail	yes	AATAAA	canonical	NORM	GOOD_MULTIPLE_EXON
BX647190	BX647190	2194	2174	5	DKFZphlcc3_256j3	0	-1	4	0.182315	MAP	noCpG									nogenomic_polyA	Atail	yes	AATAAA	unknown	NORM	DELETED_MULTIPLE_EXON
BX647191	BX647191	5776	5756	1	DKFZphlcc3_49e12	37	-1	11	0.155817	5UM	noCpG									genomic_polyA	Atail	no	nopAsignal	noSS		UNMAPPED
BX647192	BX647192	4728	4702	6	DKFZphlcc3_244b22	0	-7	3	0.0634518	MAP	noCpG									nogenomic_polyA	Atail	yes	AATAAA	canonical	NORM	GOOD_MULTIPLE_EXON
BX647193	BX647193	4941	4918	21	DKFZphlcc3_244e19	0	-8	6	0.0404776	MAP	noCpG									nogenomic_polyA	Atail	yes	GATAAA	canonical	NORM	GOOD_MULTIPLE_EXON
BX647194	BX647194	4748	4728	2	DKFZphlcc3_244e22	3	-5	13	0.189553	MAP	noCpG	AluJb	SINE/Alu	AluSg	SINE/Alu					genomic_polyA	Atail	no	nopAsignal	noSS	ACONT	BAD_CONT
BX647195	BX647195	4736	4686	18	DKFZphlcc3_244g2	0	-1	9	0.190034	MAP	noCpG									nogenomic_polyA	Atail	yes	AATAAA	canonical	NORM	GOOD_MULTIPLE_EXON
BX647196	BX647196	4708	4689	18	DKFZphlcc3_244i2	0	0	7	0.127443	MAP	noCpG									nogenomic_polyA	Atail	yes	AATAAA	canonical	NORM	GOOD_MULTIPLE_EXON
BX647197	BX647197	4533	4512	3	DKFZphlcc3_244i24	0	-1	3	0.0220604	MAP	noCpG									nogenomic_polyA	Atail	yes	AATAAA	canonical	NORM	GOOD_MULTIPLE_EXON
BX647198	BX647198	5061	5041	6	DKFZphlcc3_244k15	0	-1	4	0.0790358	MAP	noCpG									nogenomic_polyA	Atail	yes	AGTAAA	canonical	NORM	GOOD_MULTIPLE_EXON
BX647199	BX647199	4631	4612	13	DKFZphlcc3_244m3	0	-1	12	0.172749	MAP	noCpG									nogenomic_polyA	Atail	yes	ATTAAA	canonical	NORM	GOOD_MULTIPLE_EXON
BX647200	BX647200	4412	4394	10	DKFZphlcc3_244m17	0	3	13	0.24932	MAP	CpG					L1MC4	LINE/L1			nogenomic_polyA	Atail	yes	AATAAA	canonical	NORM	GOOD_MULTIPLE_EXON
BX647201	BX647201	5653	5599	1	DKFZphlcc3_62c8	0	-2	6	0.106138	MAP	noCpG	L1MC5	LINE/L1							nogenomic_polyA	Atail	no	nopAsignal	noSS	NORM	QUESTIONABLE_SINGLE_EXON
BX647202	BX647202	4704	4685	26	DKFZphlcc3_244m8	0	-1	2	0.042517	MAP	noCpG									nogenomic_polyA	Atail	yes	AATAAA	unknown	NORM	DELETED_MULTIPLE_EXON
BX647203	BX647203	5422	5356	19	DKFZphlcc3_49d12	0	-8	12	0.221321	MAP	CpG	GC_rich	Low_complexity							nogenomic_polyA	Atail	yes	ATTAAA	canonical	NORM	GOOD_MULTIPLE_EXON
BX647204	BX647204	5362	5342	1	DKFZphlcc3_62b19	16	-1	13	0.242447	MAP	noCpG									nogenomic_polyA	Atail	yes	AATAAA	noSS	NORM	GOOD_MULTIPLE_EXON_SEXON
BX647205	BX647205	5597	5563	4	DKFZphlcc3_62d21	0	-1	8	0.1072	MAP	noCpG									nogenomic_polyA	Atail	yes	AATAAA	canonical	NORM	GOOD_MULTIPLE_EXON
BX647206	BX647206	2077	2060	2	DKFZphlcc3_256o15	0	-1	7	0.337025	MAP	noCpG	Tigger4(Zombi)	DNA/MER2_type	L2	LINE/L2	Tigger4Zombi	DNA/MER2_type	Tigger4(Zombi)	DNA/MER2_type	nogenomic_polyA	Atail	yes	CATAAA	noSS	NORM	DELETED_SINGLE_EXON
BX647207	BX647207	3112	3085	12	DKFZphlcc3_36l16					2hits	noCpG									nogenomic_polyA	Atail	yes	AATAAA	canonical		CHIMERIC
BX647208	BX647208	2244	2086	9	DKFZphlcc3_53c11	0	-1	1	0.0445633	MAP	CpG									nogenomic_polyA	Atail	yes	AATAAA	canonical	NORM	GOOD_MULTIPLE_EXON
BX647209	BX647209	2067	2015	14	DKFZphlcc3_256i18	0	-1	1	0.0483793	MAP	CpG									nogenomic_polyA	Atail	yes	AATAAA	canonical	NORM	GOOD_MULTIPLE_EXON
BX647210	BX647210	3684	3615	2	DKFZphlcc3_36l10	0	-29	9	0.2443	MAP	CpG									nogenomic_polyA	Atail	yes	GATAAA	canonical	NORM	GOOD_MULTIPLE_EXON
BX647211	BX647211	6805	6785	23	DKFZphlcc3_49c2	0	-1	11	0.102866	MAP	noCpG									nogenomic_polyA	Atail	yes	AATAAA	canonical	NORM	GOOD_MULTIPLE_EXON
BX647212	BX647212	6461	6434	19	DKFZphlcc3_49c20	0	-7	5	0.0773874	MAP	CpG									nogenomic_polyA	Atail	yes	AATAAA	canonical	NORM	GOOD_MULTIPLE_EXON
BX647213	BX647213	5037	5015	10	DKFZphlcc3_62o24	0	-4	13	0.218384	MAP	noCpG									nogenomic_polyA	Atail	yes	AATAAA	canonical	NORM	GOOD_MULTIPLE_EXON
BX647214	BX647214	5076	5057	2	DKFZphlcc3_62o9	0	0	14	0.275808	MAP	noCpG									nogenomic_polyA	Atail	yes	AATAAA	canonical	NORM	GOOD_MULTIPLE_EXON
BX647215	BX647215	7638	7560	2	DKFZphlcc3_88j4	0	-1	29	0.340403	MAP	noCpG									nogenomic_polyA	Atail	yes	AATAAA	unknown	NORM	DELETED_MULTIPLE_EXON
BX647216	BX647216	4712	4692	11	DKFZphlcc3_93n10	37	-1	10	0.191002	5UM	CpG									nogenomic_polyA	Atail	yes	AATAAA	unknown		UNMAPPED
BX647217	BX647217	2743	2692	10	DKFZphncc1_16e2	0	-4	6	0.218739	MAP	CpG									nogenomic_polyA	Atail	yes	ATTAAA	unknown	NORM	DELETED_MULTIPLE_EXON
BX647218	BX647218	5953	5934	2	DKFZphlcc3_62d2	0	-3	34	0.537544	MAP	noCpG					AluJo/FLAM	SINE/Alu	GA-rich	Low_complexity	genomic_polyA	Atail	no	nopAsignal	antisense	ICONT	BAD_ANTISENSE
BX647219	BX647219	3340	3321	2	DKFZphlcc3_82e13	0	-1	5	0.149701	MAP	noCpG									nogenomic_polyA	Atail	yes	AATAAA	unknown	NORM	DELETED_MULTIPLE_EXON
BX647220	BX647220	4322	4298	9	DKFZphlcc3_149l1	0	-5	3	0.0462749	MAP	CpG					AluSx	SINE/Alu			genomic_polyA	Atail	no	nopAsignal	canonical	NORM	QUESTIONABLE_MULTIPLE_EXON
BX647221	BX647221	2792	2772	18	DKFZphlcc3_256k24	0	-1	7	0.2149	MAP	CpG			L2	LINE/L2			(TTCA)n	Simple_repeat	nogenomic_polyA	Atail	no	nopAsignal	unknown	ICONT	BAD_CONT
BX647222	BX647222	7246	7226	8	DKFZphlcc3_88k18	0	-2	12	0.110406	MAP	noCpG							(A)n	Simple_repeat	genomic_polyA	Atail	no	nopAsignal	canonical	ICONT	BAD_CONT
BX647223	BX647223	3228	3208	4	DKFZphlcc3_88k19	0	-1	2	0.0619579	MAP	CpG									nogenomic_polyA	Atail	yes	AATAAA	canonical	NORM	GOOD_MULTIPLE_EXON
BX647224	BX647224	3459	3439	7	DKFZphlcc3_36d6	0	0	1	0.0289101	MAP	noCpG									nogenomic_polyA	Atail	yes	AATAAA	canonical	NORM	GOOD_MULTIPLE_EXON
BX647225	BX647225	3595	3526	1	DKFZphlcc3_36h9	0	-4	2	0.0278164	MAP	noCpG									nogenomic_polyA	Atail	yes	ATTAAA	noSS	NORM	GOOD_MULTIPLE_EXON_SEXON
BX647226	BX647226	3736	3716	1	DKFZphlcc3_36i15	0	0	6	0.107066	MAP	noCpG	(TTA)n	Simple_repeat							nogenomic_polyA	Atail	yes	ATTAAA	noSS	NORM	GOOD_MULTIPLE_EXON_SEXON
BX647227	BX647227	3274	3124	1	DKFZphlcc3_36i5	0	-13	5	0.152718	MAP	noCpG									nogenomic_polyA	Atail	yes	AATAAA	noSS	NORM	GOOD_MULTIPLE_EXON_SEXON
BX647228	BX647228	3532	3368	5	DKFZphlcc3_36j16	0	-4	10	0.226501	MAP	CpG									nogenomic_polyA	Atail	yes	AATAAA	canonical	NORM	GOOD_MULTIPLE_EXON
BX647229	BX647229	3646	3631	22	DKFZphlcc3_36k19	0	-1	3	0.082282	MAP	noCpG									nogenomic_polyA	Atail	yes	AATAAA	canonical	NORM	GOOD_MULTIPLE_EXON
BX647230	BX647230	3401	3382	2	DKFZphlcc3_36m11	0	-1	2	0.0588062	MAP	noCpG					L1	LINE/L1	(A)n	Simple_repeat	genomic_polyA	Atail	yes	AATATA	unknown	ACONT	BAD_CONT
BX647231	BX647231	3532	3440	2	DKFZphlcc3_36n14	0	-1	2	0.0566251	MAP	noCpG	L1MC5	LINE/L1	L1MC5	LINE/L1					nogenomic_polyA	Atail	yes	AATAAA	noSS	NORM	DELETED_SINGLE_EXON
BX647232	BX647232	4053	3956	68	DKFZphlcc3_36n20					2hits	noCpG									nogenomic_polyA	Atail	yes	AATAAA	unknown		CHIMERIC
BX647233	BX647233	3138	3012	12	DKFZphlcc3_36n3	0	-3	5	0.159337	MAP	CpG									nogenomic_polyA	Atail	yes	AATAAA	canonical	NORM	GOOD_MULTIPLE_EXON
BX647234	BX647234	3878	3816	22	DKFZphlcc3_36p19	0	-1	7	0.180505	MAP	noCpG									nogenomic_polyA	Atail	yes	AGTAAA	canonical	NORM	GOOD_MULTIPLE_EXON
BX647235	BX647235	1862	1842	1	DKFZphlcc3_77g14	0	0	0	0	MAP	noCpG									nogenomic_polyA	Atail	yes	AATAAA	noSS	NORM	GOOD_MULTIPLE_EXON_SEXON
BX647236	BX647236	4357	4337	34	DKFZphlcc3_53n13	0	-1	3	0.0688547	MAP	CpG									nogenomic_polyA	Atail	yes	AATAAA	canonical	NORM	GOOD_MULTIPLE_EXON
BX647237	BX647237	3713	3628	11	DKFZphlcc3_53o15	0	-1	8	0.215459	MAP	noCpG									nogenomic_polyA	Atail	yes	AATAAA	unknown	NORM	DELETED_MULTIPLE_EXON
BX647238	BX647238	5307	5290	18	DKFZphlcc3_62e22	2	-1	6	0.113058	MAP	noCpG									nogenomic_polyA	Atail	yes	AATAAA	canonical	NORM	GOOD_MULTIPLE_EXON
BX647239	BX647239	5144	5124	5	DKFZphlcc3_62m20	0	-1	11	0.174961	MAP	noCpG									nogenomic_polyA	Atail	yes	AATAAA	canonical	NORM	GOOD_MULTIPLE_EXON
BX647240	BX647240	4719	4699	11	DKFZphlcc3_49e24	0	-1	5	0.105955	MAP	noCpG									nogenomic_polyA	Atail	yes	AATAAA	canonical	NORM	GOOD_MULTIPLE_EXON
BX647241	BX647241	7024	7004	7	DKFZphlcc3_49i9	0	-1	3	0.0427107	MAP	noCpG									nogenomic_polyA	Atail	yes	CATAAA	unknown	NORM	DELETED_MULTIPLE_EXON
BX647242	BX647242	6219	6201	18	DKFZphlcc3_49m6					2hits	CpG									nogenomic_polyA	Atail	no	nopAsignal	unknown		CHIMERIC
BX647243	BX647243	6019	5996	3	DKFZphlcc3_49o2	0	-4	2	0.0332281	MAP	noCpG									nogenomic_polyA	Atail	yes	AATAAA	canonical	NORM	GOOD_MULTIPLE_EXON
BX647244	BX647244	3658	3639	25	DKFZphlcc3_53l6	0	-1	19	0.191361	MAP	CpG									nogenomic_polyA	Atail	yes	AATAAA	canonical	NORM	GOOD_MULTIPLE_EXON
BX647245	BX647245	3006	2986	12	DKFZphlcc3_82c17	0	0	5	0.133067	MAP	noCpG									nogenomic_polyA	Atail	yes	AATAAA	canonical	NORM	GOOD_MULTIPLE_EXON
BX647246	BX647246	6447	6379	4	DKFZphlcc3_49p19	0	-3	11	0.155111	MAP	noCpG									nogenomic_polyA	Atail	yes	AATAAA	canonical	NORM	GOOD_MULTIPLE_EXON
BX647247	BX647247	515	500	4	DKFZphlcc3_93b19	0	-1	0	0	MAP	CpG	GC_rich	Low_complexity							nogenomic_polyA	Atail	yes	AATAAA	canonical	NORM	GOOD_MULTIPLE_EXON
BX647248	BX647248	2852	2831	15	DKFZphlcc3_99b5	0	0	2	0.0701262	MAP	CpG	GC_rich	Low_complexity							nogenomic_polyA	Atail	yes	AATAAA	canonical	NORM	GOOD_MULTIPLE_EXON
BX647249	BX647249	2053	2034	2	DKFZphlcc3_99a19	0	-1	3	0.146128	MAP	CpG					MER54A	LTR/MER73-group			nogenomic_polyA	Atail	yes	AATAAA	canonical	NORM	GOOD_MULTIPLE_EXON
BX647250	BX647250	6838	6817	4	DKFZphlcc3_88c23	0	-1	11	0.116993	MAP	noCpG					AluY	SINE/Alu	(GAAAA)n	Simple_repeat	genomic_polyA	Atail	no	nopAsignal	canonical	ICONT	BAD_CONT
BX647251	BX647251	6578	6562	2	DKFZphlcc3_88c3	0	-1	7	0.106415	MAP	noCpG	MLT1H	LTR/MaLR	MLT1H	LTR/MaLR	AluSx	SINE/Alu	(A)n	Simple_repeat	genomic_polyA	Atail	no	nopAsignal	unknown	ICONT	BAD_CONT
BX647252	BX647252	3947	3927	1	DKFZphlcc3_82l19	0	-1	5	0.126678	MAP	noCpG	MER69	DNA/AcHobo	MSTD	LTR/MaLR	HERVK11I	LTR/Retroviral			nogenomic_polyA	Atail	yes	AATATA	noSS	NORM	GOOD_MULTIPLE_EXON_SEXON
BX647253	BX647253	5495	5475	5	DKFZphlcc3_62k2	3	-1	14	0.236579	MAP	noCpG									nogenomic_polyA	Atail	yes	AATAAA	canonical	NORM	GOOD_MULTIPLE_EXON
BX647254	BX647254	3285	3265	13	DKFZphlcc3_53j12	0	-1	4	0.121766	MAP	noCpG									nogenomic_polyA	Atail	no	nopAsignal	canonical	NORM	QUESTIONABLE_MULTIPLE_EXON
BX647255	BX647255	4108	4090	10	DKFZphlcc3_53k21	0	-1	6	0.097371	MAP	CpG									genomic_polyA	Atail	yes	AATAAA	canonical	NORM	GOOD_MULTIPLE_EXON
BX647256	BX647256	3992	3973	4	DKFZphlcc3_53k7	0	-1	5	0.1002	MAP	noCpG									nogenomic_polyA	Atail	yes	AATAAA	canonical	NORM	GOOD_MULTIPLE_EXON
BX647257	BX647257	5000	4983	17	DKFZphlcc3_53m4	0	-1	4	0.08	MAP	CpG	CT-rich	Low_complexity							nogenomic_polyA	Atail	yes	AATAAA	canonical	NORM	GOOD_MULTIPLE_EXON
BX647258	BX647258	5264	5229	3	DKFZphlcc3_62d3	0	-3	11	0.18997	MAP	CpG									nogenomic_polyA	Atail	yes	AATAAA	canonical	NORM	GOOD_MULTIPLE_EXON
BX647259	BX647259	5297	5275	14	DKFZphlcc3_62l12	0	-3	7	0.13215	MAP	CpG									nogenomic_polyA	Atail	yes	AATAAA	canonical	NORM	GOOD_MULTIPLE_EXON
BX647260	BX647260	3322	3303	6	DKFZphlcc3_82b6	0	-1	4	0.090307	MAP	CpG									nogenomic_polyA	Atail	yes	AATAAA	canonical	NORM	GOOD_MULTIPLE_EXON
BX647261	BX647261	3849	3799	1	DKFZphlcc3_82c9	5	-1	16	0.33775	MAP	noCpG	Alu	SINE/Alu	AluSx	SINE/Alu	AluSp	SINE/Alu	A-rich	Low_complexity	genomic_polyA	Atail	no	nopAsignal	noSS	ACONT	BAD_CONT
BX647262	BX647262	7073	7054	1	DKFZphlcc3_88i6	0	-1	8	0.113106	MAP	noCpG									nogenomic_polyA	Atail	no	nopAsignal	noSS	NORM	QUESTIONABLE_SINGLE_EXON
BX647263	BX647263	5159	5132	4	DKFZphlcc3_62l3	0	-7	12	0.193836	MAP	noCpG									nogenomic_polyA	Atail	yes	AATAAA	non-canonical	NORM	GOOD_MULTIPLE_EXON
BX647264	BX647264	2977	2957	1	DKFZphlcc3_62o18	0	-1	4	0.134363	MAP	noCpG					AluSq	SINE/Alu	(A)n	Simple_repeat	genomic_polyA	Atail	no	nopAsignal	noSS	ACONT	BAD_CONT
BX647265	BX647265	2173	2153	17	DKFZphlcc3_77j15	0	-1	0	0	MAP	CpG									nogenomic_polyA	Atail	yes	AATAAA	canonical	NORM	GOOD_MULTIPLE_EXON
BX647266	BX647266	3960	3930	8	DKFZphlcc3_82j14					2hits	CpG									genomic_polyA	Atail	no	nopAsignal	canonical		CHIMERIC
BX647267	BX647267	1782	1723	5	DKFZphlcc3_99n10	0	-1	4	0.16835	MAP	noCpG									nogenomic_polyA	Atail	yes	AGTAAA	canonical	NORM	GOOD_MULTIPLE_EXON
BX647268	BX647268	3571	3548	1	DKFZphlcc3_82f17	0	-7	2	0.0560067	MAP	noCpG					AluSg/x	SINE/Alu			genomic_polyA	Atail	no	nopAsignal	noSS	ACONT	BAD_CONT
BX647269	BX647269	4022	4002	1	DKFZphlcc3_82o15	0	-1	15	0.298359	MAP	noCpG									genomic_polyA	Atail	no	nopAsignal	noSS	ACONT	BAD_CONT
BX647270	BX647270	4703	4656	9	DKFZphlcc3_93f21	0	-1	10	0.191367	MAP	CpG									nogenomic_polyA	Atail	no	nopAsignal	canonical	NORM	QUESTIONABLE_MULTIPLE_EXON
BX647271	BX647271	4679	4658	26	DKFZphlcc3_93k10	0	0	1	0.0213721	MAP	CpG									nogenomic_polyA	Atail	yes	ATTAAA	unknown	NORM	DELETED_MULTIPLE_EXON
BX647272	BX647272	5146	5127	6	DKFZphlcc4_28p23	0	-1	2	0.0388651	MAP	noCpG									nogenomic_polyA	Atail	yes	AATAAA	canonical	NORM	GOOD_MULTIPLE_EXON
BX647273	BX647273	1396	1337	2	DKFZphlcc4_36a8					2hits						AluY	SINE/Alu				Atail	no	nopAsignal	no_map		CHIMERIC
BX647274	BX647274	3916	3895	9	DKFZphlcc3_93c4	0	-1	6	0.153218	MAP	CpG	GC_rich	Low_complexity							nogenomic_polyA	Atail	yes	AATAAA	canonical	NORM	GOOD_MULTIPLE_EXON
BX647275	BX647275	2302	2284	5	DKFZphlcc3_99k3	0	0	1	0.0434405	MAP	CpG	GC_rich	Low_complexity							nogenomic_polyA	Atail	yes	AATAAA	canonical	NORM	GOOD_MULTIPLE_EXON
BX647276	BX647276	1936	1917	11	DKFZphlcc3_93b1	0	-1	4	0.206612	MAP	CpG					AluSc	SINE/Alu	(A)n	Simple_repeat	genomic_polyA	Atail	no	nopAsignal	unknown	ICONT	BAD_CONT
BX647277	BX647277	2159	2140	10	DKFZphlcc3_99e18	0	-1	2	0.0926355	MAP	CpG									genomic_polyA	Atail	no	nopAsignal	canonical	NORM	QUESTIONABLE_MULTIPLE_EXON
BX647278	BX647278	1972	1914	4	DKFZphlcc3_99f8	0	-1	2	0.10142	MAP	CpG									nogenomic_polyA	Atail	yes	AATAAA	non-canonical	NORM	GOOD_MULTIPLE_EXON
BX647279	BX647279	2144	2111	6	DKFZphlcc3_99j4	0	-13	5	0.233209	MAP	noCpG					AluSq	SINE/Alu			genomic_polyA	Atail	no	nopAsignal	canonical	NORM	QUESTIONABLE_MULTIPLE_EXON
BX647280	BX647280	1723	1675	4	DKFZphlcc3_99o3	0	-3	1	0.0580383	MAP	CpG									nogenomic_polyA	Atail	yes	AATAAA	canonical	NORM	GOOD_MULTIPLE_EXON
BX647281	BX647281	5344	5179	14	DKFZphlcc3_88n15	0	-1	2	0.0374251	MAP	noCpG									nogenomic_polyA	Atail	yes	AATAAA	non-canonical	NORM	GOOD_MULTIPLE_EXON
BX647282	BX647282	5141	5121	2	DKFZphlcc3_93a4	0	-1	5	0.0778059	MAP	noCpG							AT_rich	Low_complexity	nogenomic_polyA	Atail	no	nopAsignal	canonical	ICONT	BAD_CONT
BX647283	BX647283	4701	4683	10	DKFZphlcc3_93e12	0	-1	12	0.127632	MAP	noCpG									nogenomic_polyA	Atail	no	nopAsignal	canonical	NORM	QUESTIONABLE_MULTIPLE_EXON
BX647284	BX647284	5312	5282	1	DKFZphlcc3_93g16	0	-13	5	0.0941265	MAP	noCpG									genomic_polyA	Atail	yes	AATAAA	noSS	NORM	GOOD_MULTIPLE_EXON_SEXON
BX647285	BX647285	4871	4840	32	DKFZphlcc3_93l18	0	-2	5	0.0821187	MAP	noCpG	THE1C	LTR/MaLR	THE1C	LTR/MaLR					nogenomic_polyA	Atail	yes	AATAAA	unknown	NORM	DELETED_MULTIPLE_EXON
BX647286	BX647286	7315	7297	1	DKFZphlcc3_93m9	0	-2	9	0.0956938	MAP	noCpG									genomic_polyA	Atail	yes	AATAAA	noSS	NORM	GOOD_MULTIPLE_EXON_SEXON
BX647287	BX647287	2269	2230	3	DKFZphlcc4_36l20	0	-1	0	0	MAP	noCpG									nogenomic_polyA	Atail	yes	AATAAA	canonical	NORM	GOOD_MULTIPLE_EXON
BX647288	BX647288	4124	4104	2	DKFZphlcc4_31g17	0	28	11	0.266731	MAP	noCpG					AluSq	SINE/Alu			nogenomic_polyA	Atail	no	nopAsignal	unknown	NORM	DELETED_MULTIPLE_EXON
BX647289	BX647289	1982	1943	1	DKFZphlcc4_36b10	0	-3	6	0.302725	MAP	noCpG									nogenomic_polyA	Atail	yes	AATAAA	noSS	NORM	GOOD_MULTIPLE_EXON_SEXON
BX647290	BX647290	1890	1751	1	DKFZphlcc4_36b24	0	-1	2	0.10582	MAP	CpG									nogenomic_polyA	Atail	yes	AATAAA	noSS	NORM	GOOD_MULTIPLE_EXON_SEXON
BX647291	BX647291	1910	1842	11	DKFZphlcc4_36b7	0	-7	5	0.26178	MAP	CpG									nogenomic_polyA	Atail	yes	AATACA	unknown	NORM	DELETED_MULTIPLE_EXON
BX647292	BX647292	1964	1944	1	DKFZphlcc4_36c9					2hits	CpG					AluSx	SINE/Alu	(A)n	Simple_repeat	genomic_polyA	Atail	no	nopAsignal	noSS		CHIMERIC
BX647293	BX647293	1842	1823	2	DKFZphlcc4_36g13	0	-1	3	0.162866	MAP	noCpG									nogenomic_polyA	Atail	yes	AATAAA	canonical	NORM	GOOD_MULTIPLE_EXON
BX647294	BX647294	1904	1806	6	DKFZphlcc4_36i11	0	-4	3	0.157563	MAP	noCpG									nogenomic_polyA	Atail	yes	ATTAAA	canonical	NORM	GOOD_MULTIPLE_EXON
BX647295	BX647295	2911	2885	4	DKFZphlcc4_36i16	0	-7	2	0.0687049	MAP	CpG									nogenomic_polyA	Atail	yes	AATAAA	unknown	NORM	DELETED_MULTIPLE_EXON
BX647296	BX647296	2048	2011	2	DKFZphlcc4_36j7	0	-6	1	0.0488281	MAP	noCpG									nogenomic_polyA	Atail	yes	AATAAA	canonical	NORM	GOOD_MULTIPLE_EXON
BX647297	BX647297	2368	2348	10	DKFZphlcc4_36l12	0	-1	2	0.0422297	MAP	CpG									nogenomic_polyA	Atail	yes	AATAAA	canonical	NORM	GOOD_MULTIPLE_EXON
BX647298	BX647298	1916	1896	1	DKFZphlcc4_41l24	0	-1	1	0.0521921	MAP	noCpG									nogenomic_polyA	Atail	yes	AATAAA	noSS	NORM	GOOD_MULTIPLE_EXON_SEXON
BX647299	BX647299	1950	1930	1	DKFZphlcc4_41l4	0	0	1	0.0512821	MAP	noCpG									nogenomic_polyA	Atail	yes	AATAAA	noSS	NORM	GOOD_MULTIPLE_EXON_SEXON
BX647300	BX647300	2005	1970	2	DKFZphlcc4_41m18	0	-2	3	0.149626	MAP	noCpG					LTR24	LTR/MER4-group			nogenomic_polyA	Atail	yes	AATAAA	canonical	NORM	GOOD_MULTIPLE_EXON
BX647301	BX647301	1940	1821	7	DKFZphlcc4_41n10	0	-1	5	0.206186	MAP	CpG					L1M4	LINE/L1			nogenomic_polyA	Atail	yes	AATAAA	canonical	NORM	GOOD_MULTIPLE_EXON
BX647302	BX647302	2035	1962	1	DKFZphlcc4_41p7	0	-1	1	0.04914	MAP	noCpG									nogenomic_polyA	Atail	yes	ATTAAA	noSS	NORM	GOOD_MULTIPLE_EXON_SEXON
BX647303	BX647303	3860	3837	13	DKFZphncc1_51o18	0	-5	7	0.181347	MAP	noCpG									nogenomic_polyA	Atail	yes	AATAAA	canonical	NORM	GOOD_MULTIPLE_EXON
BX647304	BX647304	2522	2444	11	DKFZphlcc3_196e12	0	-2	1	0.0396511	MAP	noCpG							AT_rich	Low_complexity	nogenomic_polyA	Atail	no	nopAsignal	canonical	ICONT	BAD_CONT
BX647305	BX647305	2440	2421	8	DKFZphlcc3_196e24	0	-1	3	0.122951	MAP	noCpG									nogenomic_polyA	Atail	no	nopAsignal	canonical	NORM	QUESTIONABLE_MULTIPLE_EXON
BX647306	BX647306	2198	2178	4	DKFZphlcc3_196l10	0	-1	3	0.0909918	MAP	CpG									nogenomic_polyA	Atail	yes	AATAAA	unknown	NORM	DELETED_MULTIPLE_EXON
BX647307	BX647307	2287	2267	10	DKFZphlcc3_196m21	0	-1	7	0.306078	MAP	CpG									nogenomic_polyA	Atail	yes	GATAAA	canonical	NORM	GOOD_MULTIPLE_EXON
BX647308	BX647308	1914	1846	7	DKFZphlcc3_196o11	1	-3	4	0.208986	MAP	noCpG									nogenomic_polyA	Atail	yes	AATAAA	canonical	NORM	GOOD_MULTIPLE_EXON
BX647309	BX647309	4721	4701	7	DKFZphlcc3_93g6	0	0	16	0.338911	MAP	CpG									nogenomic_polyA	Atail	yes	AATAAA	canonical	NORM	GOOD_MULTIPLE_EXON
BX647310	BX647310	5817	5791	5	DKFZphlcc3_93d21	1	-7	4	0.051573	MAP	CpG									nogenomic_polyA	Atail	yes	AATAAA	canonical	NORM	GOOD_MULTIPLE_EXON
BX647311	BX647311	6024	6004	10	DKFZphlcc3_93e18	1	-1	14	0.232404	MAP	CpG					LTR42	LTR			nogenomic_polyA	Atail	yes	AATAAA	canonical	NORM	GOOD_MULTIPLE_EXON
BX647312	BX647312	6072	6043	1	DKFZphlcc3_93j19	0	-10	7	0.115283	MAP	noCpG									nogenomic_polyA	Atail	yes	AATAAA	noSS	NORM	GOOD_MULTIPLE_EXON_SEXON
BX647313	BX647313	6035	6015	3	DKFZphlcc3_93n15	0	0	6	0.06628	MAP	noCpG									genomic_polyA	Atail	no	nopAsignal	canonical	NORM	QUESTIONABLE_MULTIPLE_EXON
BX647314	BX647314	1502	1488	12	DKFZphlcc3_220h16	0	-1	10	0.665779	MAP	CpG									nogenomic_polyA	Atail	yes	AATAAA	canonical	NORM	GOOD_MULTIPLE_EXON
BX647315	BX647315	1552	1536	8	DKFZphlcc3_220n10	0	0	52	3.35052	IUM	CpG									nogenomic_polyA	Atail	yes	AATAAA	canonical		UNMAPPED
BX647316	BX647316	1762	1739	6	DKFZphlcc3_275a15	0	-4	2	0.113507	MAP	noCpG									nogenomic_polyA	Atail	yes	AATAAA	canonical	NORM	GOOD_MULTIPLE_EXON
BX647317	BX647317	1701	1676	5	DKFZphlcc3_275f6	0	-7	2	0.117578	MAP	noCpG									nogenomic_polyA	Atail	yes	AATAAA	canonical	NORM	GOOD_MULTIPLE_EXON
BX647318	BX647318	1671	1651	5	DKFZphlcc3_275n4	0	-1	2	0.119689	MAP	noCpG									nogenomic_polyA	Atail	yes	AATAAA	non-canonical	NORM	GOOD_MULTIPLE_EXON
BX647319	BX647319	1598	1571	5	DKFZphlcc3_275o20	0	-7	2	0.0625782	MAP	CpG									nogenomic_polyA	Atail	yes	AATAAA	canonical	NORM	GOOD_MULTIPLE_EXON
BX647320	BX647320	6161	6141	6	DKFZphlcc3_49a18	0	-6	22	0.211005	MAP	noCpG									nogenomic_polyA	Atail	no	nopAsignal	unknown	NORM	DELETED_MULTIPLE_EXON
BX647321	BX647321	2789	2769	5	DKFZphncc1_15a12	0	-2	8	0.250986	MAP	noCpG					Tigger1	DNA/MER2_type	Tigger1	DNA/MER2_type	nogenomic_polyA	Atail	yes	ATTAAA	canonical	NORM	GOOD_MULTIPLE_EXON
BX647322	BX647322	2439	2292	18	DKFZphncc1_15b4	0	-1	3	0.123001	MAP	noCpG									nogenomic_polyA	Atail	yes	AATAAA	canonical	NORM	GOOD_MULTIPLE_EXON
BX647323	BX647323	3147	3127	6	DKFZphncc1_15c6	0	-2	4	0.0635526	MAP	noCpG									nogenomic_polyA	Atail	yes	AGTAAA	canonical	NORM	GOOD_MULTIPLE_EXON
BX647324	BX647324	2147	2127	1	DKFZphncc1_15d23	0	-1	0	0	MAP	noCpG	AT_rich	Low_complexity							nogenomic_polyA	Atail	yes	AATAAA	noSS	NORM	GOOD_MULTIPLE_EXON_SEXON
BX647325	BX647325	2255	2180	1	DKFZphncc1_15f6	0	-1	1	0.0443459	MAP	noCpG	MLT1A2	LTR/MaLR	MLT1C	LTR/MaLR					nogenomic_polyA	Atail	yes	AATAAA	noSS	NORM	GOOD_MULTIPLE_EXON_SEXON
BX647326	BX647326	2593	2392	2	DKFZphncc1_15h4	0	-1	2	0.0771307	MAP	noCpG			MIR	SINE/MIR					nogenomic_polyA	Atail	yes	AATAAA	canonical	NORM	GOOD_MULTIPLE_EXON
BX647327	BX647327	2464	2263	5	DKFZphncc1_15h6	0	-7	1	0	MAP	noCpG									nogenomic_polyA	Atail	yes	AATAAA	canonical	NORM	GOOD_MULTIPLE_EXON
BX647328	BX647328	2182	2111	11	DKFZphncc1_15k21	0	-1	0	0	MAP	noCpG									nogenomic_polyA	Atail	yes	AATAAA	canonical	NORM	GOOD_MULTIPLE_EXON
BX647329	BX647329	2369	2323	19	DKFZphncc1_15l15	0	-2	3	0.126636	MAP	noCpG									nogenomic_polyA	Atail	yes	AATAAA	unknown	NORM	DELETED_MULTIPLE_EXON
BX647330	BX647330	819	655	5	DKFZphlcc3_171f5	0	-1	13	0	MAP	noCpG									nogenomic_polyA	Atail	yes	AATAAA	unknown	NORM	DELETED_MULTIPLE_EXON
BX647331	BX647331	6118	6098	1	DKFZphlcc3_223j11	0	-4	17	0.147107	MAP	noCpG									nogenomic_polyA	Atail	yes	AATAAA	noSS	NORM	GOOD_MULTIPLE_EXON_SEXON
BX647332	BX647332	5685	5631	2	DKFZphlcc3_244i14	2	-29	8	0.140721	MAP	noCpG	Ricksha	DNA	Ricksha	DNA	AluJo	SINE/Alu	MIR	SINE/MIR	nogenomic_polyA	Atail	no	nopAsignal	noSS	RCONT	BAD_CONT
BX647333	BX647333	7730	7697	1	DKFZphlcc3_88k12	0	-15	24	0.271669	MAP	noCpG					L1PA6	LINE/L1			genomic_polyA	Atail	yes	AATAAA	noSS	NORM	GOOD_MULTIPLE_EXON_SEXON
BX647334	BX647334	5247	5181	37	DKFZphlcc3_88p19	0	-4	4	0.076234	MAP	noCpG									nogenomic_polyA	Atail	yes	AATAAA	unknown	NORM	DELETED_MULTIPLE_EXON
BX647335	BX647335	2563	2543	24	DKFZphncc1_12k1					3hits	noCpG									nogenomic_polyA	Atail	yes	AATAAA	canonical		CHIMERIC
BX647336	BX647336	2457	2439	6	DKFZphncc1_16d8	0	-1	6	0.2035	MAP	CpG									nogenomic_polyA	Atail	yes	ATTAAA	canonical	NORM	GOOD_MULTIPLE_EXON
BX647337	BX647337	2497	2431	3	DKFZphncc1_16g24	0	-1	2	0.0800961	MAP	noCpG									nogenomic_polyA	Atail	yes	ATTAAA	canonical	NORM	GOOD_MULTIPLE_EXON
BX647338	BX647338	1989	1969	1	DKFZphncc1_16i24	0	-1	6	0.251383	MAP	noCpG									nogenomic_polyA	Atail	yes	ATTAAA	noSS	NORM	GOOD_MULTIPLE_EXON_SEXON
BX647339	BX647339	2198	2140	1	DKFZphncc1_16l10	0	-1	2	0.0909918	MAP	noCpG									nogenomic_polyA	Atail	yes	AATAAA	noSS	NORM	GOOD_MULTIPLE_EXON_SEXON
BX647340	BX647340	3007	2963	18	DKFZphncc1_16p4	0	-5	0	0	MAP	CpG									nogenomic_polyA	Atail	no	nopAsignal	canonical	NORM	QUESTIONABLE_MULTIPLE_EXON
BX647341	BX647341	3203	3137	9	DKFZphncc1_12d16	0	-1	5	0.156104	MAP	noCpG									nogenomic_polyA	Atail	yes	AATAAA	non-canonical	NORM	GOOD_MULTIPLE_EXON
BX647342	BX647342	4223	4202	7	DKFZphncc1_12g15	0	-1	7	0.118399	MAP	noCpG									nogenomic_polyA	Atail	yes	GATAAA	canonical	NORM	GOOD_MULTIPLE_EXON
BX647343	BX647343	3032	2953	6	DKFZphncc1_12n11	0	-1	3	0.0659631	MAP	noCpG			MER102	DNA/MER1_type					nogenomic_polyA	Atail	yes	ATTAAA	canonical	NORM	GOOD_MULTIPLE_EXON
BX647344	BX647344	3080	2905	9	DKFZphncc1_12o18	0	-4	2	0.0649351	MAP	noCpG									nogenomic_polyA	Atail	yes	AATAAA	unknown	NORM	DELETED_MULTIPLE_EXON
BX647345	BX647345	2804	2643	13	DKFZphncc1_15a22	0	-1	4	0.142653	MAP	CpG									nogenomic_polyA	Atail	yes	ATTAAA	canonical	NORM	GOOD_MULTIPLE_EXON
BX647346	BX647346	964	944	8	DKFZphncc1_52i8	0	-1	1	0.103734	MAP	noCpG									nogenomic_polyA	Atail	yes	AATAAA	unknown	NORM	DELETED_MULTIPLE_EXON
BX647347	BX647347	1163	1163	9	DKFZphncc1_63m10	0	0	3	0.257954	MAP	CpG									nogenomic_polyA	noAtail	no	nopAsignal	unknown	NORM	DELETED_MULTIPLE_EXON
BX647348	BX647348	4818	4691	19	DKFZphncc1_8d6	0	-1	6	0.124533	MAP	noCpG									nogenomic_polyA	Atail	yes	AATAAA	canonical	NORM	GOOD_MULTIPLE_EXON
BX647349	BX647349	5238	5218	13	DKFZphncc1_8d7	0	-1	11	0.171821	MAP	CpG									nogenomic_polyA	Atail	yes	ATTAAA	non-canonical	NORM	GOOD_MULTIPLE_EXON
BX647350	BX647350	4698	4679	2	DKFZphncc1_8g5	0	-1	5	0.106428	MAP	noCpG									nogenomic_polyA	Atail	yes	AATAAA	canonical	NORM	GOOD_MULTIPLE_EXON
BX647351	BX647351	4630	4525	3	DKFZphncc1_8j9	0	-1	9	0.107991	MAP	noCpG									nogenomic_polyA	Atail	yes	AGTAAA	canonical	NORM	GOOD_MULTIPLE_EXON
BX647352	BX647352	3704	3686	14	DKFZphlcc3_244j19					2hits	noCpG									nogenomic_polyA	Atail	yes	ATTAAA	unknown		CHIMERIC
BX647353	BX647353	3818	3792	1	DKFZphlcc3_244j6	2	-1	9	0.209534	MAP	noCpG					AluSc	SINE/Alu	(A)n	Simple_repeat	genomic_polyA	Atail	no	nopAsignal	noSS	ACONT	BAD_CONT
BX647354	BX647354	5403	5383	2	DKFZphlcc3_244k21	0	-1	13	0.166574	MAP	noCpG									nogenomic_polyA	Atail	yes	ATTAAA	noSS	NORM	DELETED_SINGLE_EXON
BX647355	BX647355	5627	5429	2	DKFZphlcc3_244k7	0	-1	5	0.0533144	MAP	noCpG									nogenomic_polyA	Atail	yes	AGTAAA	unknown	NORM	DELETED_MULTIPLE_EXON
BX647356	BX647356	4328	4308	11	DKFZphlcc3_256e23					2hits	noCpG									nogenomic_polyA	Atail	no	nopAsignal	unknown		CHIMERIC
BX647357	BX647357	5718	5698	9	DKFZphlcc3_49d2	0	0	15	0.244841	MAP	CpG	GC_rich	Low_complexity							nogenomic_polyA	Atail	yes	AATAAA	canonical	NORM	GOOD_MULTIPLE_EXON
BX647358	BX647358	5964	5945	43	DKFZphlcc3_62b9					7hits	noCpG			AluSq	SINE/Alu	AluSp/q	SINE/Alu			genomic_polyA	Atail	yes	AATAAA	unknown		CHIMERIC
BX647359	BX647359	5278	5194	13	DKFZphlcc3_62g9	0	-1	6	0.0947329	MAP	CpG	GC_rich	Low_complexity							nogenomic_polyA	Atail	yes	AATAAA	canonical	NORM	GOOD_MULTIPLE_EXON
BX647360	BX647360	4438	4373	16	DKFZphlcc3_62m14	0	-1	3	0.067598	MAP	CpG					L1MA10	LINE/L1			nogenomic_polyA	Atail	yes	AATAAA	unknown	NORM	DELETED_MULTIPLE_EXON
BX647361	BX647361	5459	5439	2	DKFZphlcc3_62n2	0	-1	20	0.238139	MAP	noCpG									nogenomic_polyA	Atail	yes	AATAAA	canonical	NORM	GOOD_MULTIPLE_EXON
BX647362	BX647362	6060	6029	1	DKFZphlcc3_62p14	0	-12	5	0.0825083	MAP	noCpG					L1PA5	LINE/L1			genomic_polyA	Atail	yes	AATAAA	noSS	NORM	GOOD_MULTIPLE_EXON_SEXON
BX647363	BX647363	4998	4964	1	DKFZphlcc3_88i22	0	-1	8	0.10004	MAP	noCpG					MIR	SINE/MIR			nogenomic_polyA	Atail	yes	AATAAA	noSS	NORM	GOOD_MULTIPLE_EXON_SEXON
BX647364	BX647364	3128	3062	7	DKFZphncc1_12c5	0	-1	1	0.0319693	MAP	noCpG	HERVK22	LTR/Retroviral	HERVK22	LTR/Retroviral					genomic_polyA	Atail	yes	AATAAA	canonical	NORM	GOOD_MULTIPLE_EXON
BX647365	BX647365	3518	3352	23	DKFZphncc1_52m1	0	-1	5	0.142126	MAP	noCpG									nogenomic_polyA	Atail	yes	AATAAA	unknown	NORM	DELETED_MULTIPLE_EXON
BX647366	BX647366	3503	3482	23	DKFZphncc1_52n8	0	-1	7	0.199829	MAP	noCpG									nogenomic_polyA	Atail	yes	AATAAA	canonical	NORM	GOOD_MULTIPLE_EXON
BX647367	BX647367	3511	3491	23	DKFZphncc1_59a14	0	-1	3	0.0854457	MAP	noCpG									nogenomic_polyA	Atail	yes	AATAAA	canonical	NORM	GOOD_MULTIPLE_EXON
BX647368	BX647368	2544	2526	16	DKFZphncc1_59n4	0	-1	9	0.353774	MAP	noCpG									nogenomic_polyA	Atail	yes	AATAAA	unknown	NORM	DELETED_MULTIPLE_EXON
BX647369	BX647369	6863	6827	2	DKFZphlcc2_8l15	0	-6	9	0.131138	MAP	noCpG	L1MC3	LINE/L1							nogenomic_polyA	Atail	yes	AATAAA	canonical	NORM	GOOD_MULTIPLE_EXON
BX647370	BX647370	5269	5194	3	DKFZphlcc3_111b10	0	-1	11	0.151831	MAP	noCpG					MER21A	LTR/MER21-group	MER21A	LTR/MER21-group	nogenomic_polyA	Atail	yes	AATAAA	canonical	NORM	GOOD_MULTIPLE_EXON
BX647371	BX647371	5420	5400	1	DKFZphlcc3_111b16	0	-3	16	0.202952	MAP	noCpG									nogenomic_polyA	Atail	yes	AATAAA	noSS	NORM	GOOD_MULTIPLE_EXON_SEXON
BX647372	BX647372	7315	7295	1	DKFZphlcc3_111b2	0	-1	22	0.287081	MAP	noCpG					L1MC3	LINE/L1	L1MC3	LINE/L1	genomic_polyA	Atail	no	nopAsignal	noSS	RCONT	BAD_CONT
BX647373	BX647373	5365	5186	7	DKFZphlcc3_111b23	0	-1	7	0.130475	MAP	noCpG									nogenomic_polyA	Atail	yes	ATTAAA	canonical	NORM	GOOD_MULTIPLE_EXON
BX647374	BX647374	5190	5161	1	DKFZphlcc3_111i10	0	-8	20	0.327553	MAP	noCpG	L2	LINE/L2	L2	LINE/L2					nogenomic_polyA	Atail	no	nopAsignal	noSS	NORM	QUESTIONABLE_SINGLE_EXON
BX647375	BX647375	4218	4144	6	DKFZphlcc3_10b3	0	-2	17	0.379327	MAP	CpG									nogenomic_polyA	Atail	yes	AATAAA	canonical	NORM	GOOD_MULTIPLE_EXON
BX647376	BX647376	6237	6218	26	DKFZphlcc3_111i8	0	1	7	0.0962001	MAP	noCpG									nogenomic_polyA	Atail	yes	AATAAA	canonical	NORM	GOOD_MULTIPLE_EXON
BX647377	BX647377	5662	5641	1	DKFZphlcc3_111k2	0	-1	3	0.0529848	MAP	noCpG									nogenomic_polyA	Atail	yes	ATTAAA	noSS	NORM	GOOD_MULTIPLE_EXON_SEXON
BX647378	BX647378	6492	6372	21	DKFZphlcc3_111m24	0	-1	11	0.138632	MAP	noCpG									nogenomic_polyA	Atail	yes	AATAAA	canonical	NORM	GOOD_MULTIPLE_EXON
BX647379	BX647379	5907	5887	1	DKFZphlcc3_111n10	0	-1	11	0.18622	MAP	noCpG					Tigger4Zombi	DNA/MER2_type	Tigger4(Zombi)	DNA/MER2_type	genomic_polyA	Atail	no	nopAsignal	noSS	RCONT	BAD_CONT
BX647380	BX647380	4104	4084	15	DKFZphlcc3_36a17	0	-1	1	0.0243665	MAP	noCpG									nogenomic_polyA	Atail	yes	ATTAAA	canonical	NORM	GOOD_MULTIPLE_EXON
BX647381	BX647381	3638	3530	2	DKFZphlcc3_36a24	0	-1	1	0.0274876	MAP	noCpG									genomic_polyA	Atail	no	nopAsignal	non-canonical	NORM	QUESTIONABLE_MULTIPLE_EXON
BX647382	BX647382	3103	3035	20	DKFZphlcc3_36b2	0	-4	2	0.0644538	MAP	noCpG									nogenomic_polyA	Atail	yes	AATAAA	canonical	NORM	GOOD_MULTIPLE_EXON
BX647383	BX647383	3962	3860	1	DKFZphlcc3_36c2	0	-1	8	0.176678	MAP	noCpG			L2	LINE/L2			MLT1E	LTR/MaLR	nogenomic_polyA	Atail	yes	AATAAA	noSS	NORM	GOOD_MULTIPLE_EXON_SEXON
BX647384	BX647384	3748	3728	21	DKFZphlcc3_36p22	0	-1	9	0.160085	MAP	CpG									nogenomic_polyA	Atail	yes	ATTAAA	canonical	NORM	GOOD_MULTIPLE_EXON
BX647385	BX647385	3720	3698	24	DKFZphlcc3_144a12	0	-5	9	0.241935	MAP	CpG									nogenomic_polyA	Atail	yes	AATAAA	non-canonical	NORM	GOOD_MULTIPLE_EXON
BX647386	BX647386	4081	3936	8	DKFZphlcc3_144c13	0	-1	3	0.0735114	MAP	CpG									nogenomic_polyA	Atail	yes	ATTAAA	canonical	NORM	GOOD_MULTIPLE_EXON
BX647387	BX647387	3876	3858	15	DKFZphlcc3_144c23	0	-1	3	0.0773994	MAP	noCpG									nogenomic_polyA	Atail	yes	AATAAA	canonical	NORM	GOOD_MULTIPLE_EXON
BX647388	BX647388	4666	4647	9	DKFZphlcc3_144e1	0	-1	12	0.25718	MAP	CpG									nogenomic_polyA	Atail	yes	AATAAA	canonical	NORM	GOOD_MULTIPLE_EXON
BX647389	BX647389	4199	4180	2	DKFZphlcc3_144g3	0	-1	11	0.261967	MAP	noCpG									nogenomic_polyA	Atail	yes	ATTAAA	canonical	NORM	GOOD_MULTIPLE_EXON
BX647390	BX647390	3734	3684	11	DKFZphlcc3_144g8	0	-12	5	0.133905	MAP	CpG	GC_rich	Low_complexity							nogenomic_polyA	Atail	yes	ATTAAA	non-canonical	NORM	GOOD_MULTIPLE_EXON
BX647391	BX647391	2742	2685	4	DKFZphlcc3_144h21	0	-1	4	0.145879	MAP	CpG									nogenomic_polyA	Atail	yes	AATAAA	canonical	NORM	GOOD_MULTIPLE_EXON
BX647392	BX647392	3655	3625	7	DKFZphlcc3_144j24	1	-1	5	0.109439	MAP	CpG									nogenomic_polyA	Atail	yes	AATAAA	canonical	NORM	GOOD_MULTIPLE_EXON
BX647393	BX647393	1590	1564	12	DKFZphlcc3_144k18	36	-1	2	0.125786	5UM	CpG									nogenomic_polyA	Atail	yes	AATAAA	canonical		UNMAPPED
BX647394	BX647394	3675	3613	14	DKFZphlcc3_144k20	1	-1	9	0.244898	MAP	noCpG									nogenomic_polyA	Atail	yes	AATAAA	canonical	NORM	GOOD_MULTIPLE_EXON
BX647395	BX647395	4199	4180	17	DKFZphlcc3_144k8	0	-1	13	0.285782	MAP	CpG			MIR	SINE/MIR					nogenomic_polyA	Atail	yes	AATAAA	unknown	NORM	DELETED_MULTIPLE_EXON
BX647396	BX647396	2989	2869	4	DKFZphlcc3_144l9	0	-1	9	0.301104	MAP	CpG									nogenomic_polyA	Atail	yes	AATAAA	unknown	NORM	DELETED_MULTIPLE_EXON
BX647397	BX647397	3435	3416	29	DKFZphlcc3_144l10	0	-1	6	0.174672	MAP	CpG	GC_rich	Low_complexity							nogenomic_polyA	Atail	no	nopAsignal	canonical	NORM	QUESTIONABLE_MULTIPLE_EXON
BX647398	BX647398	4975	4957	10	DKFZphlcc3_144m14	0	0	8	0.160804	MAP	noCpG					L1MB8	LINE/L1	L1MB5	LINE/L1	nogenomic_polyA	Atail	yes	TATAAA	canonical	NORM	GOOD_MULTIPLE_EXON
BX647399	BX647399	3922	3901	15	DKFZphlcc3_144n20	0	2	6	0.152983	MAP	CpG									nogenomic_polyA	Atail	yes	AATAAA	unknown	NORM	DELETED_MULTIPLE_EXON
BX647400	BX647400	2956	2913	11	DKFZphlcc3_144n3	0	-8	5	0.169147	MAP	CpG									nogenomic_polyA	Atail	yes	AATAAA	canonical	NORM	GOOD_MULTIPLE_EXON
BX647401	BX647401	3336	3317	5	DKFZphlcc3_53m10	0	-1	4	0.119904	MAP	CpG					AluYb8	SINE/Alu	AluSc	SINE/Alu	genomic_polyA	Atail	no	nopAsignal	canonical	ICONT	BAD_CONT
BX647402	BX647402	3433	3398	4	DKFZphlcc3_53n11	0	-12	3	0.0582581	MAP	noCpG					AluJo	SINE/Alu			nogenomic_polyA	Atail	yes	AATAAA	canonical	NORM	GOOD_MULTIPLE_EXON
BX647403	BX647403	4363	4344	14	DKFZphlcc3_53o8	0	-1	1	0.02292	MAP	CpG									nogenomic_polyA	Atail	yes	AATAAA	canonical	NORM	GOOD_MULTIPLE_EXON
BX647404	BX647404	4768	4739	2	DKFZphlcc2_10d17	0	-1	14	0.251678	MAP	noCpG					AluSg	SINE/Alu	(A)n	Simple_repeat	genomic_polyA	Atail	no	nopAsignal	unknown	ICONT	BAD_CONT
BX647405	BX647405	1869	1759	9	DKFZphlcc3_149j17	0	-1	1	0.0535045	MAP	CpG									nogenomic_polyA	Atail	yes	AATAAA	non-canonical	NORM	GOOD_MULTIPLE_EXON
BX647406	BX647406	6346	6333	8	DKFZphlcc3_49e13	0	-1	14	0.141822	MAP	noCpG									genomic_polyA	Atail	no	nopAsignal	canonical	NORM	QUESTIONABLE_MULTIPLE_EXON
BX647407	BX647407	2799	2779	8	DKFZphlcc3_152g13	39	-4	5	0.035727	5UM	CpG									nogenomic_polyA	Atail	yes	AATAAA	non-canonical		UNMAPPED
BX647408	BX647408	1710	1690	13	DKFZphlcc3_152h8	1	-1	2	0.116959	MAP	CpG									nogenomic_polyA	Atail	yes	AATAAA	canonical	NORM	GOOD_MULTIPLE_EXON
BX647409	BX647409	1440	1419	7	DKFZphlcc3_152m14	0	-1	3	0.208333	MAP	CpG									nogenomic_polyA	Atail	yes	ATTAAA	canonical	NORM	GOOD_MULTIPLE_EXON
BX647410	BX647410	2777	2754	5	DKFZphlcc3_152o13	0	-5	2	0.0720202	MAP	noCpG					MSTB	LTR/MaLR	MSTB	LTR/MaLR	nogenomic_polyA	Atail	yes	ATTAAA	canonical	NORM	GOOD_MULTIPLE_EXON
BX647411	BX647411	2607	2587	7	DKFZphlcc3_152o18					2hits	CpG					LTR64	LTR/Retroviral			nogenomic_polyA	Atail	yes	AATAAA	canonical		CHIMERIC
BX647412	BX647412	3292	3211	3	DKFZphlcc3_36b9	0	-1	16	0.303767	MAP	noCpG	MLT1C	LTR/MaLR	MLT1C	LTR/MaLR					nogenomic_polyA	Atail	yes	ATTAAA	canonical	NORM	GOOD_MULTIPLE_EXON
BX647413	BX647413	1448	1431	8	DKFZphlcc3_158b10	0	-1	1	0.0690608	MAP	CpG									nogenomic_polyA	Atail	yes	AATAAA	canonical	NORM	GOOD_MULTIPLE_EXON
BX647415	BX647415	1920	1900	6	DKFZphlcc3_158d12	0	-1	2	0.104167	MAP	CpG									nogenomic_polyA	Atail	no	nopAsignal	canonical	NORM	QUESTIONABLE_MULTIPLE_EXON
BX647416	BX647416	1442	1411	5	DKFZphlcc3_158d19	0	-1	0	0	MAP	CpG									nogenomic_polyA	Atail	yes	AATAAA	canonical	NORM	GOOD_MULTIPLE_EXON
BX647417	BX647417	2271	2219	15	DKFZphlcc3_158f23	0	-1	2	0.0880669	MAP	noCpG	C-rich	Low_complexity							nogenomic_polyA	Atail	yes	AGTAAA	canonical	NORM	GOOD_MULTIPLE_EXON
BX647418	BX647418	2116	2096	10	DKFZphlcc3_124o18	0	-1	2	0.094518	MAP	CpG									nogenomic_polyA	Atail	yes	AATAAA	canonical	NORM	GOOD_MULTIPLE_EXON
BX647419	BX647419	1973	1953	6	DKFZphlcc3_124o19	0	-1	1	0.0506842	MAP	CpG	GC_rich	Low_complexity			Tigger3Golem	DNA/MER2_type	MSTA	LTR/MaLR	nogenomic_polyA	Atail	yes	AATAAA	canonical	NORM	GOOD_MULTIPLE_EXON
BX647420	BX647420	7037	7017	19	DKFZphlcc3_111p8	0	-1	6	0.0852636	MAP	noCpG									nogenomic_polyA	Atail	yes	AATAAA	canonical	NORM	GOOD_MULTIPLE_EXON
BX647421	BX647421	3742	3698	11	DKFZphlcc3_144f11	0	-1	2	0.0534474	MAP	CpG	G-rich	Low_complexity							nogenomic_polyA	Atail	yes	AATAAA	canonical	NORM	GOOD_MULTIPLE_EXON
BX647422	BX647422	5193	5174	21	DKFZphlcc3_144i4	0	-1	18	0.34662	MAP	noCpG									nogenomic_polyA	Atail	yes	AATAAA	unknown	NORM	DELETED_MULTIPLE_EXON
BX647423	BX647423	2151	2140	4	DKFZphlcc3_152d10	0	-1	2	0.09298	MAP	CpG									nogenomic_polyA	Atail	yes	AATAAA	canonical	NORM	GOOD_MULTIPLE_EXON
BX647424	BX647424	2800	2782	1	DKFZphlcc3_152f1	0	0	4	0.142857	MAP	CpG									nogenomic_polyA	Atail	yes	AATAAA	noSS	NORM	GOOD_MULTIPLE_EXON_SEXON
BX647425	BX647425	574	525	1	DKFZphlcc3_88e5	0	-1	1	0.174216	MAP	noCpG									nogenomic_polyA	Atail	yes	ATTAAA	noSS	NORM	GOOD_MULTIPLE_EXON_SEXON
BX647426	BX647426	4090	4072	10	DKFZphlcc3_144j23	0	-1	5	0.122249	MAP	noCpG					AluSx	SINE/Alu	(TAAA)n	Simple_repeat	genomic_polyA	Atail	no	nopAsignal	non-canonical	ICONT	BAD_CONT
BX647427	BX647427	1925	1905	10	DKFZphlcc3_99j6	0	-1	1	0.0519481	MAP	CpG									nogenomic_polyA	Atail	yes	AATAAA	canonical	NORM	GOOD_MULTIPLE_EXON
BX647428	BX647428	4891	4865	1	DKFZphlcc3_144p9	0	-1	3	0.0613371	MAP	noCpG									nogenomic_polyA	Atail	yes	AATAAA	noSS	NORM	GOOD_MULTIPLE_EXON_SEXON
BX647429	BX647429	2035	1884	12	DKFZphlcc3_149a11	0	-1	0	0	MAP	CpG									nogenomic_polyA	Atail	yes	AATAAA	non-canonical	NORM	GOOD_MULTIPLE_EXON
BX647430	BX647430	4359	4339	34	DKFZphlcc3_149a24	0	-1	9	0.206469	MAP	CpG									nogenomic_polyA	Atail	yes	AATAAA	canonical	NORM	GOOD_MULTIPLE_EXON
BX647431	BX647431	4371	4342	20	DKFZphlcc3_149l3	0	-1	3	0.0686342	MAP	noCpG									nogenomic_polyA	Atail	yes	AATAAA	canonical	NORM	GOOD_MULTIPLE_EXON
BX647432	BX647432	4365	4345	4	DKFZphlcc3_149m3	0	-1	11	0.206186	MAP	CpG									nogenomic_polyA	Atail	yes	AATAAA	non-canonical	NORM	GOOD_MULTIPLE_EXON
BX647433	BX647433	4196	4165	9	DKFZphlcc3_149p11	0	-9	5	0.119161	MAP	CpG									nogenomic_polyA	Atail	yes	AATAAA	canonical	NORM	GOOD_MULTIPLE_EXON
BX647434	BX647434	1516	1489	8	DKFZphlcc3_158b7	0	-2	1	0.0659631	MAP	CpG									nogenomic_polyA	Atail	yes	AATAAA	canonical	NORM	GOOD_MULTIPLE_EXON
BX647435	BX647435	1513	1486	8	DKFZphlcc3_158j8	0	-1	0	0	MAP	CpG									nogenomic_polyA	Atail	yes	AATAAA	canonical	NORM	GOOD_MULTIPLE_EXON
BX647436	BX647436	1579	1559	10	DKFZphlcc3_158n20	0	-1	1	0.0633312	MAP	CpG	GC_rich	Low_complexity							nogenomic_polyA	Atail	yes	ATTAAA	canonical	NORM	GOOD_MULTIPLE_EXON
BX647437	BX647437	4190	4171	22	DKFZphlcc3_171j22	0	4	2	0.0477327	MAP	CpG									nogenomic_polyA	Atail	no	nopAsignal	canonical	NORM	QUESTIONABLE_MULTIPLE_EXON
BX647438	BX647438	2241	2217	11	DKFZphlcc3_99a17	0	-8	8	0.133869	MAP	noCpG									nogenomic_polyA	Atail	no	nopAsignal	canonical	NORM	QUESTIONABLE_MULTIPLE_EXON
BX647439	BX647439	1930	1908	12	DKFZphlcc3_99b16	0	-4	2	0.103627	MAP	CpG									nogenomic_polyA	Atail	yes	AATAAA	canonical	NORM	GOOD_MULTIPLE_EXON
BX647440	BX647440	1961	1924	2	DKFZphlcc3_99f12	39	-18	4	0.101989	5UM	noCpG	L1P	LINE/L1			L1PA7	LINE/L1	(TAAAAA)n	Simple_repeat	genomic_polyA	Atail	no	nopAsignal	noSS		UNMAPPED
BX647441	BX647441	2703	2680	3	DKFZphlcc3_99f18	0	-4	2	0.0739919	MAP	noCpG									nogenomic_polyA	Atail	yes	ATTAAA	canonical	NORM	GOOD_MULTIPLE_EXON
BX647442	BX647442	1958	1938	6	DKFZphlcc3_99k17	0	-1	0	0	MAP	noCpG	L1MA6	LINE/L1	L1MB4	LINE/L1					genomic_polyA	Atail	no	nopAsignal	canonical	NORM	QUESTIONABLE_MULTIPLE_EXON
BX647443	BX647443	1975	1956	8	DKFZphlcc3_99l12	0	0	1	0.0506329	MAP	noCpG									nogenomic_polyA	Atail	yes	ATTAAA	canonical	NORM	GOOD_MULTIPLE_EXON
BX647444	BX647444	1891	1709	6	DKFZphlcc3_99l5	0	-1	4	0.158646	MAP	CpG	GC_rich	Low_complexity							nogenomic_polyA	Atail	yes	AATAAA	canonical	NORM	GOOD_MULTIPLE_EXON
BX647445	BX647445	2018	1998	33	DKFZphlcc3_99m1					3hits	CpG					AluY	SINE/Alu			genomic_polyA	Atail	no	nopAsignal	canonical		CHIMERIC
BX647446	BX647446	4793	4771	9	DKFZphlcc1_7c7	0	-5	14	0.292093	MAP	noCpG									nogenomic_polyA	Atail	yes	ATTAAA	canonical	NORM	GOOD_MULTIPLE_EXON
BX647447	BX647447	5243	5224	18	DKFZphlcc1_7f11	0	0	7	0.133511	MAP	noCpG									nogenomic_polyA	Atail	yes	ATTAAA	non-canonical	NORM	GOOD_MULTIPLE_EXON
BX647448	BX647448	6242	6220	3	DKFZphlcc1_7f5	0	-1	3	0.0480615	MAP	noCpG									nogenomic_polyA	Atail	yes	AATAAA	unknown	NORM	DELETED_MULTIPLE_EXON
BX647449	BX647449	4800	4782	18	DKFZphlcc1_7g1	20	-1	3	0.0625	MAP	noCpG									nogenomic_polyA	Atail	no	nopAsignal	canonical	NORM	QUESTIONABLE_MULTIPLE_EXON
BX647450	BX647450	5782	5761	24	DKFZphlcc1_7h1	0	-1	2	0.0345901	MAP	CpG									nogenomic_polyA	Atail	yes	TATAAA	canonical	NORM	GOOD_MULTIPLE_EXON
BX647451	BX647451	5107	5088	22	DKFZphlcc1_7i13	0	-3	7	0.0979048	MAP	CpG									genomic_polyA	Atail	no	nopAsignal	non-canonical	NORM	QUESTIONABLE_MULTIPLE_EXON
BX647452	BX647452	5315	5297	1	DKFZphlcc1_7i14	0	-1	8	0.150517	MAP	noCpG									nogenomic_polyA	Atail	yes	AATAAA	unknown	NORM	DELETED_MULTIPLE_EXON
BX647453	BX647453	4328	4328	37	DKFZphlcc1_7i21	0	0	2	0.0462107	MAP	noCpG									nogenomic_polyA	noAtail	no	nopAsignal	non-canonical	NORM	QUESTIONABLE_MULTIPLE_EXON
BX647454	BX647454	4615	4597	10	DKFZphlcc1_7k4	0	-1	6	0.108342	MAP	CpG	GC_rich	Low_complexity			AluSq	SINE/Alu	(A)n	Simple_repeat	genomic_polyA	Atail	no	nopAsignal	canonical	ICONT	BAD_CONT
BX647455	BX647455	4367	4367	37	DKFZphlcc1_7l18	0	0	14	0.320586	MAP	noCpG									nogenomic_polyA	noAtail	no	nopAsignal	non-canonical	NORM	QUESTIONABLE_MULTIPLE_EXON
BX647456	BX647456	2846	2739	1	DKFZphlcc2_11l17	0	0	3	0.0702741	MAP	noCpG									nogenomic_polyA	Atail	yes	AATAAA	noSS	NORM	GOOD_MULTIPLE_EXON_SEXON
BX647457	BX647457	3653	3621	15	DKFZphlcc2_11o21	0	-3	10	0.191623	MAP	CpG									nogenomic_polyA	Atail	yes	AGTAAA	canonical	NORM	GOOD_MULTIPLE_EXON
BX647458	BX647458	4265	4125	2	DKFZphlcc2_2b9	0	-2	8	0.14068	MAP	noCpG									nogenomic_polyA	Atail	yes	AATAAA	canonical	NORM	GOOD_MULTIPLE_EXON
BX647459	BX647459	6001	5976	2	DKFZphlcc3_110a13	0	-7	9	0.149975	MAP	noCpG									nogenomic_polyA	Atail	yes	AATAAA	canonical	NORM	GOOD_MULTIPLE_EXON
BX647460	BX647460	3595	3553	1	DKFZphlcc2_2p5	0	-10	12	0.333797	MAP	CpG									nogenomic_polyA	Atail	yes	AATAAA	noSS	NORM	GOOD_MULTIPLE_EXON_SEXON
BX647461	BX647461	8220	8196	1	DKFZphlcc3_110c18	0	-7	17	0.182482	MAP	noCpG									nogenomic_polyA	Atail	yes	TATAAA	noSS	NORM	GOOD_MULTIPLE_EXON_SEXON
BX647462	BX647462	7615	7596	1	DKFZphlcc3_110f17	0	-3	10	0.105056	MAP	noCpG									nogenomic_polyA	Atail	yes	AATAAA	noSS	NORM	GOOD_MULTIPLE_EXON_SEXON
BX647463	BX647463	5938	5918	3	DKFZphlcc3_110i10	0	0	8	0.101044	MAP	noCpG									nogenomic_polyA	Atail	yes	AATAAA	canonical	NORM	GOOD_MULTIPLE_EXON
BX647464	BX647464	3274	3254	1	DKFZphlcc3_97p5	0	-1	11	0.33598	MAP	noCpG					AluSq	SINE/Alu			genomic_polyA	Atail	no	nopAsignal	noSS	ACONT	BAD_CONT
BX647465	BX647465	3578	3558	10	DKFZphlcc3_15b7	0	-1	10	0.223589	MAP	noCpG									nogenomic_polyA	Atail	yes	AGTAAA	canonical	NORM	GOOD_MULTIPLE_EXON
BX647466	BX647466	5534	5503	1	DKFZphlcc3_114a10	0	-10	9	0.126491	MAP	noCpG									genomic_polyA	Atail	yes	GATAAA	noSS	NORM	GOOD_MULTIPLE_EXON_SEXON
BX647467	BX647467	7751	7732	28	DKFZphlcc3_114c8	0	-1	20	0.219327	MAP	noCpG									nogenomic_polyA	Atail	yes	AATAAA	unknown	NORM	DELETED_MULTIPLE_EXON
BX647468	BX647468	5813	5793	7	DKFZphlcc3_114d11	0	-1	11	0.189231	MAP	CpG									nogenomic_polyA	Atail	yes	AGTAAA	canonical	NORM	GOOD_MULTIPLE_EXON
BX647469	BX647469	3836	3816	9	DKFZphlcc3_142b8	0	-2	7	0.156413	MAP	noCpG									nogenomic_polyA	Atail	yes	AATAAA	canonical	NORM	GOOD_MULTIPLE_EXON
BX647470	BX647470	4260	4224	4	DKFZphlcc3_147e16	0	-17	48	0.211268	MAP	CpG									nogenomic_polyA	Atail	yes	AATAAA	canonical	NORM	GOOD_MULTIPLE_EXON
BX647471	BX647471	4319	4300	13	DKFZphlcc3_147i7	0	-1	2	0.046307	MAP	CpG									nogenomic_polyA	Atail	yes	AATAAA	canonical	NORM	GOOD_MULTIPLE_EXON
BX647472	BX647472	4192	4172	1	DKFZphlcc3_97n7	0	-1	12	0.28626	MAP	noCpG					AluSx	SINE/Alu	(A)n	Simple_repeat	genomic_polyA	Atail	no	nopAsignal	noSS	ACONT	BAD_CONT
BX647473	BX647473	2124	2104	8	DKFZphlcc3_199c10	0	-1	2	0.094162	MAP	noCpG									nogenomic_polyA	Atail	yes	AATAAA	canonical	NORM	GOOD_MULTIPLE_EXON
BX647474	BX647474	3673	3656	2	DKFZphlcc3_128i4	0	-1	10	0.245031	MAP	noCpG									genomic_polyA	Atail	no	nopAsignal	canonical	NORM	QUESTIONABLE_MULTIPLE_EXON
BX647475	BX647475	3744	3725	12	DKFZphlcc3_142c13	0	-1	5	0.133547	MAP	CpG					L1M4	LINE/L1			nogenomic_polyA	Atail	yes	ATTAAA	canonical	NORM	GOOD_MULTIPLE_EXON
BX647476	BX647476	5607	5585	7	DKFZphlcc1_6l16	0	0	13	0.231853	MAP	noCpG									nogenomic_polyA	Atail	yes	AATAAA	canonical	NORM	GOOD_MULTIPLE_EXON
BX647477	BX647477	4647	4629	10	DKFZphlcc1_6h21	0	-1	6	0.129116	MAP	noCpG	(TG)n	Simple_repeat							nogenomic_polyA	Atail	yes	ATTAAA	unknown	NORM	DELETED_MULTIPLE_EXON
BX647500	BX647500	4126	4027	8	DKFZphlcc3_147k4	0	-1	3	0.0727096	MAP	noCpG	GA-rich	Low_complexity							nogenomic_polyA	Atail	yes	AATAAA	canonical	NORM	GOOD_MULTIPLE_EXON
BX647501	BX647501	1559	1503	5	DKFZphlcc3_154n5	0	-1	2	0.128287	MAP	CpG									nogenomic_polyA	Atail	yes	AGTAAA	canonical	NORM	GOOD_MULTIPLE_EXON
BX647502	BX647502	3149	3033	1	DKFZphlcc3_97e8	0	-29	11	0.349317	MAP	noCpG			AluSp	SINE/Alu	AluY	SINE/Alu			nogenomic_polyA	Atail	no	nopAsignal	noSS	NORM	QUESTIONABLE_SINGLE_EXON
BX647503	nohit	3278	3259	0	DKFZphlcc3_97h12					CHIM											Atail	yes	AATAAA	no_map		CHIMERIC
BX647515	BX647515	1931	1911	12	DKFZphlcc3_199g17	0	-1	7	0.31072	MAP	noCpG									nogenomic_polyA	Atail	yes	AATAAA	canonical	NORM	GOOD_MULTIPLE_EXON
BX647516	BX647516	1850	1778	11	DKFZphlcc3_236i9	0	-2	7	0.0540541	MAP	noCpG									nogenomic_polyA	Atail	yes	AATAAA	canonical	NORM	GOOD_MULTIPLE_EXON
BX647517	BX647517	2511	2491	1	DKFZphlcc3_267d9	0	-1	6	0.238949	MAP	noCpG									nogenomic_polyA	Atail	yes	ATTAAA	noSS	NORM	GOOD_MULTIPLE_EXON_SEXON
BX647518	BX647518	2371	2351	11	DKFZphlcc3_267f15	0	-1	1	0.0421763	MAP	CpG									nogenomic_polyA	Atail	yes	AATAAA	canonical	NORM	GOOD_MULTIPLE_EXON
BX647530	BX647530	2453	2262	20	DKFZphlcc3_267l4	0	-28	5	0.203832	MAP	noCpG									nogenomic_polyA	Atail	no	nopAsignal	unknown	NORM	DELETED_MULTIPLE_EXON
BX647531	BX647531	5451	5431	2	DKFZphlcc3_92b12	0	0	18	0.330215	MAP	noCpG									nogenomic_polyA	Atail	yes	ATTAAA	unknown	NORM	DELETED_MULTIPLE_EXON
BX647532	BX647532	5479	5453	3	DKFZphlcc3_92i17					3hits	noCpG			L2	LINE/L2	L1MEc	LINE/L1			genomic_polyA	Atail	no	nopAsignal	noSS		CHIMERIC
BX647533	BX647533	7034	7014	13	DKFZphlcc3_92j6	0	0	4	0.0568666	MAP	noCpG	MER112	DNA/MER1_type							nogenomic_polyA	Atail	yes	AATAAA	unknown	NORM	DELETED_MULTIPLE_EXON
BX647534	BX647534	5312	5288	1	DKFZphlcc3_92k24	0	-5	21	0.338855	MAP	noCpG									genomic_polyA	Atail	no	nopAsignal	noSS	ACONT	BAD_CONT
BX647535	BX647535	5234	5214	1	DKFZphlcc3_92b19	0	0	9	0.171953	MAP	noCpG									genomic_polyA	Atail	no	nopAsignal	noSS	ACONT	BAD_CONT
BX647536	BX647536	5973	5948	12	DKFZphlcc3_92e6	1	-6	4	0.050226	MAP	noCpG									nogenomic_polyA	Atail	yes	AATAAA	canonical	NORM	GOOD_MULTIPLE_EXON
BX647537	BX647537	4086	4067	1	DKFZphlcc3_92f9	0	-1	4	0.0978953	MAP	noCpG									genomic_polyA	Atail	yes	AATACA	noSS	NORM	GOOD_MULTIPLE_EXON_SEXON
BX647538	BX647538	5935	5915	1	DKFZphlcc3_92h17	0	-1	5	0.084246	MAP	noCpG	MLT2CB	LTR/Retroviral	MLT2CB	LTR/Retroviral					nogenomic_polyA	Atail	yes	AATATA	noSS	NORM	GOOD_MULTIPLE_EXON_SEXON
BX647539	BX647539	4934	4907	2	DKFZphlcc3_92m15	0	-8	24	0.425618	MAP	CpG									nogenomic_polyA	Atail	yes	ATTAAA	non-canonical	NORM	GOOD_MULTIPLE_EXON
BX647540	BX647540	4463	4444	2	DKFZphlcc3_92p22	0	0	43	0.873852	MAP	noCpG									nogenomic_polyA	Atail	yes	AATAAA	canonical	NORM	GOOD_MULTIPLE_EXON
BX647545	BX647545	3732	3711	3	DKFZphlcc3_97c18	0	0	23	0.375134	MAP	noCpG					AluY	SINE/Alu	(A)n	Simple_repeat	genomic_polyA	Atail	no	nopAsignal	noSS	ACONT	BAD_CONT
BX647546	BX647546	3237	3173	1	DKFZphlcc3_97g7	0	-27	7	0.21625	MAP	noCpG					AluJo/FLAM	SINE/Alu	AluJb	SINE/Alu	nogenomic_polyA	Atail	no	nopAsignal	noSS	RCONT	BAD_CONT
BX647547	BX647547	3456	3436	18	DKFZphlcc3_97h16	0	-1	8	0.202546	MAP	CpG									genomic_polyA	Atail	no	nopAsignal	unknown	NORM	DELETED_MULTIPLE_EXON
BX647548	BX647548	3415	3395	1	DKFZphlcc3_97h8	0	-1	10	0.263543	MAP	noCpG							AT_rich	Low_complexity	genomic_polyA	Atail	no	nopAsignal	noSS	ACONT	BAD_CONT
BX647549	BX647549	3226	3208	2	DKFZphlcc3_97h17	0	-1	16	0.402976	MAP	noCpG									nogenomic_polyA	Atail	yes	AATAAA	unknown	NORM	DELETED_MULTIPLE_EXON
BX647550	BX647550	3559	3539	2	DKFZphlcc3_97n9	0	-1	8	0.224782	MAP	CpG									nogenomic_polyA	Atail	yes	AATAAA	canonical	NORM	GOOD_MULTIPLE_EXON
BX647551	BX647551	3828	3809	23	DKFZphlcc3_97o16	0	-1	5	0.130617	MAP	CpG									nogenomic_polyA	Atail	yes	AATAAA	canonical	NORM	GOOD_MULTIPLE_EXON
BX647552	BX647552	3415	3395	1	DKFZphlcc3_97i7	0	-1	10	0.263543	MAP	noCpG							AT_rich	Low_complexity	genomic_polyA	Atail	no	nopAsignal	noSS	ACONT	BAD_CONT
BX647553	BX647553	3487	3467	16	DKFZphlcc3_97j14	0	-1	4	0.0860338	MAP	noCpG									nogenomic_polyA	Atail	yes	ATTAAA	non-canonical	NORM	GOOD_MULTIPLE_EXON
BX647554	BX647554	3687	3667	4	DKFZphlcc3_97j22	0	-4	4	0.108489	MAP	noCpG									nogenomic_polyA	Atail	yes	AATAAA	canonical	NORM	GOOD_MULTIPLE_EXON
BX647555	BX647555	3224	3203	3	DKFZphlcc3_97j23	0	-5	12	0.155087	MAP	noCpG									nogenomic_polyA	Atail	yes	AATAAA	canonical	NORM	GOOD_MULTIPLE_EXON
BX647556	BX647556	4038	4018	6	DKFZphlcc3_128n16	0	-1	1	0.0247647	MAP	CpG					L1MD2	LINE/L1	L1MC/D	LINE/L1	nogenomic_polyA	Atail	yes	AATAAA	canonical	NORM	GOOD_MULTIPLE_EXON
BX647557	BX647557	7806	7786	1	DKFZphlcc3_110m6	39	-1	6	0.0512426	5UM	noCpG					FRAM	SINE/Alu			genomic_polyA	Atail	no	nopAsignal	noSS		UNMAPPED
BX647558	BX647558	8331	8311	6	DKFZphlcc3_110j19					2hits	noCpG									genomic_polyA	Atail	yes	AATAAA	unknown		CHIMERIC
BX647559	BX647559	3362	3331	8	DKFZphlcc2_11a16	0	1	3	0.0892326	MAP	noCpG									nogenomic_polyA	Atail	yes	AATAAA	canonical	NORM	GOOD_MULTIPLE_EXON
BX647560	BX647560	3392	3362	4	DKFZphlcc2_11d24	186	0	2	0.0589623	5UM	noCpG									nogenomic_polyA	Atail	yes	AATAAA	non-canonical		UNMAPPED
BX647561	BX647561	3479	3448	20	DKFZphlcc2_11i8	0	-1	1	0.0287439	MAP	noCpG									nogenomic_polyA	Atail	yes	AATATA	canonical	NORM	GOOD_MULTIPLE_EXON
BX647562	BX647562	1634	1495	7	DKFZphlcc2_19k7	0	-1	2	0.122399	MAP	CpG									nogenomic_polyA	Atail	no	nopAsignal	canonical	NORM	QUESTIONABLE_MULTIPLE_EXON
BX647563	BX647563	1767	1669	2	DKFZphlcc2_24e18	0	-1	2	0.113186	MAP	noCpG									nogenomic_polyA	Atail	yes	AATAAA	unknown	NORM	DELETED_MULTIPLE_EXON
BX647564	BX647564	2195	2169	3	DKFZphlcc2_24n13	0	-7	10	0.364465	MAP	noCpG					AluJo	SINE/Alu	(A)n	Simple_repeat	genomic_polyA	Atail	yes	AATAAA	canonical	NORM	GOOD_MULTIPLE_EXON
BX647565	BX647565	1996	1977	5	DKFZphlcc2_24m18	0	0	5	0.250501	MAP	CpG									nogenomic_polyA	Atail	yes	AATAAA	canonical	NORM	GOOD_MULTIPLE_EXON
BX647566	BX647566	1421	1392	9	DKFZphlcc2_24o6	32	0	0	0	5UM	noCpG									nogenomic_polyA	Atail	yes	AATAAA	canonical		UNMAPPED
BX647567	BX647567	5710	5689	12	DKFZphlcc1_6p15	0	0	13	0.227671	MAP	noCpG					MER58A	DNA/MER1_type			nogenomic_polyA	Atail	yes	AATAAA	canonical	NORM	GOOD_MULTIPLE_EXON
BX647568	BX647568	3763	3733	3	DKFZphlcc2_11c8	0	0	2	0.0531491	MAP	noCpG									nogenomic_polyA	Atail	yes	ATTAAA	unknown	NORM	DELETED_MULTIPLE_EXON
BX647569	BX647569	3777	3747	1	DKFZphlcc2_11g3	0	0	7	0.13238	MAP	noCpG									genomic_polyA	Atail	no	nopAsignal	noSS	ACONT	BAD_CONT
BX647570	BX647570	3777	3745	15	DKFZphlcc2_11k18	0	1	13	0.291236	MAP	noCpG									nogenomic_polyA	Atail	yes	AATAAA	canonical	NORM	GOOD_MULTIPLE_EXON
BX647571	BX647571	3066	3039	2	DKFZphlcc2_11n12	0	-3	10	0.260926	MAP	noCpG							(A)n	Simple_repeat	genomic_polyA	Atail	no	nopAsignal	unknown	ICONT	BAD_CONT
BX647572	BX647572	5215	5178	26	DKFZphlcc2_19b7	0	0	5	0.0958773	MAP	CpG									nogenomic_polyA	Atail	yes	ATTAAA	non-canonical	NORM	GOOD_MULTIPLE_EXON
BX647573	BX647573	5163	5140	7	DKFZphlcc2_19f23	0	-3	11	0.213054	MAP	CpG					AluSx	SINE/Alu	(A)n	Simple_repeat	genomic_polyA	Atail	no	nopAsignal	canonical	ICONT	BAD_CONT
BX647574	BX647574	4752	4726	1	DKFZphlcc2_19f8	0	-7	2	0.0420875	MAP	noCpG	L1MC4	LINE/L1	L1MC4	LINE/L1	AluJo/FLAM	SINE/Alu	AluJb	SINE/Alu	genomic_polyA	Atail	no	nopAsignal	noSS	RCONT	BAD_CONT
BX647575	BX647575	2190	2170	14	DKFZphlcc2_24l17	0	-1	2	0.0913242	MAP	CpG	C-rich	Low_complexity							nogenomic_polyA	Atail	yes	ATTAAA	canonical	NORM	GOOD_MULTIPLE_EXON
BX647576	BX647576	4225	4197	3	DKFZphlcc2_2i3	0	1	1	0.0236686	MAP	noCpG									nogenomic_polyA	Atail	yes	AATAAA	canonical	NORM	GOOD_MULTIPLE_EXON
BX647577	BX647577	3181	3150	2	DKFZphlcc2_2m17	0	-1	4	0.125747	MAP	noCpG									nogenomic_polyA	Atail	yes	ATTAAA	canonical	NORM	GOOD_MULTIPLE_EXON
BX647578	BX647578	3531	3501	1	DKFZphlcc2_30c12	0	-1	38	0.226565	MAP	noCpG									nogenomic_polyA	Atail	no	nopAsignal	noSS	NORM	QUESTIONABLE_SINGLE_EXON
BX647579	BX647579	3457	3421	4	DKFZphlcc2_30e13	0	-3	5	0.115707	MAP	CpG									nogenomic_polyA	Atail	yes	AATAAA	canonical	NORM	GOOD_MULTIPLE_EXON
[truncated: 1,494 more rows]
