# Supplementary material for: CAFTAN: a tool for fast mapping, and quality assessment of cDNAs
Source: BMC Bioinformatics. 2006 Oct 25;7:473. doi: 10.1186/1471-2105-7-473 (PMC1636072; doi:10.1186/1471-2105-7-473)
Supplement: Additional file 2 — polyasignal executable for EMBOSS [file 1471-2105-7-473-S2.c]

/* @source polyasignal application
**
** PolyA signals in cDNA sequences
**
** @author: Copyright (C) Coral del Val and Peter Ernst (DKFZ, Heidelberg, Germany)
** @@
******************************************************************************/

#include "emboss.h"


/* @datastatic PASignal ******************************************************
**
** polyA signal object; container for patterns and strings related to a signal
**
******************************************************************************/

typedef struct PASignal_type {
    AjPStr        signalstr;  /* regexp string of the signal */
    const char*   desc;       /* description text of this signal */
    AjPRegexp     allpat;     /* regexp of signal and tail */
    AjPRegexp     sigpat;     /* regexp of the signal only */
} PASignal;


/* @datastatic SeqPosition ***************************************************
**
** identifies a position in the sequence matching a pattern
**
******************************************************************************/

typedef struct SeqPosition_type {
  const char *str;    /* pointer to the begin of the match */
  int  goff;    /* offset of str (relative to the beginning of the sequence) */
  const AjPStr name;  /* name of this sequence */
} SeqPosition;


static AjPRegexp makeSigTailRegexp(AjPStr signalstr, ajint distance,
				   AjPStr polyAexp,
				   AjPStr *headerstrptr,
				   const char *signaldesc,
				   const int is_nosignal);

static int testSeqWithFullPattern(AjPFeattable *featptr,
				  PASignal     *sigptr,
				  SeqPosition  *seqposptr,
				  const int is_nosignal);

static int searchShortSignals (AjPFeattable *featptr,
			       PASignal     *sigptr,
			       SeqPosition  *seqposptr);


/* @prog polyasignal *********************************************************
**
** Regular expression search for polyA signals and polyA sites in cDNAs
**
******************************************************************************/

int main(int argc, char **argv)
{

    AjPSeqall seqall;
    AjPStr    polyAexp;

    const char* signalqualname[5] = {"canonicalsignal",
				     "ncasignala",
				     "ncasignalb",
				     "ncasignalc",
                                     "nosignal"};
   
    const char* signaldesc[5] = {"canonical",
				 "non-can_a",
				 "non-can_b",
				 "non-can_c",
                                 "nosignal "};

    const int NOSIGNAL = 4;
   
    PASignal sig[5];

    AjPStr seqstr    = NULL;
    const char  *seqstrc;

    AjPReport report = NULL;
    AjPFeattable feat = NULL;
    AjPStr headerstr = NULL;
    
    AjPSeq seq = NULL;

    ajint distance;
    ajint i;

    SeqPosition seqpos;


    embInit("polyasignal", argc, argv);
    
    report   = ajAcdGetReport ("outfile");
    seqall   = ajAcdGetSeqall("sequence");
    distance = ajAcdGetInt ("distance");
    polyAexp = ajAcdGetString("polyapattern");

    /* Initialize sig[0..3] */
    /* 4 different signals  */
    for (i=0; i < 5; i++) {
	AjPStr tsignalstr;

	/* Get the signal expresions */
	tsignalstr = ajAcdGetString((char *)signalqualname[i]);

	sig[i].signalstr = tsignalstr;
	sig[i].desc      = signaldesc[i];

	/*
	** Compose and compile the regular expression for signal and tail
	** from sig[i].signalstr, distance and polyAexp.
	** Compose Report header.
	*/
	sig[i].allpat = makeSigTailRegexp(tsignalstr, distance, polyAexp,
					  &headerstr, signaldesc[i],
					  i==NOSIGNAL);

	/* Compile the small regular expression for the signal only */
	sig[i].sigpat = ajRegComp(tsignalstr);
    }

    ajReportSetHeader (report, headerstr);


    /* Loop over all possible sequences*/
    while(ajSeqallNext(seqall, &seq))
    {
      /* Get the raw sequence */
      ajStrAssS(&seqstr,  ajSeqStr(seq));
      ajStrToUpper(&seqstr);
      seqstrc = ajStrStr(seqstr);

      /* Init seqpos: used to identify a match position */
      seqpos.name = ajSeqGetName(seq);

      /* ajDebug("Testing '%s' len: %d %d\n", */
      /*       ajSeqName(seq), ajSeqLen(seq), ajStrLen(seqstr)); */

      feat = NULL;
      for (i=0; i < 4; i++) {
	  /*
	  ** Initialize seqpos:
	  ** str and goff will be modified; therefore they need to be
	  ** re-initialized in every loop
	  */
	  seqpos.str  = seqstrc; /* C pointer for seqstr */
	  seqpos.goff = 0;       /* global offset */

	  /*
	  ** search for short signal patterns;
	  ** on success, search for full pattern and
	  ** add result to feat.
	  ** seqpos will be modified.
	  */
	  searchShortSignals(&feat, &(sig[i]), &seqpos);
      }

      if (! feat) {   /* no signal found: search just for polyA tail */
	seqpos.str  = seqstrc; /* C pointer for seqstr */
	seqpos.goff = 0;       /* global offset */

	/* test sequence starting at seqpos for the complete pattern
	   (anchored at the beginning) */
	testSeqWithFullPattern(&feat, &(sig[NOSIGNAL]), &seqpos, 1);

      }

      if (feat) {
	(void) ajReportWrite (report, feat, seq);

	ajFeattableDel(&feat);
      }
    }

    if (seqstr)
      ajStrDel(&seqstr);

    for (i=0; i < 4; i++) {
      ajRegFree(&(sig[i].allpat));
      ajRegFree(&(sig[i].sigpat));
    }
    ajReportClose(report);
    ajReportDel(&report);


    ajExit();

    return 0;
}


/* @funcstatic makeSigTailRegexp **********************************************
**
** Calculate a regular expression from signalstr, distance and polyAexp
** /^(signalstr).{1,distance}[GTC](polyAexp)/
**
** important: the pattern is anchored at the beginning
**
** @param [r]  signalstr [AjPStr] RegExp string of the signal
** @param [r]  distance [ajint]   max. distance betw. sign. and tail
** @param [r]  polyAexp [AjPStr] RegExp string of the tail
** @param [uP] headerstrptr [AjPStr *] used to update the feature header
** @param [r]  signaldesc [char *] name of this signal used in the header
** @param [r]  is_nosignal [int] this pattern is for the NOSIGNAL case
**
** @return [AjPRegexp] regular expression from signal to tail
** @@
******************************************************************************/

static AjPRegexp makeSigTailRegexp(AjPStr signalstr, ajint distance,
				   AjPStr polyAexp,
				   AjPStr *headerstrptr,
				   const char *signaldesc,
				   const int is_nosignal)
{
  AjPStr str;
  AjPStr tmp = NULL;
  AjPRegexp patexp = NULL;

  int ok_num_paren;

  ok_num_paren = 2* ajStrTokenCount(signalstr, "(?"); /* (?X ... ) parens are OK */
  if (ajStrCountC(signalstr, "()") > ok_num_paren ) {
    ajDie("parenthesis are not allowed in regular expression: '%S'\n",
	  signalstr);
  }


  ok_num_paren = 2* ajStrTokenCount(polyAexp, "(?");
  if (ajStrCountC(polyAexp, "()") > ok_num_paren) {
    ajDie("parenthesis are not allowed in regular expression: '%S'\n",
	  polyAexp);
  }

  str = ajStrNew();

  ajStrAssC(&str, (is_nosignal ? "(" : "^(") );
  ajStrApp(&str, signalstr);
  ajStrAppC(&str, ")");

  ajStrAppC(&str, ".{1,");

  ajStrFromInt(&tmp, (is_nosignal ? 1 : distance) );
  ajStrApp(&str,tmp);
  ajStrDel(&tmp);

  ajStrAppC(&str,"}[GTC]");

  ajStrAppC(&str, "(");
  ajStrApp(&str,polyAexp);
  ajStrAppC(&str, ")");
    
  patexp = ajRegComp(str);

  if (!patexp)  
    ajDie("Illegal regular expression: '%S'\n", str);

  tmp = ajStrNew();

  ajFmtPrintAppS (&tmp, "Pattern %s: %S\n", signaldesc, str);
  ajStrApp(headerstrptr, tmp);

  ajStrDel(&tmp);
  ajStrDel(&str);

  return ( patexp );
 }


/* @funcstatic testSeqWithFullPattern *****************************************
**
** Test sequence identified by seqposstr against full signal-tail regexp
** in sigptr
**
** report hit in featptr
** use seqposptr->goff to get the real offset
**
** because sigptr->allpat is anchored at the beginning there will be not
** more than one hit (although this function could handle multiple hits)
**
** @param [uP] featptr [AjPFeattable *] feature table; create if necessary
** @param [r]  sigptr [PASignal *] signal patterns
** @param [r]  seqposptr [SeqPosition *] sequence position to test with
**                                       full pattern
**
** @return [int] always 1
** @@
******************************************************************************/

static int testSeqWithFullPattern(AjPFeattable *featptr,
				  PASignal     *sigptr,
				  SeqPosition  *seqposptr,
				  const int is_nosignal)
{
    ajint ioff;
    ajint ipos;
    ajint ilen;   

    /* AjPStr substr = NULL; */
    AjPStr tmpstr = NULL;
    AjPFeature sf = NULL;
    AjPRegexp  pat;

    ipos  = seqposptr->goff + 1;
    pat   = sigptr->allpat;

    /* As long as is it possible to create a pattern*/
    if (ajRegExecC(pat, seqposptr->str))
    {
	if (*featptr == NULL)
	    *featptr = ajFeattableNewDna(seqposptr->name);

	{
	  AjPStr signal = NULL;	  
	  AjPStr tail = NULL;
	  
	  ajint signal_ioff = seqposptr->goff;
	  ajint signal_len = 0;
	  ajint tail_ioff  = seqposptr->goff;
	  ajint tail_len  = 0;

	  /* look for all */
	  ioff = ajRegOffset(pat);
	  ilen = ajRegLenI(pat, 0);

	  /* look for the signal */
	  ajRegSubI(pat, 1, &signal);
	  signal_ioff += ajRegOffsetI(pat, 1);
	  signal_len = ajRegLenI(pat, 1);

	  /* look for the tail */
	  ajRegSubI(pat, 2, &tail);
	  tail_ioff += ajRegOffsetI(pat, 2);
	  tail_len = ajRegLenI(pat, 2);
	  

	  /* ajRegSubI(pat, 0, &substr);	 */
	  ipos += ioff;
	  sf = ajFeatNewII (*featptr, (is_nosignal ? (tail_ioff + 1) : ipos), ipos+ilen-1);
	
	  /* Create for the output the following tags (Signal related) */
	  ajFmtPrintS(&tmpstr, "*PolyA_signal %S", signal );
	  ajFeatTagAdd(sf, NULL, tmpstr);
	  ajFmtPrintS(&tmpstr,"*Signal_begin %d", (is_nosignal ? 0 : (signal_ioff+1)) );
	  ajFeatTagAdd(sf, NULL, tmpstr);
	  
	  ajFmtPrintS(&tmpstr, "*Signal_type %s", sigptr->desc );
	  ajFeatTagAdd(sf, NULL, tmpstr);
	  
	  /* Create for the output the following tags (polyA site related) */
	  ajFmtPrintS(&tmpstr, "*PolyA_site %d", (tail_ioff+1)  );
	  ajFeatTagAdd(sf, NULL, tmpstr);
	  ajFmtPrintS(&tmpstr, "*PolyA_len %d", tail_len  );
	  ajFeatTagAdd(sf, NULL, tmpstr);
	  
	  ajStrDel(&signal);
	  ajStrDel(&tail);
	}
       
	ajStrDel(&tmpstr);
      } /* end of processing pattern*/
       
     
/*       if (substr) */
/* 	ajStrDel(&substr); */
      return 1;
}


/* @funcstatic searchShortSignals *********************************************
**
** dddd
**
** @param [uP] featptr [AjPFeattable *] feature table
** @param [r]  sigptr [PASignal *] signal patterns
** @param [uP] seqposptr [SeqPosition *] sequence position; (str, goff) values
**                                 will be updated
**
** @return [int] always 1
** @@
******************************************************************************/

static int searchShortSignals (AjPFeattable *featptr,
			       PASignal     *sigptr,
			       SeqPosition  *seqposptr) 
{
    /* do we have a signal somewhere in the sequence ? */
    while (ajRegExecC(sigptr->sigpat, seqposptr->str)) {
	int ioff;

	/* the signal is at offset ioff */
	ioff = ajRegOffset(sigptr->sigpat);

	/* move the pointers in seqpos to the occurrence of the signal;
	   adjust goff in order to be able to calculate the position within
	   the sequence;
	*/
	seqposptr->str  += ioff;
	seqposptr->goff += ioff;

	/* ajDebug("found signal %s at offset %d goffset %d\n", */
        /* 	sigptr->desc, ioff, seqposptr->goff); */

	/* test sequence starting at seqpos for the complete pattern
	   (anchored at the beginning) */
	testSeqWithFullPattern(featptr, sigptr, seqposptr, 0);

	/* push seqpos up (don't match the same pattern again;
	   ioff could have valid result 0) 
	*/
	seqposptr->str++;
	seqposptr->goff++;
    }
    return 1;
}
