# Supplementary material for: CAFTAN: a tool for fast mapping, and quality assessment of cDNAs
Source: BMC Bioinformatics. 2006 Oct 25;7:473. doi: 10.1186/1471-2105-7-473 (PMC1636072; doi:10.1186/1471-2105-7-473)
Supplement: Additional file 3 — polyasignal acd file for EMBOSS [file 1471-2105-7-473-S3.acd]

application: polyasignal [
  documentation: "search for PolyA signal motifs in cDNAs"
  groups: "Nucleic:Motifs"
]

section: input [
  information: "Input section"
  type: "page"
]

  seqall: sequence [
    parameter: "Y"
    type: "dna"
  ]

endsection: input

section: advanced [
  information: "Advanced section"
  type: "page"
]

  selection: outformat [
    default: "seqtable"
    header: "Output format"
    values: "seqtable, table, motif"
    delimiter: ","
    minimum: 1
    maximum: 1
    information: "Select one of the suggested formats for the
                  output"
    additional: "Y"
  ]

  string: canonicalsignal [
    additional: "Y"
    default: "A[TA]TAAA"
    information: "Pattern for the 2 cannonical PolyA cleavage
                  signals hexamers AATAAA and ATTAAA"
    help: "The formation of mature mRNAs in vertebrates involves the
           cleavage and polyadenylation of the pre-mRNA, 10-30 nt downstream
           of polyadenilation signal. These hexamers are not strictly
           conserved. The 85% of cDNAs utilizes the two canonical
           polyadenylation signals, with the remaining 15% corresponding to
           one of 14 alternative polyadenylation signals (Beaudoing et al.
           2000). Additionally many cDNAs contain more than one polyA site
           that could be involved in regulatory events. This program search
           in a cDNA, using different regular expressions, the existance of
           any of these PolyA signals in the context of the poly A tail. For
           more information Beaudoinget al., Genome Research vol 10
           1001-10010."
  ]

  string: ncasignala [
    additional: "Y"
    default: "[^A]ATAAA"
    information: "Pattern to match the PolyA cleavage signals
                  with variations in the first base."
  ]

  string: ncasignalb [
    additional: "Y"
    default: "AATA[^A]A"
    information: "Pattern to match the PolyA cleavage signals
                  with variations in the fith base."
  ]

  string: ncasignalc [
    additional: "Y"
    default: "A[CG]TAAA"
    information: "Pattern to match the PolyA cleavage signals
                  with variations in the second base."
  ]

  string: polyapattern [
    additional: "Y"
    default: "(?:A+(?:[^A]{0,4})){1,2}A+$"
    information: "General pattern to match the PolyA tail"
    help: "Allows the presence of up to 8 missmatches at the end ofthe
           sequence"
  ]

  string: nosignal [
    additional: "Y"
    default: ""
    information: "Dummy pattern for <no signal>"
  ]

  integer: distance [
    additional: "Y"
    default: "35"
    minimum: "1"
    information: "Distance allowed between the PolyA signal and
                  the polyadenilation site"
  ]

endsection: advanced

section: output [
  information: "Output section"
  type: "page"
]

  report: outfile [
    parameter: "Y"
    rformat: "$(outformat)"
    taglist: "str:PolyA_signal str:Signal_type str:Signal_begin
              str:PolyA_site str:PolyA_len"
  ]

endsection: output
