# Supplementary material for: CAFTAN: a tool for fast mapping, and quality assessment of cDNAs
Source: BMC Bioinformatics. 2006 Oct 25;7:473. doi: 10.1186/1471-2105-7-473 (PMC1636072; doi:10.1186/1471-2105-7-473)
Supplement: Additional File 1 — CPAN distribution of the CAFTAN software [file 1471-2105-7-473-S1.gz]

Archive with 38 entries (26 files):
- Bio-Caftan-0.01
- Bio-Caftan-0.01/README
- Bio-Caftan-0.01/lib
- Bio-Caftan-0.01/lib/Bio
- Bio-Caftan-0.01/lib/Bio/Caftan
- Bio-Caftan-0.01/lib/Bio/Caftan/RefineBlocks.pm
- Bio-Caftan-0.01/lib/Bio/Caftan/Access.pm
- Bio-Caftan-0.01/lib/Bio/Caftan/Parser
- Bio-Caftan-0.01/lib/Bio/Caftan/Parser/Blat
- Bio-Caftan-0.01/lib/Bio/Caftan/Parser/Blat/psLayout.pm
- Bio-Caftan-0.01/lib/Bio/Caftan/Parser/PolyAsignal.pm
- Bio-Caftan-0.01/lib/Bio/Caftan/Parser/Blat.pm
- Bio-Caftan-0.01/lib/Bio/Caftan/Config.pm
- Bio-Caftan-0.01/lib/Bio/Caftan/Tools
- Bio-Caftan-0.01/lib/Bio/Caftan/Tools/FieldHandler.pm
- Bio-Caftan-0.01/lib/Bio/Caftan/RefineBlocks
- Bio-Caftan-0.01/lib/Bio/Caftan/RefineBlocks/Blocks.pm
- Bio-Caftan-0.01/lib/Bio/Caftan/FeaturesTest.pm
- Bio-Caftan-0.01/lib/Bio/Caftan/Output
- Bio-Caftan-0.01/lib/Bio/Caftan/Output/Caftan2text.pm
- Bio-Caftan-0.01/lib/Bio/Caftan/Output/CaftanAnnot2text.pm
- Bio-Caftan-0.01/lib/Bio/Caftan/Output/Caftan2xml.pm
- Bio-Caftan-0.01/lib/Bio/Caftan/CaftanLib.pm
- Bio-Caftan-0.01/lib/Bio/Caftan/EnsemblAPI
- Bio-Caftan-0.01/lib/Bio/Caftan/EnsemblAPI/EnsemblData
- Bio-Caftan-0.01/lib/Bio/Caftan/EnsemblAPI/EnsemblData/EnsemblcDNA.pm
- Bio-Caftan-0.01/lib/Bio/Caftan/EnsemblAPI/EnsemblData/SlicefromPSL.pm
- Bio-Caftan-0.01/lib/Bio/Caftan/EnsemblAPI/EnsemblData.pm
- Bio-Caftan-0.01/lib/Bio/Caftan/EnsemblAPI/EnsemblConnector.pm
- Bio-Caftan-0.01/lib/Bio/Caftan/EnsemblAPI/Comparison.pm
- Bio-Caftan-0.01/lib/Bio/Caftan/Evaluation.pm
- Bio-Caftan-0.01/MANIFEST
- Bio-Caftan-0.01/test.pl
- Bio-Caftan-0.01/Changes
- Bio-Caftan-0.01/Makefile.PL
- Bio-Caftan-0.01/bin
- Bio-Caftan-0.01/bin/Caftan.pl
- Bio-Caftan-0.01/Caftan.pm
