# Supplementary material for: CAFTAN: a tool for fast mapping, and quality assessment of cDNAs
Source: BMC Bioinformatics. 2006 Oct 25;7:473. doi: 10.1186/1471-2105-7-473 (PMC1636072; doi:10.1186/1471-2105-7-473)
Supplement: Additional File 1 — CPAN distribution of the CAFTAN software [file 1471-2105-7-473-S1.gz › Bio-Caftan-0.01/lib/Bio/Caftan/RefineBlocks.pm]

package Caftan::RefineBlocks;


=head1 NAME

Caftan::RefineBlocks - Refine the blocks (exons) from the BLAT
output.

Version 1.1
Coral del Val

=head1 SYNOPSIS

# Construct objects from the input
# Blat Obj
my $blat_obj = Caftan::Parser::Blat
    ->new(filename => $blat_file,
	  sorting => "matches");

# - get the psl pbject from the BLAT output
my $psl_obj = $blat_obj->get_psl_data();

# Refined Blocks obj
my $refined_exons_obj = Caftan::RefineBlocks
    ->new('data' =>$psl_obj);


# - Here we want the refined exons and not the psl exons
# like said before we take into account only the very best hit
my $cdna_refined_exons_struct = $refined_exons_obj
    ->get_exons_data($cdna_name, $hit_index);


=head1 DESCRIPTION

Caftan::RefineBlocks needs as input a Caftan::Parser::Blat::psLayout
obj. It goes thorugh all the sequences of the BLAT output and all their hitlist.
For everyhit looks wether the distance between exons is at least of  10 bp.


=head1 METHODS

=head2 method new(data =E<gt> $psl_obj) 
Constructor of a B<Caftan::RefineBlocks> object.

=head2 method get_exons_data($cdna_name, $hit_index)

Returns an obj of type RefineBlocks::Blocks containing all refined
exon information for the desired hit.
Look RefineBlocks::Blocks POD to see the methods that you can use on this obj

Required PARAMETERS

sequence_name: It is necessary to provide an scalar containing the name 
    with which the sequence is indexed in the psl_obj

hit_index: Scalar containing a number.In a psl_obj the hits are
    ordered by best hit descending order. If $hit_index =0, this
    means the best hit.


=cut

use strict;
use Caftan::Parser::Blat;
use Caftan::Parser::Blat::psLayout;
use Caftan::RefineBlocks::Blocks;

sub new { 

    my $class = shift;
    my $args = &args2hash (@_);
    my $psl_obj = $args->{'data'};

    my $obj= &refine_blocks($psl_obj);  
 
    return bless ($obj, $class);

   
}


sub refine_blocks {
   
    my ($psl_obj) = @_;
    # This script rcheck the distance between the exons. Introns of a
    # very short length are removed and longer exons are created.
    
    my $ret;
    my $cdna_list = $psl_obj->get_seqlist();

    # -loop around all the sequences
    for (my $i=0; $i< @$cdna_list; $i++){
        # - my current sequence
        my $cdna = $cdna_list->[$i];
        # number of hit in the genome for this cdna
	my $hit_nr = $psl_obj->hitnr($cdna);
	my @arr;
	for (my $j=0; $j< $hit_nr; $j++){


	    my $hit_block_obj = RefineBlocks::Blocks
		->new( $psl_obj, $cdna,$j);
	    
	    push (@arr,$hit_block_obj); 
	    
	} # end looping around hits of a sequence
	$ret->{$cdna} = [@arr];
	@arr =();
    } # end looping around sequences


    return $ret;
}

sub get_exons_data{

    my $obj = shift;
    my ($cdna, $hit_index) = @_;
    my $ref = $obj->{$cdna}->[$hit_index];
    return ($ref) if $ref;
    return ();
}

# --------------------------------
#  private Subroutines
# --------------------------------


sub args2hash {
    my @args = @_;

    my ($i, %args);

    # -- remove leading '-' chars from option names
    for ($i = 0; $i < @args; $i+=2) {
	$args[$i] =~ s/^-+//;
    }

    %args = @args;

    return \%args;
}


1;
