# Supplementary material for: CAFTAN: a tool for fast mapping, and quality assessment of cDNAs
Source: BMC Bioinformatics. 2006 Oct 25;7:473. doi: 10.1186/1471-2105-7-473 (PMC1636072; doi:10.1186/1471-2105-7-473)
Supplement: Additional File 1 — CPAN distribution of the CAFTAN software [file 1471-2105-7-473-S1.gz › Bio-Caftan-0.01/lib/Bio/Caftan/Access.pm]

package Caftan::Access;

=head1 NAME

Caftan::Access- Package that provides methods to access  the
databases configuration, constants and error Statements needed in Caftan

Version 1.1

march 2003  Coral del Val <c.delval@dkfz.de>

=head1 SYNOPSIS

provides access to the configuration setted in the package 
Caftan::Config for Caftan

my $db              = &Caftan::Access::get_db("vega","human");
my $vega_error_msg  = &Caftan::Access::get_error_msg("vega");
my $statement1      = &Caftan::Access::get_statement("annotation");
my $host            = &Caftan::Access::get_ensembl_host("remote");
my $user            = &Caftan::Access::get_ensembl_user("remote");

=head2 method get_constant($type)


Parameters REQUIRED:

$type: Constant type. Use the keys in Caftan::Config::ConstantTable
Constants available:

I<cpg_length>    
I<cpg_overlap_of_5utr>     
I<window_ge_polyA>    
I<interval_for_repeats_up_downstream> 
I<cdna3end_srep_dist>      
I<cdna5end_srep_dist>    
I<cdna3end_crep_dist>  
I<cdna5end_crep_dist>   
I<cdna3end_srep_overlap>    
I<cdna5end_srep_overlap>     
I<cdna3end_crep_overlap>      
I<cdna5end_crep_overlap>

Returns: an scalar containing the value of the constant


=head2 method get_db($db_type, $organism)


Parameters REQUIRED:

$type: database type. Use the keys in Caftan::Config::Dbtable

Types available: I<ensembl> and I<vega> 

Since database versions change frequently and old versions become
unavailable you should use the most recent numbers from
http://www.ensembl.org. If, for example the web page reads 'Current
Release 29.35b' than the database name should be
'homo_sapiens_core_29_35b'. 'homo_sapiens_vega_29_35b'.

$organism:
organism.Use the keys in Caftan::Config

Returns: a string with the database name


=head2 method get_ensembl_host($type)


Parameters REQUIRED:

$type: Type of acces "remote" or "local". 

If you have ensembl database locally installed, then you have to
define the host in %Caftan::Config::Host under the key "local"

Returns: a string with the host name


=head2 method get_ensembl_user($type)


Parameters REQUIRED:

$type: Type of acces "remote" or "local". 

If you have ensembl database locally installed, then you have to
define the user in %Caftan::Config::User under the key "local"

Returns: a string with the user name


=head2 method get_statement($tkey)


Parameters REQUIRED:

$key: Is the type of statement that one wants to include a certain file
If you want to add more, or to change them you will find them
in %Caftan::Config::Statementtable

Keys available:
I<annotation>
I<cdnas>     
I<details>   
I<evaluation>

Returns: a string with the desired statement
=head2 method get_error_msg($key)


Parameters REQUIRED:

$key: Is the error message to be shown under certain conditions
If you want to add more, or to change them you will find them
in %Caftan::Config::Error

Keys available:
I<vega>

Returns: a string with the desired error
=cut

use Caftan::Config;

use strict;

sub get_constant{

    my ($type) = @_;
 
    if (exists $Caftan::Config::ConstantTable{$type} ){
	my $constant = $Caftan::Config::ConstantTable{$type};
        return ($constant);
    }

}
sub get_vega_chr{

    my ($org) = @_;
 
    if (exists $Caftan::Config::VegaChrTable{$org} ){
	my $arr = $Caftan::Config::VegaChrTable{$org};
        return ($arr);
    }

}
sub get_db{

    my ($type, $key) = @_;
 
    if (exists $Caftan::Config::Dbtable{$type} ){
	my $db_ref = $Caftan::Config::Dbtable{$type};
        return ($db_ref->{$key});
    }

}
sub get_ensembl_host{
 
    my ($type) = @_;
 
    if (exists $Caftan::Config::Host{$type} ){
	my $db_ref = $Caftan::Config::Host{$type};
        return ($db_ref);
    }
    

}

sub get_ensembl_user{

    my ($type) = @_;
 
    if (exists $Caftan::Config::User{$type} ){
	my $db_ref = $Caftan::Config::User{$type};
        return ($db_ref);
    }

}

sub get_statement{

    my ($key) = @_;
 
    if (exists $Caftan::Config::Statementtable{$key} ){
	my $ref = $Caftan::Config::Statementtable{$key};
        return ($ref);
    }

}

sub get_error_msg{

    my ($key) = @_;
 
    if (exists $Caftan::Config::Error{$key} ){
	my $ref = $Caftan::Config::Error{$key};
        return ($ref);
    }

}


sub get_db_name{

    my ($type,$org) = @_;

    if (exists $Caftan::Config::Dbtable{$type}){

        my $db_type = $Caftan::Config::Dbtable{$type};
        my $ref = ($db_type->{$org});
	return $ref;
    }
}


1;
