# Supplementary material for: CAFTAN: a tool for fast mapping, and quality assessment of cDNAs
Source: BMC Bioinformatics. 2006 Oct 25;7:473. doi: 10.1186/1471-2105-7-473 (PMC1636072; doi:10.1186/1471-2105-7-473)
Supplement: Additional File 1 — CPAN distribution of the CAFTAN software [file 1471-2105-7-473-S1.gz › Bio-Caftan-0.01/lib/Bio/Caftan/Parser/Blat/psLayout.pm]

package Caftan::Parser::Blat::psLayout;

@ISA = qw( Caftan::Parser::Blat );

use strict;
use Caftan::Tools::FieldHandler;


=head1 NAME

Caftan::Parser::Blat - Parser Blat outputs

Coral del Val

=head1 DESCRIPTION

Blat.pm reads the information from Blat outputs. These output can have
different formats. At the moment , the parser only reads the PSL format.
New formats can be read by creating the corresponding class in the
Blat directory.

The fields available in the PSL format are:
I<matches> :   Number of bases that match that are not part of repeats
I<misMatches> :
I<repMatches>: Number of bases that match but are part of repeats
I<nCount>    : Number of N bases
I<qNumInsert>: Number of inserts in the query sequence
I<qBaseInsert>:Number of bases inserted in the query sequence
I<tNumInsert> :Number of inserts in the target sequence
I<tBaseInsert>:Number of bases inserted in the target sequence
I<strand>
I<qName>: Query sequence name
I<qSize>: Query sequence size
I<qStart>:Query start
I<qEnd>:  Query end
I<tName>: Target sequence name
I<tSize>: Target sequence size
I<tStart>:Target start
I<tEnd>:  Target End
I<blocks>: this is an array of hashes , if you specify this field
           you will recieve the whole structure:
  KEYS:                                VALUES
    I<blockCount>:  Number of exons    value: scalar
    I<block_sizes>: Exon sizes ;       value: array
    I<qStarts>:     Exons begin ;      value: array
    I<t_starts>:    Exons start ;      value: array

=head1 METHODS

=cut

=head2 method new()

Constructor of a B<Caftan::Parser::Blat::psLayout> object.

=cut

sub new {
    my $class = shift;

    return bless ( {}, $class);
}


=head2 method get_seqlist()
returns a reference to an array that contains the ordered list
of sequence names that have been analyzed.
The sequence names are the keys to the values of the hit list

=cut

sub get_seqlist{

    my $this = shift; # psl object
    my $ref = $this->{'sequence_list'};
    return ($ref);


}


sub next_hit{

    my $obj = shift; # psl object
    my $args = &args2hash (@_);

    my $seq_refarr = $obj->get_seqlist();
    my $ref_hit;

    if ( $obj->{'seqcounter'} < @{ $seq_refarr } ) {
        # sequence ref
	my $ref = $obj->{ $seq_refarr->[$obj->{'seqcounter'}]}; 
	
	# hitlistref
	$ref_hit = $ref->[ $obj->{'hitscounter'}++ ];
	
	# -- reset 'hitscounter' and increase 'seqcounter' if necessary
	if ($obj->{'hitscounter'} >= @{ $ref }  ) {
	    $obj->{'hitscounter'} = 0;
	    $obj->{'seqcounter'}++;
	}
    
    return Caftan::Tools::FieldHandler->get_from_hash ($ref_hit,
						    $args->{'fields'});


    }
    return ();
}
=head2 method read_infile(filename =E<gt> $appl_out, sorting =E<gt> sorting_sting)

C<sorting> is an optional required and specifies the criteria
acorrding to which the hitlist array will be ordered. The sorting at
the moment is descending, and the sorting that makes more sense is
"matches", this means according to the length of the match excluding repeats.

=cut

sub read_infile {

    my $this = shift;

    my ($filename,$sorting) = @_;

    local(*INFILE, $_);
   
   
    open (INFILE, $filename) || die ("can't read file $filename ($!)\n");

    # label of the psl columns
    my @col_labels = qw(
			matches
			misMatches
			repMatches
			nCount
			qNumInsert
			qBaseInsert
			tNumInsert
			tBaseInsert
			strand
			qName
			qSize
			qStart
			qEnd
			tName
			tSize
			tStart
			tEnd
			blockCount
			block_sizes
			qStarts
			t_starts
			);
    
    
    my @psl_labels = @col_labels[0..17];
    my @sorted_list;
    my @ordered_idlist;
    my @list;
    my ($old_id, $current_id);
 
    while (<INFILE>) {

	next unless  /\-{4,}/;
	last;
    }

    while (<INFILE>) {
	next unless  /\S/;
	# split the corresponding psl line
	my @cols = split (/\t/, $_);
	# this is the cDNA unique identifier, corresponds
	# to the qName field
	$current_id = $cols[9];
	if($current_id ne $old_id && defined $old_id) {
	   
            # - if a sorting criteria was specified sort the hitlist
	    if ($sorting){
		# -- sort the alignment array by hsp position in the cdna
		@sorted_list = &sort_descending_by (\@list,$sorting);
		$this->{$old_id}= [@sorted_list];
	    }
	    # if not leave the hitlist as it is in the Blat output  
	    else{ $this->{$old_id} = [@list]; }
	    push(@ordered_idlist, $old_id);
	    @sorted_list = ();
	    @list = ();
	    $old_id = $current_id;
	} # end of a different id

	# $this->{'name'} = $identifier;
	# take the first 17 columns
	my @psl_cols = @cols[0..17];
	
	my $data;
	
	# give the correspondin value to each key (using only the first 17)
	for(my $i = 0; $i < @psl_labels; $i++) {
	    $data->{ $col_labels[$i] } = $cols[$i];
	}
	# remove the key qName because we will use it as identifier
	#delete $data->{$col_labels[9]};
	
	my @blocks_cols = @cols[17..20];
	
	# create an object for the blocks
	my $blocks= &read_blocks( \@blocks_cols);
	
	# create a new key for these data
	$data->{"blocks"}= $blocks;
	
	$data->{"tName"}= &extract_chromosome($data->{"tName"});
	
	push(@list, $data);
	$old_id = $current_id;
	
#	} # end if the same id
	
    } # end looping around the output
    close (FILE); 
    # - if a sorting criteria was specified sort the hitlist
    if ($sorting){
	# -- sort the alignment array by hsp position in the cdna
	@sorted_list = &sort_descending_by (\@list,$sorting);
	$this->{$current_id}= [@sorted_list];
    }
    # if not leave the hitlist as it is in the Blat output  
    else{ $this->{$current_id} = [@list]; }

    push(@ordered_idlist, $current_id);

    $this->{'sequence_list'} = [@ordered_idlist];
    # push the last sequence info
    # push ($obj, @{$this});
    return $this; 
}


# - sorts descending nummerically by the key given when calling
# - the constructor
sub sort_descending_by{

    my ($list,$sorting) = @_;
    # - returns the array in descending order
    if ($sorting eq "strand" or $sorting eq "tName") {
	return sort {$b->{$sorting} cmp $a->{$sorting}} @$list;
    }else{	
	return sort {$b->{$sorting} <=> $a->{$sorting}} @$list;
    }
}

# private subroutine that splits the blocks information
# organizing it in arrays

sub read_blocks {

  my ($data) = @_;

  my $blocks;
  my $obj;
  # - split the blocks information
  
  $blocks->{"sizes" }     = [ split(/,/, $data->[1]) ];
  $blocks->{"qStart"}     = [ split(/,/, $data->[2]) ];
  chomp  $data->[3];

  my $tStart    = [ split(/,/, $data->[3]) ];

# This check has been done because when the people upload
# the blat output from Golden path then there is a "\cM" symbol 
# extra at the end of the line.

  my $cntr_qstart = @{$blocks->{"qStart"} };
  my $cntr_tstart = @{$tStart};


  if ($cntr_tstart > $cntr_qstart){
      pop @{$tStart};
      $blocks->{"tStart"} =$tStart;
  }else {
      $blocks->{"tStart"} =$tStart;
  }

  $blocks->{"blockcount"} = $data->[0];

  

  return ($blocks) ; 
}


sub get_psl_block_esizes{

    my $obj = shift;
    my ($seqname, $hit) = @_; 
    $hit = 0 if !$hit;
    my $ref = $obj->{$seqname}->[$hit]->{'blocks'}
    if exists ($obj->{$seqname}->[$hit]->{'blocks'});
   
   #  my @esizes = $ref->{"sizes" };
    return  $ref->{"sizes" };
}
sub get_psl_block_qStarts{

    my $obj = shift;
    my ($seqname, $hit) = @_; 
    $hit = 0 if !$hit;
    my $ref = $obj->{$seqname}->[$hit]->{'blocks'}
    if exists ($obj->{$seqname}->[$hit]->{'blocks'});
   
   #  my @qstarts = $ref->{"qStart" };
   #  return \@qstarts;
 return $ref->{"qStart" };
}

sub get_psl_block_tStarts{

    my $obj = shift;
    my ($seqname, $hit) = @_; 
    $hit = 0 if !$hit;
    my $ref = $obj->{$seqname}->[$hit]->{'blocks'}
    if exists ($obj->{$seqname}->[$hit]->{'blocks'});
   
    return $ref->{"tStart" };
}

sub get_psl_blockcount{

     my $obj = shift;
     #- if there is a sequence id
     
     my ($seqname, $hit) = @_;
     $hit =0 if !$hit;
     my $enr = $obj->{$seqname}->[$hit]->{'blocks'}->{'blockcount'};
     return ($enr);
 }

sub hitnr{

    my $this = shift; # psl object
    my ($seqname) = @_; 
    my $hitnr = @{ $this->{$seqname}};
    return $hitnr;
}

# KEYS
#         'blockCount'
#         'matches'
#         'misMatches'
#         'nCount'
#         'blocks' 
#         'qBaseInsert' 
#         'qEnd'
#         'qNumInsert'
#         'qSize' 
#         'qStart'
#         'repMatches' 
#         'strand' 
#         'tBaseInsert'
#         'tEnd'
#         'tName' #-Chromosome
#         'tNumInsert' 
#         'tSize' 
#         'tStart'

sub get_value_from_key{

    my $obj = shift;
    my ($seqname, $key, $hit_index) = @_; 

    my $ref = $obj->{$seqname}->[$hit_index]
    if ($obj->{$seqname}->[$hit_index]);
    my $value = $ref->{$key};
    return $value;

}


sub extract_chromosome{

    my ($current_string)=@_;
    my $tchr;
    if ( $current_string =~/Chromosome(.*)/){
	$tchr = $1;}

    if ($current_string =~/chr(.*)/){
	$tchr = $1;}

    return $tchr;

}

# --------------------------------
#  private Subroutines
# --------------------------------


sub args2hash {
    my @args = @_;

    my ($i, %args);

    # -- remove leading '-' chars from option names
    for ($i = 0; $i < @args; $i+=2) {
	$args[$i] =~ s/^-+//;
    }

    %args = @args;

    return \%args;
}
1;
