# Supplementary material for: CAFTAN: a tool for fast mapping, and quality assessment of cDNAs
Source: BMC Bioinformatics. 2006 Oct 25;7:473. doi: 10.1186/1471-2105-7-473 (PMC1636072; doi:10.1186/1471-2105-7-473)
Supplement: Additional File 1 — CPAN distribution of the CAFTAN software [file 1471-2105-7-473-S1.gz › Bio-Caftan-0.01/lib/Bio/Caftan/Parser/PolyAsignal.pm]

package Caftan::Parser::PolyAsignal;

=head1 NAME

Caftan::Parser::PolyA - PolyA output parser

=head1 DESCRIPTION

For parsing I<PolyA> outputs

The following fields for I<next_hit()> are available:

I<seq_beg>,
I<seq_end>,
I<hit_nr>,
I<pattern>,
I<name>,

I<hit_beg>,      
I<hit_end >,
I<polyA_signal>,
I<signal_type>,
I<signal_beg>,
I<signal_end>,

I<polyA_site>,
I<polyA_len >, 

I<hit_pattern>,

=cut


# use Caftan::Parser::AsciiTable2XML;


use Caftan::Tools::FieldHandler;


sub new {
    my $class = shift;

    my $args = &args2hash (@_);


    # --- parse the file ....
    my $obj = &polyA_tree($args->{'filename'});


    $obj->{'field_handler'} =
	new Caftan::Tools::FieldHandler (type => hash );

    $obj->{'seqcntr'} = 0;
    $obj->{'hitcntr'}   = 0;
    return bless ($obj, $class);
}


sub next_hit {
    my $obj = shift;
   
    my $args = &args2hash (@_);
    my $seqname = $args->{'seqname'};

    my $data_hash;

    if ( $obj->{'seqcntr'} < @{ $obj->{'array'} } ) {

        # -- reference to this sequence
	my $ref = $obj->{'array'}->[ $obj->{'seqcntr'} ];
       
	if($seqname && $seqname ne  $ref->{'name'}){
	    $obj->{'seqcntr'}++;
	    last;
	}
        # -- reference to all hits of this sequence
	my $data_ref = $ref->{'hitlist'};

        # -- copy the data of the "current" hitlist ...
	%$data_hash = %{ $data_ref->[ $obj->{'hitcntr'}++ ] };

	
        # -- ... and add the sequence name to it
	$data_hash->{'name'}    = $ref->{'name'} ;
	$data_hash->{'hit_nr'}  = $ref->{'hit_nr'} ;
	$data_hash->{'pattern'} = $ref->{'pattern'} ;
	$data_hash->{'seq_beg'} = $ref->{'seq_end'} ;

        # -- reset 'hitscounter' and increase 'seqcounter' if necessary
	if ($obj->{'hitcntr'} >= @{ $data_ref }  ) {
	   $obj->{'hitcntr'} = 0;
	   $obj->{'seqcntr'}++;
	}
    }

   return Caftan::Tools::FieldHandler->get_from_hash ($data_hash,
						    $args->{'fields'});

   
}
sub get_data_for{

    my $obj    = shift;
    my ($cdna) = @_;

    if ( $obj->{'seqcntr'} < @{ $obj->{'array'} } ) {

        # -- reference to this sequence
	my $ref = $obj->{'array'}->[ $obj->{'seqcntr'} ];
       
        # -- reference to all hits of this sequence
	my $data_ref = $ref->{'hitlist'};

        # -- copy the data of the "current" hitlist ...
	%$data_hash = %{ $data_ref->[ $obj->{'hitcntr'}++ ] };

	
        # -- ... and add the sequence name to it
	$data_hash->{'name'}    = $ref->{'name'} ;
	$data_hash->{'hit_nr'}  = $ref->{'hit_nr'} ;
	$data_hash->{'pattern'} = $ref->{'pattern'} ;
	$data_hash->{'seq_beg'} = $ref->{'seq_end'} ;

        # -- reset 'hitscounter' and increase 'seqcounter' if necessary
	if ($obj->{'hitcntr'} >= @{ $data_ref }  ) {
	   $obj->{'hitcntr'} = 0;
	   $obj->{'seqcntr'}++;
	}
    }

   return Caftan::Tools::FieldHandler->get_from_hash ($data_hash,
						    $args->{'fields'});

}


sub reset_hit {
    my $obj = shift;

    $obj->{'seqcntr'} = 0;
    $obj->{'hitcntr'}   = 0;
}


sub get_source {
    my $obj = shift;

    return $obj->{'source'};
}
# --------------------------------
#  private Subroutines
# --------------------------------

sub polyA_tree {

    my ($filename) = @_;

    local(*INFILE, $_);
    my (@seqlist);
    my (@sequences, @hitlist, @patternlistx);
    my ($format, $basepair, $cgcont, $isochore);

    open (INFILE, "<$filename") || return {};

    while (<INFILE>) {
       	last if /^#=+/;
        $rundate = $1 if (/^#\s+Rundate: +(.*)/);
  
	$format= $1 if (/^#\s+Report_format: +(.*)/);
    }

    $first =1;
# -the specified output format
    if ($format eq "seqtable"){
	
	while (<INFILE>) {

	    if( /^#\s+Sequence:\s+(.*)\s+from:\s+(\d+)\s+to:\s+(\d+)/){
		if ( !$first ){
		    push (@seqlist,$seqname);
		    push (@sequences, {'name'           => $seqname,
				       'seq_beg'        => $seq_begin,
				       'seq_end'        => $seq_end,
				       'hit_nr'         => $hit_nr,	       
				       'patxp_can '     => $pattern1 ,
				       'patxp_nonca '   => $pattern2 ,
				       'patxp_noncb'    => $pattern3,
				       'patxp_noncc '   => $pattern4 ,
				       'patxp_nosignal' => $pattern4 ,
				       'hitlist'        => [@hitlist]} 
			  );
		    @hitlist = ();	 
		   

		}else{ $first=0;}


		$seqname = $1;
		$seqname = &trim($seqname);
		$seq_begin  = $2;
		$seq_end = $3;
		
	    }

	    $hit_nr = $1 if ( /^#\s+HitCount:\s+(\d+)/);
			      
	    $pattern1 = $1 if (/^#\s+Pattern canonical:\s+(.*)/);
	    $pattern2 = $1 if (/^#\s+Pattern non-can_a:\s+(.*)/);
            $pattern3 = $1 if (/^#\s+Pattern non-can_b:\s+(.*)/);
            $pattern4 = $1 if (/^#\s+Pattern non-can_c:\s+(.*)/);
	    $pattern5 = $1 if (/^#\s+Pattern nosignal:\s+(.*)/);
	    next unless (/Start/);	      
            while(<INFILE>){
		last if (/^#-+/);
			 last unless (/\S/);
			 my @tmp;
			 my $hit;
			 @tmp= split();
                         # - emergency solution for Caftan
			 if (scalar(@tmp ==7)){
			     my @x =@tmp[0,1];
			     my @y = @tmp[2..6];

			     $x[2] = "none";
			     push (@x,@y);
			     @tmp = @x;

			 }
			 $hit = {'hit_beg'         => $tmp[0]};
			 $hit-> {'hit_end' }          = $tmp[1];
			 $hit-> {'polyA_signal' } = $tmp[2];
			 $hit-> {'signal_type'  } = $tmp[3];
			 $hit-> {'signal_beg'} = $tmp[4];
		#	 $hit-> {'signal_end'  } = $tmp[5];
			 
			 $hit-> {'polyA_site'   } = $tmp[5];
			 $hit-> {'polyA_len'    } = $tmp[6];
			 $hit-> {'hit_pattern'  } = $tmp[7];

			 push (@hitlist, $hit) if $hit;# store the description of the hit
		   
	  }

       }
          

	if (defined $seqname){
	    push (@seqlist,$seqname);
	    push( @sequences, {'name' => $seqname,
			       'seq_beg' => $seq_begin,
			       'seq_end' => $seq_end,
			       'hit_nr'  => $hit_nr,
			       'patternlist' =>[@patternlist] ,
			        # store  the sequence $name; 
			       'hitlist' => [@hitlist]});# store all the hits of the sequence
			       }
    }

	close (INFILE);

	
	return {'array' => \@sequences,
		'seqlist' => \@seqlist,
		'source' => "file:$filename"};
}
sub trim{

    my @out = @_;
    for (@out){
	s/^\s+//;
	s/\s+$//;

    }
    return wantarray ? @out: $out[0];

} 

sub get_seq_list{

    my $obj    = shift;
    my $ref = $obj->{'seqlist'};
    return $ref;
}

sub get_hitlist_for{

    my $obj    = shift;
    my ($cdna) = @_;

    my $ref = $obj->{'array'};
    foreach my $elem (@$ref){

	return $elem->{'hitlist'} 
	if ($elem->{'name'} eq $cdna);

    }

}

sub get_nexthit_for{

    my $obj    = shift;
    my ($cdna) = @_;

   foreach my $elem ( @{ $obj->{'array'} } ){
	my $ref;
	if ($elem->{'name'} eq $cdna){
	   
	    # -- copy the data of the "current" hitlist ...
	    $ref = $elem->{'hitlist'}->[ $obj->{'hitcntr'} ];
	    $obj->{'hitcntr'}++ ;
#
#    # -- reset 'hitscounter' and increase 'seqcounter' if necessary
#    if ($obj->{'hitcntr'} >= @{ $elem->{'hitlist'}}  ) {
#	$obj->{'hitcntr'} = 0;
#	
#    }
	return Caftan::Tools::FieldHandler->get_from_hash ($ref,
						    $args->{'fields'});

	} # end if this is my cdna

    } #- end of looking for my cdna

}

sub reset_hitcounter{

    my $obj    = shift;
    $obj->{'hitcntr'}   = 0;

}

# --------------------------------
#  private Subroutines
# --------------------------------


sub args2hash {
    my @args = @_;

    my ($i, %args);

    # -- remove leading '-' chars from option names
    for ($i = 0; $i < @args; $i+=2) {
	$args[$i] =~ s/^-+//;
    }

    %args = @args;

    return \%args;
}

1;
