# Supplementary material for: CAFTAN: a tool for fast mapping, and quality assessment of cDNAs
Source: BMC Bioinformatics. 2006 Oct 25;7:473. doi: 10.1186/1471-2105-7-473 (PMC1636072; doi:10.1186/1471-2105-7-473)
Supplement: Additional File 1 — CPAN distribution of the CAFTAN software [file 1471-2105-7-473-S1.gz › Bio-Caftan-0.01/lib/Bio/Caftan/Parser/Blat.pm]

package Caftan::Parser::Blat;

=head1 NAME

Caftan::Parser::Blat - Parser Blat outputs

Coral del Val
Peter Ernst

=head1 SYNOPSIS


    $obj = Caftan::Parser::Blat
                  ->new(filename => $blat_out
			sorting  => "matches");

while($arr = $obj->next_hit()) {
    print "\n\n", Dumper ($arr);
}

$obj->reset_hit();

while(@arr = $obj->next_hit(fields => ['qSize', 'matches','tName'])) {
    print "\n\n", Dumper (@arr);
}
$obj->reset_hit();

while(@arr = $obj->next_hit(fields => ['qSize', 'matches','blocks'])) {
    print "\n\n", Dumper (@arr);
}

when using "blocks" as a field one recieves an array of hashes.
    
}
=head1 DESCRIPTION

Blat.pm reads the information from Blat outputs. These output can have
different formats. At the moment , the parser only reads the PSL format.
New formats can be read by adding the corresponding class in the
Blat directory..

=head1 METHODS

=cut


use strict;
use Caftan::Tools::FieldHandler;
use Caftan::Parser::Blat::psLayout;

=head2 method new()

Constructor of a B<Caftan::Parser::Blat> object.

The object contains
    $obj = {'data'   =>{'gb_pr27:bx537378' => [@hitlist1],
			'gb_pr27:bxxxxxxx' => [@hitlist2],
			'sequence_list' => ARRAY(0x527bd0)
			                   0  'gb_pr27:bx537378'
			                   1  'gb_pr27:bxxxxxxx'
				       },
            'source' => $filename,
            'format' => $format,
            'version'=> $version
           };


C<sorting> is an optional required and specifies the criteria
acorrding to which the hitlist array will be ordered. The sorting at
the moment is descending, and the sorting that makes more sense is
"matches", this means according to the length of the match excluding repeats.
=cut
sub new { 
    
    my $class = shift;

    my $args = &args2hash (@_);

    # --- parse the file ....
    my $obj = &blat_tree($args->{'filename'}, $args->{'sorting'});
# - the counters are in the format obj
    $obj->{'data'}->{'seqcounter'} = 0;
    $obj->{'data'}->{'hitcounter'} = 0;

    return bless ($obj, $class);
}
=head2 method get_next_hit()

=head2 method get_next_hit(fields =E<gt> 'tName'), the fields have to be selected
from the fields available for each output

=head2 method get_next_hit(fields =E<gt> ['tName', 'qSize'])

=head2 method get_next_hit(fields =E<gt> ['tName', 'qSize' 'blocks'])

=over 4

=item no input arguments: 

returns a hash-reference with all elements of the next hit

=item input C<(fields =E<gt> scalar)>:

returns the value for the specified field

=item input C<(fields =E<gt> array_ref)>:

returns a list of values according to the given request list

=back

=cut
sub next_hit {

    my $obj = shift;

    my $args = &args2hash (@_);
    my $format_obj = $obj->{'data'};
    my $succ= $format_obj->can ("next_hit");
    my $next_hit;

    # - if the method for the current format is not defined
    return () unless defined $succ;
    # - if the fields is an array reference
    if (ref ($args->{'fields'}) eq "ARRAY"){

	my @next_hit = $format_obj->next_hit(@_);
	return () unless (@next_hit);
	return @next_hit ;
    }


    # nothing specified => return a reference to a
    #                      copy of the hash with all fields
    # or a scalar is specified => return this field
   
	$next_hit = $format_obj->next_hit(@_);
	return () unless ($next_hit);
	return $next_hit ;
	        
}


=head2 method reset_hit()

resets the counter. The next call to C<get_next_hit()> will reply with
the first element again.

=cut

sub reset_hit {
    my $obj = shift;
    # - the counters are in the format obj
    $obj->{'data'}->{'seqcounter'} = 0;
    $obj->{'data'}->{'hitcounter'} = 0;
}


=head2 method get_source()

returns the name of the input file

=cut

sub get_source {
    my $obj = shift;

    return $obj->{'source'};
}

=head2 method get_format()

returns the format of the output file

=cut
sub get_format {
    my $obj = shift;

    return $obj->{'format'};
}

sub get_seqlist{

    my $obj = shift; # blat object
    my $ref = $obj->{'data'}; # psl obj
    my $listref = $ref->get_seqlist();
    return ($listref);


}
sub get_psl_data{

    my $obj = shift;
   
    my $ref = $obj->{'data'};
    return ($ref);


}

sub get_cdna_data{

    my $obj = shift;
    my ($seqname) = @_; 

    my $ref = $obj->{'data'}->{$seqname} 
    if exists ($obj->{'data'}->{$seqname});
    
    return ($ref);
}


sub get_hitnr{

    my $obj = shift;

    my ($seqname) = @_; 
    my $ref = $obj->{'data'};
    my $hit_nr = $ref->hitnr($seqname);

    return $hit_nr;
}

sub get_exonsbeg_for_id{

    my $obj = shift;

    my ($seqname) = @_; 
   
    my $ref = $obj->{'data'}->{$seqname}->{'blocks'} 
    if exists ($obj->{'data'}->{$seqname});

    my $filtered_blocks = $ref->get_filtered_blocks();

    my $exonstStart = $filtered_blocks->get_exons_tStart();
   
    return $exonstStart;

}

sub get_blocks{

    my $obj = shift;

    my ($seqname) = @_; 
   
    my $ref = $obj->{'data'}->{$seqname}->{'blocks'} 
    if exists ($obj->{'data'}->{$seqname});

   # my $filtered_blocks = $ref->get_filtered_blocks();

    return $ref;
    
}

sub get_exonsend_for_id{

    my $obj = shift;

    my ($seqname) = @_; 
   
    my $ref = $obj->{'data'}->{$seqname}->{'blocks'} 
    if exists ($obj->{'data'}->{$seqname});

    my $filtered_blocks = $ref->get_filtered_blocks();

    my $exonstEnd = $filtered_blocks->get_exons_tEnd();
   
    return $exonstEnd;

}


sub get_tStrand_list{

    my $obj = shift;
    my $list = $obj->get_cdna_list();
    my $ref =  $obj->{'data'};
    my @strand;
    for (my $i =0; $i< @$list; $i++){
	my $str = $ref->{$list->[$i]}->{'strand'};
	push (@strand, $str);


    }
    return (\@strand);

}

sub get_tStrand_from_cdna{

    my $obj = shift;
    my ($seqname) = @_; 

    my $strand =  $obj->{'data'}->{$seqname}->{'strand'};
    return $strand;
}


sub get_mismatches{

    my $obj = shift;
    my ($seqname) = @_; 
    
    my $ref = $obj->{'data'}->{$seqname} 
    if exists ($obj->{'data'}->{$seqname});
    
    return ($ref->{'misMatches'});
    
}

sub get_exon_nr{

     my $obj = shift;
     my $ref =  $obj->{'data'};
     #- if there is a sequence id
     if (@_){
         my ($seqname) = @_;
	 my $enr = $ref->{$seqname}->{'blocks'}->{'filtered_blocks'}->{'blockcount'};
	 return ($enr);
     }
     # else return a list of the exon number for all the sequences
     my $list = $obj->get_cdna_list();
    
     my @exon_nr;
     for (my $i =0; $i< @$list; $i++){
	 my $nr = $ref->{$list->[$i]}->{'blocks'}->{filtered_blocks}->{blockcount};
	 push (@exon_nr, $nr);

    }
    return (\@exon_nr);
    
}
# KEYS
#         'blockCount'
#         'matches'
#         'misMatches'
#         'nCount'
#         'psl_blocks' 
#         'qBaseInsert' 
#         'qEnd'
#         'qNumInsert'
#         'qSize' 
#         'qStart'
#         'repMatches' 
#         'strand' 
#         'tBaseInsert'
#         'tEnd'
#         'tName' #-Chromosome
#         'tNumInsert' 
#         'tSize' 
#         'tStart'

#sub get_value_from_key{
#
#    my $obj = shift;
#    my ($seqname, $key, $hit) = @_; 
#    #- if not specified the hit give the value for
#    # - the best one
#    $hit =0 if !$hit;
#    my $ref = $obj->{'data'}->{$seqname}->[$hit]
#    if exists ($obj->{'data'}->{$seqname}->[$hit]);
#    
#    return ($ref->{$key});
#
#
#}


sub get_cdnalength{

    my $obj = shift;
    my ($seqname) = @_; 
    my @exon_sizes =  @{$obj->get_filtered_esizes($seqname)};
    my $cdna_length;
    for (my $i = 0 ; $i < @exon_sizes; $i++){
	$cdna_length +=$exon_sizes[$i]; 
	
    }
    return $cdna_length

}


 #   # else return a list of the exon number for all hits for these sequence
 #   my $cntr = $ref->{$seqname}->[$hit];
 #   my @exon_nr;
 #   for (my $i =0; $i< $cntr; $i++){
 #	 my $nr = $ref->{$list->[$i]}->{'blocks'}->{filtered_blocks}->{blockcount};
 #	 push (@exon_nr, $nr);
 #
 #  }
 #  return (\@exon_nr);
    


###########################
# Private Subroutine
#########################


sub blat_tree{


    my ($filename,$sorting) = @_;

    local(*INFILE, $_);
    my ($format,$version);
    open (INFILE, $filename) || die ("can't read file $filename ($!)\n");


    while( <INFILE>){ 

	next unless  /^(.*)\s(version\s\d+)/;
	
	$format = $1;
	chomp $format;
	$version = $2;
	chomp $version;
	last;
    }

    my $this;
     
    close (INFILE);

    my $handler_class_name = "Caftan::Parser::Blat::$format";
    my $got_handler = eval "require $handler_class_name";

    if ($got_handler) {
	my $handler = $handler_class_name->new();
	$this = $handler->read_infile(@_);
    } else {
	warn $@;
	return undef;
    }

    
    my $all;
    $all->{'data'} = $this;
    $all->{'source'} = "file:$filename";
    # format type    
    $all->{'format'} = $format;
    $all->{'version'} = $version;
    return $all; 
}

# --------------------------------
#  private Subroutines
# --------------------------------


sub args2hash {
    my @args = @_;

    my ($i, %args);

    # -- remove leading '-' chars from option names
    for ($i = 0; $i < @args; $i+=2) {
	$args[$i] =~ s/^-+//;
    }

    %args = @args;

    return \%args;
}

1;
