# Supplementary material for: CAFTAN: a tool for fast mapping, and quality assessment of cDNAs
Source: BMC Bioinformatics. 2006 Oct 25;7:473. doi: 10.1186/1471-2105-7-473 (PMC1636072; doi:10.1186/1471-2105-7-473)
Supplement: Additional File 1 — CPAN distribution of the CAFTAN software [file 1471-2105-7-473-S1.gz › Bio-Caftan-0.01/lib/Bio/Caftan/Config.pm]

package Caftan::Config;

=head1 NAME

Caftan::Config- Package where are defined all the databases and
constant needed in Caftan

Version 1.1

march 2003  Coral del Val <c.delval@dkfz.de>


=over 4

=back

=cut

##################################################################
# In this package are defined all the databases and defined constant 
# in caftan


# -- Constants

%ConstantTable = ('cpg_length'                         => 200,
		  'cpg_overlap_of_5utr'                => 50,
                  'window_ge_polyA'                    => 15,
		  'cdna_bp_for_gepolyA'                =>  5,
		  'interval_for_repeats_up_downstream' => 300,
		  'cdna3end_srep_dist'                 => 20,
		  'cdna5end_srep_dist'                 => 20,
		  'cdna3end_crep_dist'                 => 50,
		  'cdna5end_crep_dist'                 => 50,
                   # - these are the number of bases 
                   # - that can overlap inside the cdna. 0 is the
                   # - end or the begining of the cdna depending
                   # - of which extreme are we talking about
		  'cdna3end_srep_overlap'              => -20,
		  'cdna5end_srep_overlap'              => -20,
		  'cdna3end_crep_overlap'              => -50,
		  'cdna5end_crep_overlap'              => -50,
 );


%VegaChrTable = ('human'    => [1,2,3,4,5,6,7,8,9,10,11,12,13,14,15,16,17,18,19,20,21,22,'X','Y'],
		 'danio'    => [4,5,18,19,20,22,'AB'],
		 'mouse'    => [2,4,11],
		 );


# -- Ensembl-core database-name


%ENS =      ( #"homo_sapiens_core_32_35e""homo_sapiens_core_28_35a"
	      human       => "homo_sapiens_core_39_36a",
	      mouse       => "mus_musculus_core_39_36",
	      rat         => "rattus_norvegicus_core_39_34i",
	      chicken     => "gallus_gallus_core_39_1o",
	      chimp       => "pan_troglodytes_core_39_3c",
	      dog         => "canis_familiaris_core_39_1h",
	      honeybee    => "apis_mellifera_core_38_2d",
	      mosquito    => "anopheles_gambiae_core_39_3b",
	      cow         => "bos_taurus_core_39_2c",
	      zebrafish   => "danio_rerio_core_39_6",
	      fly         => "drosophila_melanogaster_core_39_42",
	      yeast       => "saccharomyces_cerevisiae_core_39_1d",
	      torafugu    => "fugu_rubripes_core_39_4b",
	      pufferfish => "tetraodon_nigroviridis_core_39_1f",  
	      xenopus     => "xenopus_tropicalis_core_39_41a",
	      );

%VEGA =      ( human     => "homo_sapiens_vega_39_36a",
	      mouse       => "mus_musculus_core_39_36",
	      
	      );
# -- Translation table between databases hashes and key words used in
# -- the config file
%Dbtable = ('ensembl'     => \%ENS,
	    'vega'        => \%VEGA,
	    );


%Statementtable = (
		   'annotation' => "Genes and Transcripts overlapping with the analized cDNAS\n",
		   'cdnas'      => "Detailed description of the cDNAs exon structure\n Data based in a refinement of the Blat output\n",
		   'details'    => "Detailed description of cdna exons overlap with the founded transcript exons\n",
		   'evaluation' => "Evaluation of the cdnas based on the presence or ausence of specific cdna sequence features\n",		
  );
%Error = ('vega' => "The corresponding vega database for your selected organism ist not available");


%Host= ( 'local'     => "localhost",
	 'remote'    => "ensembldb.ensembl.org",
	 );

%User = ( 'local'     => "ensemblread",
	  'remote'    => "anonymous",
	  );

1;
