# Supplementary material for: CAFTAN: a tool for fast mapping, and quality assessment of cDNAs
Source: BMC Bioinformatics. 2006 Oct 25;7:473. doi: 10.1186/1471-2105-7-473 (PMC1636072; doi:10.1186/1471-2105-7-473)
Supplement: Additional File 1 — CPAN distribution of the CAFTAN software [file 1471-2105-7-473-S1.gz › Bio-Caftan-0.01/lib/Bio/Caftan/Tools/FieldHandler.pm]

package Caftan::Tools::FieldHandler;

$VERSION = 2.0;

=head1 NAME

Caftan::Tools::FieldHandler - common interface to extract data-fields

This class provides helper methods for output parsers to provide a
common interface to extract data-fields to the users of the parsers.

Version 2.0

Peter Ernst

=head1 SYNOPSIS

   use Caftan::Tools::FieldHandler;

   @table_labels = qw(gene exon type strand begin end);

   sub new {
       my $class = shift;
       my $obj = {};
   
       # --- for data, that is stored in an array of arrays
       $obj->{'field_handler_array' =
	   new Caftan::Tools::FieldHandler (type         => array,
					 array_labels => \@table_labels);
    
       # --- for data, that is stored in an array of hashes
       $obj->{'field_handler_hash'} = new Caftan::Tools::FieldHandler (type => hash );
   
       return bless ($obj, $class);
   }

   sub next_entry {
       my $obj = shift;
       my $args = &args2hash (@_);
   
       my $array_ref  = $obj->{'array'};
       my $fh         = $obj->{'field_handler_table'};
   
       return $fh->next($array_ref, $args->{'fields'});
   }
   
   sub reset_entry {
       my $obj = shift;
   
       return $obj->{'field_handler_table'}->reset();
   }

=head1 METHODS

=head2 method new(type =E<gt> "hash")

=head2 method new(type =E<gt> "array", array_labels =E<gt> \@array_with_labels )

Constructor of a B<Caftan::Tools::FieldHandler> object.

There exist two possibilities to extract the data-fields:

=over 4

=item 1.

from an array of hashes

=item 2.

from an array of arrays

=back

The methods, implemented in this class, hide the different ways how
hashes and arrays are accessed, and provide the same interface for
both types. But in your parser you have to tell this class during the
construction of a new object how you stored the data.

This constructor should be called in the constructor of the parser's
class. This gives every parser instance (every object, .i.e. every
file that needs parsing) it's own helper object including it's own
counters.

You can B<not> use the helper object as class object (i.e. one helper
object for the whole parser class).

=head2 method next($data_array_ref, $fields)

returns the next element in a series of elements (the next element in
the data-array - the next row in the original output file). The type
of the return value depends on C<$fields>.

=over 4

=item $data_array_ref

a reference to the array that contains the hash/array-references with
the data

=item $fields

I<$fields == undef>: return a hash reference with all data for this
element in a (key, value) style, where the key is the name/label for
this entity.

I<$fields == 'some label'>: returns the corresponding value to this label

I<$fields == ['label4', 'label2', ...]>: returns an array with the
corresponding values to the given labels

=back
=head2 method reset()

resets the counter. The next call to C<next()> will reply with
the first element again.

=head1 CLASS METHODS

=head2 method get_from_hash ($hash_ref, $fields)

extract the fields from a given hash, according to the method
C<next()> described above.

example usage:
  Caftan::Tools::FieldHandler->get_from_hash (
       { a =E<gt> 1, b =E<gt> 3, c =E<gt> 4 },
       ['c', 'a'] );

=cut

sub new {
    my $class = shift;

    my $args = &args2hash (@_);

    my %this_data = ();

    if ( $args->{'type'} eq "hash" ) {
	$this_data{'get_sub'} = \&get_from_hash;

    } elsif ( $args->{'type'} eq "array" ) {
	$this_data{'get_sub'} = \&get_from_array;

	my $array_labels = $args->{'array_labels'};

	die ("In order to use the FieldHandler with array references\n" .
	     "you must specify the array_labels => [...], too\n")
	    unless @$array_labels;

	# --- translate the array labels into a look-up hash
	my ($i, %names2no);
	for ($i = 0; $i < @$array_labels; $i++) {
	    $names2no{ $array_labels->[$i] } = $i;
	}

	# --- store the look-up table ....
	$this_data{'array_look_up'} = \%names2no;

    } else {
	die ("you must specify a 'type' (\"hash\" or \"array\"\n");
    }

    return bless (\%this_data,  $class);
}


sub next {
    my ($this, $array_ref, $fields) = @_;

    my $cntr = $this->{'counter'} ++;

    return $this->get($array_ref->[ $cntr ], $fields);
}


sub reset {
    my ($this) = @_;

    $this->{'counter'} = 0;
}


# ----------------------------------------------------------------------------
# helper function for the typicla &get_[first,next]_element :
# first argument: hash reference containing the data
#
# 2nd argument:
# no args: 
#     hash_reference with all elements
# a string: (e.g. 'score'): 
#     scalar containing the value of this field
# an array reference (e.g. ['family', 'score']): 
#     array containing the values of the specified fields
# ----------------------------------------------------------------------------
sub get {
    my ($this, $elemref, $subset) = @_;

    my $sub = $this->{'get_sub'};

    return $sub->(@_) if $sub;

    return undef;
}


sub get_from_hash {
    my ($this, $elemref, $subset) = @_;

    return () unless defined $elemref;

    # nothing specified => return a reference to a
    #                      copy of the hash with all fields
    return { %$elemref } unless defined $subset;

    # a scalar is specified => return this field
    unless (ref $subset) {
	return $elemref->{ $subset };
    }

    # an array reference is specified => return the specified fields
    return map { $elemref->{ $_ } } @$subset;
}


sub get_from_array {
    my ($this, $elemref, $subset) = @_;

    return () unless defined $elemref;

    my $names2no = $this->{'array_look_up'};

    # nothing specified => return a reference to hash with
    #                      all (name, data) pairs
    ###return @$elemref unless defined $subset;
    unless (defined $subset) {
	my (%hash, $name);

	foreach $name ( keys(%$names2no) ) {
	    my $no = $names2no->{ $name };
	    $hash{ $name } = $elemref->[ $no ];
	}

	return \%hash;
    }

    # a scalar is specified => return this field
    unless (ref $subset) {
	return undef unless exists $names2no->{ $subset };
	return $elemref->[ $names2no->{ $subset } ];
    }

    # an array reference is specified => return the specified fields
    return map { exists $names2no->{ $_ }          ?
		     $elemref->[ $names2no->{$_} ] :
		     undef                         } @$subset;
}


# --------------------------------
#  private Subroutines
# --------------------------------


sub args2hash {
    my @args = @_;

    my ($i, %args);

    # -- remove leading '-' chars from option names
    for ($i = 0; $i < @args; $i+=2) {
	$args[$i] =~ s/^-+//;
    }

    %args = @args;

    return \%args;
}


	
1;
