# Supplementary material for: CAFTAN: a tool for fast mapping, and quality assessment of cDNAs
Source: BMC Bioinformatics. 2006 Oct 25;7:473. doi: 10.1186/1471-2105-7-473 (PMC1636072; doi:10.1186/1471-2105-7-473)
Supplement: Additional File 1 — CPAN distribution of the CAFTAN software [file 1471-2105-7-473-S1.gz › Bio-Caftan-0.01/lib/Bio/Caftan/RefineBlocks/Blocks.pm]

package RefineBlocks::Blocks;


=head1 NAME

Caftan::RefineBlocks::Blocks

Coral del Val


=head1 SYNOPSIS

# Refined Blocks obj
my $refined_exons_obj = Caftan::RefineBlocks
    ->new('data' =>$psl_obj);

# we take into account only the very best hit
my $cdna_refined_exons_struc = 
    $refined_exons_obj
    ->get_exons_data($cdna_name, $hit_index);

my $cdna_ex_nr  = $cdna_exons_struct->get_exon_nr();
my $cdna_ex_beg = $cdna_exons_struct->get_exons_tStart();
my $cdna_ex_end = $cdna_exons_struct->get_exons_tEnd();


=head1 DESCRIPTION

Blocks.pm is used internally by Caftan::RefineBlocks. It returns a 
sizes, begin and end in the chromosome,and number of exons for each
hit of the BLAT ouptput.

From this input will process the Blocks information for each hit from
the psl_output in this package. Exons that are less than 10bp away
from each other in the genome will be considered as one exon, and
their length, begin and end will be accordingly modified. 


=head1 METHODS

=head2 method new()
Constructor of a B<Caftan::RefineBlocks::Blocks> object

=head2 method get_exon_nr()
Returns an scalar containing the number of exons, once processed

=head2 method get_exons_tStart() 
Returns an array containing the begining of all processed exons
in the genome.

=head2 method get_exons_tEnd() 
Returns an array containing the end of all processed exons
in the genome.


=cut

use strict;
use vars qw(@ISA);
@ISA = qw (Caftan::RefineBlocks);


use Caftan::Parser::Blat;

sub new { 

    my $class = shift;
    
    
    # --- parse the file ....
    my $obj = &refine_hit_blocks(@_);
    
    return bless ($obj, $class);
    
   
}

sub refine_hit_blocks{


    my ($psl_obj,$cdna,$hit_index) = @_;
    my $obj;
    my $min_distance = 10;
    # - information for this HIT 
    my $sizes      = $psl_obj->get_psl_block_esizes($cdna, $hit_index);
    my $qStart     = $psl_obj->get_psl_block_qStarts($cdna,$hit_index);
    my $tStart     = $psl_obj->get_psl_block_tStarts($cdna,$hit_index);
    my $blockcount = $psl_obj->get_psl_blockcount($cdna, $hit_index);
    
    my @tEnd;
    my $obj;
    for (my $i=0 ; $i< scalar ( @$tStart );$i++){
	push (@tEnd, ($tStart->[$i]+ $sizes->[$i]-1));
	
    }
    
    # - Arrays that will contain the definitive exons once that the
    # short introns have been removed
    my @deftStart  = ($tStart->[0]);
    
    my @deftEnd    = ();
    my @defqStart  = ($qStart->[0]);  
    
    for (my $i=0; $i<= $blockcount; $i++){
	my $dist = $tStart->[$i+1]- $tEnd[$i];
	
	# - the difference allowed between exons
	if ($dist < $min_distance){
	    
	    next;
	}
	else{
	    push (@deftEnd,$tEnd[$i]);
	    push (@deftStart, $tStart->[$i+1]);
	    push (@defqStart, $qStart->[$i+1]);
	}
	
    }
    push (@deftEnd,$tEnd[$#tEnd]);
    my $def_blocks_count = @deftStart;
    
    my @length;
    for (my $i=0; $i< $def_blocks_count; $i++){
	my $block_len = $deftEnd[$i]- $deftStart[$i]+1;
	
	push (@length, $block_len);
    }
    # - Number of exons after removing short introns
    # - begin of the definite exons separated by comas
    # - end of the definitive exons separated by comas
    $obj->{"sizes" }     = [@length];
    $obj->{"qStart"}     = [@defqStart];
    $obj->{"tStart"}     = [@deftStart];
    $obj->{"tEnd"}       = [@deftEnd];
    $obj->{"blockcount"} = $def_blocks_count;
    
    
    return $obj;


}


sub get_exons_tStart{

 my $obj = shift;
 my $ref =  $obj->{"tStart"};
 return $ref
}

sub get_exons_tEnd{

 my $obj = shift;
 my $ref =  $obj->{"tEnd"};
 return $ref
}
sub get_exon_nr{

 my $obj = shift;
 my $ref =  $obj->{"blockcount"};
 return $ref
}

1;
