# Supplementary material for: CAFTAN: a tool for fast mapping, and quality assessment of cDNAs
Source: BMC Bioinformatics. 2006 Oct 25;7:473. doi: 10.1186/1471-2105-7-473 (PMC1636072; doi:10.1186/1471-2105-7-473)
Supplement: Additional File 1 — CPAN distribution of the CAFTAN software [file 1471-2105-7-473-S1.gz › Bio-Caftan-0.01/lib/Bio/Caftan/FeaturesTest.pm]

#print "example:\n";
#
#$obj = new Caftan::CaftanTests();
#
#print $obj->test("cdna_covdddderage_test", 2, 3), "\n";
#
#print $obj->test("cdna_coverage_test", 2, 3), "\n";
#print $obj->test("cdna_coverage_test", 0, 3), "\n";
#
#print Caftan::CaftanTests::cdna_coverage_test(2, 3), "\n";
#print Caftan::CaftanTests::cdna_coverage_test(0, 3), "\n";

package Caftan::FeaturesTests;

use strict;
use Caftan::CaftanLib;
use Caftan::Access;

################################
# Private methods start all with "_"
#


sub new { 
    my $class = shift;
    # - The key it  is "_cdna" to avoid conflicts
    # later with test names
    return bless ({_cdna =>$_[0]}, $class);
}

sub test {
    my ($this, $testname, @args) = @_;

    if ( exists($this->{$testname}) ) {
	return $this->{$testname};
    }

    my $sub = $this->can($testname);

    unless (ref $sub) {
	warn "method '$testname' unknown to this object ($this)";
	return undef;
    }

    my $ret = $sub->(@args);

    $this->{$testname} = $ret;

    return $ret;
}

sub cdna_coverage_test{

    my ($mismatches, $qsize) = @_;
    my $coverage = $mismatches/$qsize;
    # - enougth coverage of the sequence to keep
    # - doing analysis
    return 1 if ($coverage < 0.2);
    # - this cdna is not enough
    return 0 if ($coverage >= 0.2);

}
sub delta5{
   # - Alignment start position in the queried cDNA
    my ($qstart) = @_;

    return $qstart;

}
sub utr5_map_test{
   # - Alignment start position in the queried cDNA
    my ($qstart) = @_;
    
    # - the cdna can not have more than 20bp
    # - not mapped in the 5 end.
    return 1 if ($qstart < 28);
    # - this cdna is not enough
    return 0 if ($qstart => 28);

}
sub delta3{
    # - difference between the length of the cDNA and
    # - the last position mapped in the 3' end of the cDNA
    my ($qsize,$qend, $polyalength ) = @_;

    my $delta3  = &Caftan::CaftanLib::delta3($qsize,$qend, $polyalength);
    return $delta3;

}

sub utr3_map_test{
    # - difference between the length of the cDNA and
    # - the last position mapped in the 3' end of the cDNA
    my ($delta3) = @_;

   # my $delta3  = &Caftan::CaftanLib::delta3($qsize,$qend, $polyalength);
    
    # - the cdna can not have more than 20bp
    # - not mapped in the 5 end.
    return 1 if ($delta3  < 50);
    # - this cdna is not enough
    return 0 if ($delta3  >=50);

}
sub deltaint{
    # - difference between the length of the coding region of the cDNA and
    # - the the mapped position in this area
    # - $ deltaint = $cdnalen - (sum of exons lengths) - $cdnabeg -$delta3
    my ($qstart, $qend,$exon_sizes)= @_;

    my $sum_exlen = &Caftan::CaftanLib::sum_exons_lengths($exon_sizes);

    my  $deltaint  =&Caftan::CaftanLib::deltaint ($qstart, $qend,$sum_exlen);
    
    return $deltaint;
}

sub int_map_test{
    # - difference between the length of the coding region of the cDNA and
    # - the the mapped position in this area
    # - $ deltaint = $cdnalen - (sum of exons lengths) - $cdnabeg -$delta3
    my ($deltaint)= @_;

   # my $sum_exlen = &Caftan::CaftanLib::sum_exons_lengths($exon_sizes);

  #  my  $deltaint  =&Caftan::CaftanLib::deltaint ($qstart, $qend,$sum_exlen);
    
    # - the cdna can not have more than 20bp
    # - not mapped in the 5 end.
    return 1 if ($deltaint < 50);
    # - this cdna is not enough
    return 0 if ($deltaint >=50);

}

sub total_map_test{

    # - input is the result of the other mapping tests
    my ($utr5_map_test, $utr3_map_test, $int_map_test) = @_;
    
    if ((!$utr5_map_test) && (!$utr3_map_test) && (!$int_map_test)){
	my $str = "unmapped";	   
	return   $str;
    }
    elsif($utr5_map_test && $utr3_map_test && $int_map_test){
	my $str = "mapped";	   
	return   $str;
    }
    else{
	my $str = "partial_mapped";
	return   $str;
    }
}

#sub total_map_test{
#
#    # - input is the result of the other mapping tests
#    my ($utr5map, $utr3map, $intmap) = @_;
#    
#    if ($utr5map && $utr3map && $intmap){
#	return 1;
#    }else {return 0;}
#
#
#}
sub cpg_test{

    # - cpg information
    my ($cpg) = @_;

    if ($cpg){
	return 1;
    }else {return 0;}


}

#################################
# REPEAT TESTS
###############


sub end3_R_type_test{

    my ($repeat_type) = @_;
    return () if !$repeat_type;
    return $repeat_type;

}

sub downstream_type_test{

    my ($repeat_type) = @_;
    return () if !$repeat_type;
    return $repeat_type;

}

sub upstream_type_test{

    my ($repeat_type) = @_;
    return () if !$repeat_type;
    return $repeat_type;

}

sub last_exon_repeat_test{
    my ($repeats) = @_;
    if ($repeats){return 1;}
    else{return 0;}
}
sub last_exon_LCR_test{
    my ($repeats) = @_;
    foreach my $elem (@$repeats){
	return  $elem->{'class'} if ($elem->{'class'});	    
        }
    return 0;
}
sub last_exon_SR_test{
    my ($repeats) = @_;
    foreach my $elem (@$repeats){
	return  $elem->{'class'} if ($elem->{'class'});	    
    }
    return 0;
    
}
sub last_exon_CR_test{
    my ($repeats) = @_;
    if ($repeats){return 1;}
    else{return 0;}
}

sub last_exon_otherR_test{
    my ($repeats) = @_;
    if ($repeats){return 1;}
    else{return 0;}
}


sub last_exon_Alu_test{
    my ($repeats) = @_;
    my $type = "SINE/Alu";
    foreach my $elem (@$repeats){
	return  $elem->{'class'} if ($elem->{'class'} eq $type);
	    
        }
    return 0;
}

sub last_exon_L1_test{
    my ($repeats) = @_;
    my $type = "LINE/";
    foreach my $elem (@$repeats){
	return $elem->{'class'}  if ($elem->{'class'}=~ $type);
	
    }
    return 0;
}

sub last_exon_SVA_test{
    my ($repeats) = @_;
    my $type = "SVA";
    foreach my $elem (@$repeats){
	return $elem->{'class'} if ($elem->{'class'} eq $type);
	    
    }
    return 0;
}

sub last_exon_LTR_test{
    my ($repeats) = @_;
    my $type = "LTR/";
    # my $type = "LINE/";
    foreach my $elem (@$repeats){
	return $elem->{'class'} if ($elem->{'class'}=~ $type);
	
    }
    return 0;

}
sub last_exon_ScRNA_test{
    my ($repeats) = @_;
    my $type = "ScRNA";
    foreach my $elem (@$repeats){
	return $elem->{'class'} if ($elem->{'class'} eq $type);
	    
    }
    return 0;

}

sub last_exon_otherCR_test{
    my ($repeats) = @_;
    # they are in order take the first one
    foreach my $elem (@$repeats){
	return $elem->{'class'}  if (($elem->{'class'} ne "LTR")
				     && ($elem->{'class'} ne "LTR")
				     && ($elem->{'class'} ne "ScnRA")
				     && ($elem->{'class'} ne "SINE/Alu")
				     && ($elem->{'class'} ne "L1") 
				     && ($elem->{'class'} ne "SVA") );
	
    }
    return (0);

}
sub downstream_otherCR_test{
    my ($repeats) = @_;
    # they are in order take the first one
    foreach my $elem (@$repeats){
	return $elem->{'class'}  if (($elem->{'class'} ne "LTR")
				     && ($elem->{'class'} ne "LTR")
				     && ($elem->{'class'} ne "ScnRA")
				     && ($elem->{'class'} ne "SINE/Alu")
				     && ($elem->{'class'} ne "L1") 
				     && ($elem->{'class'} ne "SVA") );
	
    }
    return 0;

}
sub upstream_otherCR_test{
    my ($repeats) = @_;
    # they are in order take the first one
    foreach my $elem (@$repeats){
	return $elem->{'class'}  if (($elem->{'class'} ne "LTR")
				     && ($elem->{'class'} ne "LTR")
				     && ($elem->{'class'} ne "ScnRA")
				     && ($elem->{'class'} ne "SINE/Alu")
				     && ($elem->{'class'} ne "L1") 
				     && ($elem->{'class'} ne "SVA") );
	
    }
    return 0;

}
sub upstream_otherR_test{
    my ($repeats) = @_;
    if ($repeats){return 1;}
    else{return 0;}
}

sub downstream_otherR_test{
    my ($repeats) = @_;
    if ($repeats){return 1;}
    else{return 0;}
}
sub upstream_LCR_test{

    my ($repeats) = @_;
    # if the repeats ends within the 20bp
    # upstream of the begining o the cdna
    my $dist = &Caftan::Access::get_constant("cdna5end_srep_dist");
    my $downdist = &Caftan::Access::get_constant("cdna5end_srep_overlap");
    my $bool = &_R_test($repeats, $dist,$downdist);
    return $bool;
   
}

sub downstream_LCR_test{

    my ($repeats) = @_;
    # if the repeats ends within the 20bp
    # upstream of the begining o the cdna
   # my $dist = 20;
    my $dist = &Caftan::Access::get_constant("cdna3end_srep_dist");
    my $downdist = &Caftan::Access::get_constant("cdna3end_srep_overlap");
    my $bool = &_R_test($repeats, $dist,$downdist);
    return $bool;
   
}

sub upstream_SR_test{

    my ($repeats) = @_;
    # if the repeats ends within the 20bp
    # upstream of the begining o the cdna
   # my $dist = 20;
    my $dist = &Caftan::Access::get_constant("cdna5end_srep_dist");
    my $downdist = &Caftan::Access::get_constant("cdna5end_srep_overlap");
    my $bool = &_R_test($repeats, $dist,$downdist);
    return $bool;
}

sub downstream_SR_test{

    my ($repeats) = @_;
    # if the repeats ends within the 20bp
    # upstream of the begining o the cdna
    # my $dist = 20;
    my $dist = &Caftan::Access::get_constant("cdna3end_srep_dist");
    my $downdist = &Caftan::Access::get_constant("cdna3end_srep_overlap");
    my $bool = &_R_test($repeats, $dist,$downdist);
    return $bool;
}

sub _R_test{

    my ($repeats, $dist,$downdist ) = @_;
    # array of hashes ordered by seq_region_start
    # this means that the last element of the array 
    # is the repetitive element that is closer to the begining
    # of the cdna 
    foreach my $element (@$repeats){


	my $repdist = $element->{'distance2cdna'};

	if ($repdist <= $dist && $downdist < $repdist ){
	    return 1;}
        
    }
    # otherwise the repeat is considered not interesting
    return 0;


}

sub upstream_CR_test{

    my ($repeats) = @_;
    # if the repeats ends within the 50bp
    # upstream of the begining o the cdna
    # my $dist = 50;
    my $dist = &Caftan::Access::get_constant("cdna5end_crep_dist");
    my $downdist = &Caftan::Access::get_constant("cdna5end_crep_overlap");
    my $bool = &_R_test($repeats, $dist,$downdist);
    return $bool;

}

sub downstream_CR_test{

    my ($repeats) = @_;
    # if the repeats ends within the 50bp
    # upstream of the begining o the cdna
   # my $dist = 50;
    my $dist = &Caftan::Access::get_constant("cdna3end_crep_dist");
    my $downdist = &Caftan::Access::get_constant("cdna3end_crep_overlap");
    my $bool = &_R_test($repeats, $dist,$downdist );
    return $bool;

}

sub upstream_Alu_test{

    my ($repeats) = @_;
    # if the repeats ends within the 50bp
    # upstream of the begining o the cdna
   # my $dist = 50;
    my $dist = &Caftan::Access::get_constant("cdna3end_crep_dist");
    my $downdist = &Caftan::Access::get_constant("cdna3end_crep_overlap");
    
    my $type = "SINE/Alu";
    my $class = &_rep_type_test($repeats, $dist, $type, $downdist);
    return $class;

}
sub upstream_L1_test{

    my ($repeats) = @_;
    # if the repeats ends within the 50bp
    # upstream of the begining o the cdna
   # my $dist = 50;
    my $dist = &Caftan::Access::get_constant("cdna3end_crep_dist");
    my $downdist = &Caftan::Access::get_constant("cdna3end_crep_overlap");
    
    my $type = "LINE/";

     foreach my $element (@$repeats){

	my $ref = $repeats->[$#$repeats];
	if ($ref->{'class'} =~ $type){ 
	    my $repdist = $ref->{'distance2cdna'};

	    if ($repdist <=$dist && $downdist < $repdist ){
		return $ref->{'class'};}
        }
    }
    return 0;

}

sub upstream_SVA_test{

    my ($repeats) = @_;
    # if the repeats ends within the 50bp
    # upstream of the begining o the cdna
   # my $dist = 50;
    my $dist = &Caftan::Access::get_constant("cdna3end_crep_dist");
    my $downdist = &Caftan::Access::get_constant("cdna3end_crep_overlap");
    my $type = "SVA";
    my $class = &_rep_type_test($repeats, $dist, $type,$downdist);
    return $class;

}
sub upstream_LTR_test{

    my ($repeats) = @_;
    # if the repeats ends within the 50bp
    # upstream of the begining o the cdna
   # my $dist = 50;
    my $dist = &Caftan::Access::get_constant("cdna3end_crep_dist");
    my $downdist = &Caftan::Access::get_constant("cdna3end_crep_overlap");
    my $type = "LTR/";

     foreach my $element (@$repeats){

	my $ref = $repeats->[$#$repeats];
	if ($ref->{'class'} =~ $type){ 
	    my $repdist = $ref->{'distance2cdna'};

	    if ($repdist <= $dist && $downdist < $repdist ){
		return $ref->{'class'};}
        }
    }
    return 0;

}

sub upstream_ScRNA_test{

    my ($repeats) = @_;
    # if the repeats ends within the 50bp
    # upstream of the begining o the cdna
   # my $dist = 50;
    my $dist = &Caftan::Access::get_constant("cdna3end_crep_dist");
    my $downdist = &Caftan::Access::get_constant("cdna3end_crep_overlap");
    my $type = "ScRNA";
    my $class = &_rep_type_test($repeats, $dist, $type,$downdist );
    return $class;

}
sub downstream_Alu_test{

    my ($repeats) = @_;
    # if the repeats ends within the 50bp
    # upstream of the begining o the cdna
   # my $dist = 50;
    my $dist = &Caftan::Access::get_constant("cdna3end_crep_dist");
    my $downdist = &Caftan::Access::get_constant("cdna3end_crep_overlap");
    
    my $type = "SINE/Alu";
    my $class = &_rep_type_test($repeats, $dist, $type, $downdist);
    return $class;

}
sub downstream_L1_test{

    my ($repeats) = @_;
    # if the repeats ends within the 50bp
    # upstream of the begining o the cdna
   # my $dist = 50;
    my $dist = &Caftan::Access::get_constant("cdna3end_crep_dist");
    my $downdist = &Caftan::Access::get_constant("cdna3end_crep_overlap");
    
    my $type = "LINE/";

     foreach my $element (@$repeats){

	my $ref = $repeats->[$#$repeats];
	if ($ref->{'class'} =~ $type){ 
	    my $repdist = $ref->{'distance2cdna'};

	    if ($repdist <=$dist && $downdist < $repdist ){
		return $ref->{'class'};}
        }
    }
    return 0;

}

sub downstream_SVA_test{

    my ($repeats) = @_;
    # if the repeats ends within the 50bp
    # upstream of the begining o the cdna
   # my $dist = 50;
    my $dist = &Caftan::Access::get_constant("cdna3end_crep_dist");
    my $downdist = &Caftan::Access::get_constant("cdna3end_crep_overlap");
    my $type = "SVA";
    my $class = &_rep_type_test($repeats, $dist, $type,$downdist);
    return $class;

}
sub downstream_LTR_test{

    my ($repeats) = @_;
    # if the repeats ends within the 50bp
    # upstream of the begining o the cdna
   # my $dist = 50;
    my $dist = &Caftan::Access::get_constant("cdna3end_crep_dist");
    my $downdist = &Caftan::Access::get_constant("cdna3end_crep_overlap");
    my $type = "LTR/";

     foreach my $element (@$repeats){

	my $ref = $repeats->[$#$repeats];
	if ($ref->{'class'} =~ $type){ 
	    my $repdist = $ref->{'distance2cdna'};

	    if ($repdist <= $dist && $downdist < $repdist ){
		return $ref->{'class'};}
        }
    }
    return 0;

}

sub downstream_ScRNA_test{

    my ($repeats) = @_;
    # if the repeats ends within the 50bp
    # upstream of the begining o the cdna
   # my $dist = 50;
    my $dist = &Caftan::Access::get_constant("cdna3end_crep_dist");
    my $downdist = &Caftan::Access::get_constant("cdna3end_crep_overlap");
    my $type = "ScRNA";
    my $class = &_rep_type_test($repeats, $dist, $type,$downdist );
    return $class;

}

#sub downstream_CRothers_test{
#
#    my ($repeats) = @_;
#    # if the repeats ends within the 50bp
#    # upstream of the begining o the cdna
#   # my $dist = 50;
#    my $dist = &Caftan::Access::get_constant("cdna3end_crep_dist");
#    my $type =;
#    my $bool = &_R_test($repeats, $dist, $type);
#    return $bool;
#
#}

sub _rep_type_test{

    my ($repeats, $dist, $type,$downdist) = @_;
    # array of hashes ordered by seq_region_start
    # this means that the last element of the array 
    # is the repetitive element that is closer to the begining
    # of the cdna 
    foreach my $element (@$repeats){

	my $ref = $repeats->[$#$repeats];
	if ($ref->{'class'} eq $type){ 
	    my $repdist = $ref->{'distance2cdna'};

	    if (($repdist <= $dist) && ($downdist < $repdist)){
		return $ref->{'class'} ;}
        }
    }
    # otherwise the repeat is considered not interesting
    return 0;


}

# end repeat tests
###########################
################################
# CONTAMINATION TEST
#################################

sub contamination_type_test{

    # - a cdna is not contaminated if
    # - does not have Acontamination, repeat contamination
    # - or mixed contamination
    my ($ac,$rc,$mc) = @_;
    my $cont;

    $cont = "No contamination" if (!$ac && !$rc && !$mc);

    # - a cdna can have one or several types of contamination
    $cont = "polyAC" if ($ac);
    $cont .= "RepeatC" if ($rc);
    $cont .= "MixedC" if ($mc);

    return $cont;

}


sub A_contamination_test{

    my ($signal,$tail,$gen_polya,$end3_CR,$exon_nr)= @_;

    if ($tail && !$signal && $gen_polya && !$end3_CR && ($exon_nr<= 2)){
	return 1 ;
    }

    if (!$tail && !$signal && $gen_polya && !$end3_CR){
	return 1 ;
    }
    return 0;

}


sub R_contamination_test{

    my ($signal,$tail,$gen_polya,$end3_CR,$exon_nr)= @_;

    if (!$signal && !$gen_polya && $end3_CR){
 
	return 1 if ($exon_nr == 2);
	return 1 if (!$tail && ($exon_nr != 2));

    }

    else { return 0;}
}


sub Mixed_contamination_test{


    my ($signal,$gen_polya,$end3_CR)= @_;

    return 1 if (!$signal && $gen_polya && $end3_CR);
    return 0;
}

sub No_contamination_test{

    # - a cdna is not contaminated if
    # - does not have Acontamination, repeat contamination
    # - or mixed contamination
    my ($ac,$rc,$mc) = @_;
    # - return 1 if NOT contaminatted
    return 1 if (!$ac && !$rc && !$mc);
    # - otherwise has contamination
    return 0;

}
##################################
#   SPLICE SITES SUBROUTINES
#################################
sub ss_score{

    my ($number_ss,$canonical,$non_cano,$u12,$antisense,$unknown)= @_;
    # The higher the score the worst. With a value greater than
    # 10 the cdna will be rejected as a perfect cDNA
    my $score;
    if ($number_ss){

       $score = (($canonical+$non_cano+$u12 ) *100 )/$number_ss;
    }
    # - format the score 
    my $fscore = sprintf("%.2f", $score);
    return $fscore ;

}
sub splice_sites_test{

   # -  donor-aceptor pairs 
    my ($a_d_pairs) = @_;
    if (scalar(@$a_d_pairs) == 0){
	return 0;
    }
    else {return 1;}
}

sub number_ss_test{

   # -  donor-aceptor pairs 
    my ($a_d_pairs) = @_;
    my $cntr;
    foreach my $elem (@$a_d_pairs){
	$cntr++;
    }
   return $cntr;
}

sub number_canss_test{

# -  donor-aceptor pairs 
    my ($d_a_pairs) = @_;

    my  $canss = 
	&Caftan::CaftanLib::check_canonical_dapairs ($d_a_pairs);
    return $canss;

}

sub number_u12ss_test{

# -  donor-aceptor pairs 
    my ($d_a_pairs) = @_;

    my  $canss = 
	&Caftan::CaftanLib::check_u12_dapairs ($d_a_pairs);
    return $canss;

}

sub number_noncanss_test{
    # -  donor-aceptor pairs 
    my ($d_a_pairs) = @_;

    my  $non_canss = 
	&Caftan::CaftanLib::check_non_can_dapairs ($d_a_pairs);
    return $non_canss;

}

sub number_antisensess_test{

# -  donor-aceptor pairs 
    my ($d_a_pairs) = @_;
    
    my  $antisense_ss = 
	&Caftan::CaftanLib::check_antisense_dapairs ($d_a_pairs);
    return $antisense_ss;

}
sub number_unknownss_test{

# -  donor-aceptor pairs 
    my ($d_a_pairs) = @_;
    
    my  $unknown_ss = 
	&Caftan::CaftanLib::check_unknown_dapairs ($d_a_pairs);
    return $unknown_ss;

}

sub canonical_sstest{

   # -  donor-aceptor pairs 
    my ($d_a_pairs) = @_;

    my  $canss = 
	&Caftan::CaftanLib::check_canonical_dapairs ($d_a_pairs);
    return 1 if ($canss > 0);
    return 0;
  #  return $canss;
}


sub non_cano_sstest{

# -  donor-aceptor pairs 
    my ($d_a_pairs) = @_;

    my  $non_canss = 
	&Caftan::CaftanLib::check_non_can_dapairs ($d_a_pairs);
   
    return 1 if ($non_canss > 0);
    return 0;

}

sub u12_sstest{

# -  donor-aceptor pairs 
    my ($d_a_pairs) = @_;

    my  $non_canss = 
	&Caftan::CaftanLib::check_u12_dapairs ($d_a_pairs);
   
    return 1 if ($non_canss > 0);
    return 0;

}


sub antisense_sstest{

# -  donor-aceptor pairs 
    my ($d_a_pairs) = @_;
    
    my  $antisense_ss = 
	&Caftan::CaftanLib::check_antisense_dapairs ($d_a_pairs);
  
    return 1 if ($antisense_ss > 0);
    return 0;
}

sub unknown_sstest{

# -  donor-aceptor pairs 
    my ($d_a_pairs) = @_;
    
    my  $unknown_ss = 
	&Caftan::CaftanLib::check_unknown_dapairs ($d_a_pairs);
   
    return 1 if ( $unknown_ss > 0);
    return 0;
}

sub cdna_ss_type{

    my ($can, $noncan, $u12, $antisense, $unknown) = @_;

    # - If there is one antisense splice site, it does not
    # - matter what type the others are. 
    if ($antisense){
	return "antisense";}
    # - if there is at least one unknown splice site,
    elsif($unknown){
	return "unknown"; }
    # - if all splicing sites are cannonical
    elsif($u12){
	return "u12";}
    # - mixture of cannonical and not cannonical
    elsif($noncan){
	return "non_cano";}

    # - if all splicing sites are cannonical
    else{
	return "canonical" if $can;
	return "none" if !$can;
}	
 
}


sub single_exon_test{
    my ($exons)= @_;
    return 0 if ($exons >1);
    return 1 if ($exons ==1); 

}

sub cdna_length_test{
    my ($length)= @_;
   
    return $length; 
}

sub exon_nr_test{
    my ($exons)= @_;
    return $exons;

}

sub multi_exon_test{
    my ($exons)= @_;
    return 1 if ($exons >1);
    return 0 if ($exons ==1); 
}


sub genomic_polya_test{


    my ($ge_polya)= @_;

    if ($ge_polya == 1){
	return 1;
    }else {return 0;}

}


sub nr_signal_test{


    my ($signals)= @_;

    return ($signals);

}

sub polya_signal_test{

    my ($signal)= @_;
   

    if (($signal eq "nosignal") 
	||($signal eq "none")
	||(!$signal)){

	return 0;
    }else {
	return 1;
    }

}
sub signal_string_test{

    my ($signal)= @_;

    return $signal if ($signal) ;
    return "none" if (!$signal);
}

sub polya_signal_type_test{

    my ($signal_type)= @_;

    return $signal_type if ($signal_type);
    return "none" if (!$signal_type);
}
sub can_signal_test{

    my ($signals_type)= @_;
    if ($signals_type ){
	return $signals_type;
    }
    else{
	return 0;
    }
    
}

sub non_cana_signal_test{

    my ($signals_type)= @_;
   
    if ($signals_type ){
	return $signals_type ;
    }
    else{
	return 0;
    }
    
    
}
sub non_canb_signal_test{

    my ($signals_type)= @_;
    if ($signals_type){
	return $signals_type;
    }
    else{
	return 0;
    }
    
}

sub non_canc_signal_test{

    my ($signals_type)= @_;
   
    if ($signals_type ){
	return $signals_type ;
    }
    else{
	return 0;
    }
    
}
#sub can_signal_test{
#
#    my ($signals_type)= @_;
#    if ($signals_type eq "canonical"){
#	return 1 ;
#    }
#    else{
#	return 0;
#    }
#    
#}
#
#sub non_cana_signal_test{
#
#    my ($signals_type)= @_;
#   
#    if ($signals_type eq "non-can_a"){
#	return 1 ;
#    }
#    else{
#	return 0;
#    }
#    
#    
#}
#sub non_canb_signal_test{
#
#    my ($signals_type)= @_;
#    if ($signals_type eq "non-can_b"){
#	return 1 ;
#    }
#    else{
#	return 0;
#    }
#    
#}
#
#sub non_canc_signal_test{
#
#    my ($signals_type)= @_;
#   
#    if ($signals_type eq "non-can_c"){
#	return 1 ;
#    }
#    else{
#	return 0;
#    }
#    
#}
#
sub polya_site_test{

    my ($site)= @_;
   

    if ($site){
	return 1;
    }
    else {return 0;}

}

sub polya_tail_test{

    my ($tail)= @_;
   

    if ($tail){
	return 1;
    }
    else {return 0;}

}

sub polya_length{

    my ($tail)= @_;
   
    return $tail;

}

sub _cls_str{

    my ($classification) = @_;
    return $classification;


}

##################################
# VEGA TEST
###############################
sub vega_best_transcript_score_test{
    my ($score)= @_;
    return $score if $score;
    return undef;
}


sub vega_best_transcript_name_test{
    my ($name)= @_;
    return $name if $name;
    return undef;
}


sub vega_best_transcript_status_test{
    my ($status)= @_;
    return $status if $status;
    return undef;
}


##################################
# ENSEMBL TEST
###############################
sub ensembl_best_transcript_score_test{
    my ($score)= @_;
    return $score if $score;
    return undef;
}


sub ensembl_best_transcript_name_test{
    my ($name)= @_;
    return $name if $name;
    return undef;
}


sub ensembl_best_transcript_status_test{
    my ($status)= @_;
    return $status if $status;
    return undef;
}


########################################
#  OBJECT METHODS
#######################################

sub get_name{

    my $this = shift;
    
    return $this->{'_cdna'};

}

sub get_end3_R_type{

    my ($cdnatest_obj)= shift;
    
    my $end3_R = $cdnatest_obj->test("last_exon_repeat_test");
    my $end3_R_type;
    
    if ($end3_R){
	# perform the cdna upstream region repeat tests
	my $end3_CR     = $cdnatest_obj->test("last_exon_CR_test");
	my $SR = $cdnatest_obj->test("last_exon_SR_test");
	my $LCR =  $cdnatest_obj->test("last_exon_LCR_test");
	my $others = $cdnatest_obj->test("last_exon_otherR_test");

	#- complex repeat type
	if ($end3_CR){
	    
	    if ($cdnatest_obj->test("last_exon_Alu_test")) {
		$end3_R_type = $cdnatest_obj->test("last_exon_Alu_test");}
	    
	    elsif ($cdnatest_obj->test("last_exon_L1_test")){
		$end3_R_type = $cdnatest_obj->test("last_exon_L1_test");
	    }
	    elsif ($cdnatest_obj->test("last_exon_LTR_test")) {
		$end3_R_type = $cdnatest_obj->test("last_exon_LTR_test");
	    }
	    elsif($cdnatest_obj->test("last_exon_SVA_test" )){
		$end3_R_type = $cdnatest_obj->test("last_exon_SVA_test" );
	    }
	    
	    elsif ($cdnatest_obj->test("last_exon_ScRNA_test")) {
		$end3_R_type = $cdnatest_obj->test("last_exon_ScRNA_test");
	    }
	    else {$end3_R_type =$cdnatest_obj->test("last_exon_otherCR_test");}
	    
	}

	
	elsif ($SR){
	    $end3_R_type = $cdnatest_obj->test("last_exon_SR_test");
	    
	}			     
	

	elsif ($LCR){   
	    $end3_R_type = $cdnatest_obj->test("last_exon_LCR_test");
	}

	else{   
	    $end3_R_type = $cdnatest_obj->test("last_exon_otherR_test");
	}
    } # end of there is a repeat

    return $end3_R_type;

}
sub get_downstream_R_type{

    my ($cdnatest_obj)= shift;
    my $SR = $cdnatest_obj->test("downstream_SR_test");
    my $LCR = $cdnatest_obj->test("downstream_LCR_test");
    my $CR = $cdnatest_obj->test("downstream_CR_test");
    
    my $end3_R_type;
    
    if ($SR || $LCR || $CR){
	
	
	#- complex repeat type
	if ($CR){
	    
	    if ($cdnatest_obj->test("downstream_Alu_test")) {
		$end3_R_type = $cdnatest_obj->test("downstream_Alu_test");}
	    
	    elsif ($cdnatest_obj->test("downstream_L1_test")){
		$end3_R_type = $cdnatest_obj->test("downstream_Alu_test");
	    }
	    elsif ($cdnatest_obj->test("downstream_LTR_test")) {
		$end3_R_type = $cdnatest_obj->test("downstream_LTR_test");
	    }
	    elsif($cdnatest_obj->test("downstream_SVA_test" )){
		$end3_R_type = $cdnatest_obj->test("downstream_exon_SVA_test" );
	    }
	    
	    elsif ($cdnatest_obj->test("downstream_ScRNA_test")) {
		$end3_R_type = $cdnatest_obj->test("downstream_exon_ScRNA_test");
	    }
	    else {$end3_R_type =  $cdnatest_obj->test("downstream_otherCR_test");}
	    
	}

	
	elsif ($SR){
	    $end3_R_type = $cdnatest_obj->test("downstream_SR_test");
	    
	}			     
	

	else {   
	    $end3_R_type = $cdnatest_obj->test("downstream_LCR_test");
	}
	
	
    } # end of there is a repeat

    return $end3_R_type;

}

sub get_upstream_R_type{

    my ($cdnatest_obj)= shift;
    my $SR = $cdnatest_obj->test("upstream_SR_test");
    my $LCR = $cdnatest_obj->test("upstream_LCR_test");
    my $CR = $cdnatest_obj->test("upstream_CR_test");
    
    my $end3_R_type;
    
    if ($SR || $LCR || $CR){
	
	
	#- complex repeat type
	if ($CR){
	    
	    if ($cdnatest_obj->test("upstream_Alu_test")) {
		$end3_R_type = $cdnatest_obj->test("upstream_Alu_test");}
	    
	    elsif ($cdnatest_obj->test("upstream_L1_test")){
		$end3_R_type = $cdnatest_obj->test("upstream_Alu_test");
	    }
	    elsif ($cdnatest_obj->test("upstream_LTR_test")) {
		$end3_R_type = $cdnatest_obj->test("upstream_LTR_test");
	    }
	    elsif($cdnatest_obj->test("upstream_SVA_test" )){
		$end3_R_type = $cdnatest_obj->test("upstream_exon_SVA_test" );
	    }
	    
	    elsif ($cdnatest_obj->test("upstream_ScRNA_test")) {
		$end3_R_type = $cdnatest_obj->test("upstream_exon_ScRNA_test");
	    }
	    else {$end3_R_type = $cdnatest_obj->test("downstream_otherCR_test");}
	    
	}

	
	elsif ($SR){
	    $end3_R_type = $cdnatest_obj->test("upstream_SR_test");
	    
	}			     
	

	else {   
	    $end3_R_type = $cdnatest_obj->test("upstream_LCR_test");
	}
	
	
    } # end of there is a repeat

    return $end3_R_type;

}

sub get_polyAsignal_info{

    my ($cdnatest_obj)=  @_;

    # -signal info
    my $signal      = $cdnatest_obj->test("polya_signal_test");
    my $signal_type;
    
    if ($signal){
	
	if ($cdnatest_obj->test("can_signal_test")){
	    $signal_type ="canonical";
	}
	elsif($cdnatest_obj->test("non_cana_signal_test" )){
	    $signal_type ="non_cana";
	   
	}
        elsif($cdnatest_obj->test("non_canb_signal_test") ){
	    $signal_type ="non_canb";	    
	}
        else{
	    my $c_signal    = $cdnatest_obj->test("non_canc_signal_test");
	    $signal_type ="non_canc" if ($c_signal);
	   
	    }
    }
    
    else{ $signal_type = "no_signal" if (!$signal_type);}

    return  $signal_type;

}
1;


=head1 NAME

Caftan::FeatureTests- Package that provides methods to evaluate and classify
the cDNAs depending on the sequence features analyzed
Version 1.1

march 2003  Coral del Val <c.delval@dkfz.de>

=head1 SYNOPSIS

 my $cdnatest_obj = new Caftan::FeaturesTests($cdna_id);

 # - features
    $cdnatest_obj->test("single_exon_test", $exon_nr);
    $cdnatest_obj->test("multi_exon_test", $exon_nr);
    $cdnatest_obj->test("exon_nr_test", $exon_nr);
    $cdnatest_obj->test("cdna_length_test",$qSize );
    $cdnatest_obj->test("delta5",$qStart);
    $cdnatest_obj->test("delta3",$qSize,$qEnd );
 
    # $cdnatest_obj->test("delta3",$qSize,$qEnd,$polyA_length );
    $cdnatest_obj->test("deltaint",$qStart,$qEnd,$exon_psl_sizes);

# -get results from the partial mapping tests
    my $utr5_map_test = $cdnatest_obj->test("utr5_map_test");
    my $utr3_map_test = $cdnatest_obj->test("utr3_map_test");
    my $int_map_test  = $cdnatest_obj->test("int_map_test");

=head1 PUBLIC METHODS

=head2 method new($cdna_name)

Constructor of a B<Caftan::FeaturesTest> object.
Needs as required parameter a String containing the cDNA name.
The method returns a refhash containing as key "_cdna" und as
value the  cdna_name provided 

This object is only for one cDNA. 


=head2 method test("test_name")
=over
=item The test already exists

The method test () without arguments  gives back the result of the test
if this one exists.

my $delta3 = $cdnatest_obj->test("delta3");
=back

=head2 method test("test_name", $argument/s)
=over
=item 
The method test check wether the test subroutine exists and if 
exists parse the arguments and add the result to the Featurestest obj.
 

$cdnatest_obj->test("delta3",$qSize,$qEnd );

if you want to include a new test, you should do it here. 
=back

=head2 Implemented tests
For details look into the code documentation

=over

=item method cdna_coverage_test(): Tests if the sequence is mapped to
a certain extension into the corresponding genome 

required parameters
$mismatches: Number of bases within the blocks that don't
match. number of missmatches from the BLAT (MegaBlast) 

$qsize: size of the query cDNA

=item method delta5()
measures the difference between the beginning of the query cDNA and the
alignment start position in query (BLAT data)
required parameters
$qstart(BLAT)

=item method utr5_map_test()
True if the alignment start position in the queried cDNAis < 28 bp
required parameters
$qstart(BLAT)

=item method delta3()
Difference between the length of the cDNA and the last position mapped 
in the 3' end of the cDNA

=item method utr3_map_test() True if delta3 <50 bp

=item method deltaint()
Difference between the length of the coding region of the cDNA and
the the mapped position in this area. it is defined as:
$deltaint = $cdnalen - (sum of exons lengths) - $cdnabeg -$delta3

required parameters:
$qstart Alignment start position in query cdna (BLAT)
$qend Alignment end position in query cdna (BLAT)
$exon_sizes Length of all exons in the cDNA


=item method int_map_test() True if deltaint < 50bp

=item method total_map_test() 
True if $utr5_map_test && $utr3_map_test && $int_map_test are true(1)

=item method cpg_test()
=item method end3_R_type_test()
Type of repeat in the 3 prima end

=item method last_exon_repeat_test()
true if there is a repeat in the last exon

=item method last_exon_LCR_test()
True ithere is a Low Complexity Repeat in the last exon

=item method last_exon_SR_test()
True ithere is a Simple Repeat in the last exon

=item method last_exon_CR_test()
True ithere is a Complex Repeat in the last exon

=item method last_exon_Alu_test()
True ithere is an Alu Repeat in the last exon

=item method last_exon_L1_test()
True ithere is a LINE/SINE Repeat in the last exon

=item method last_exon_SVA_test()
True ithere is a SVA Repeat in the last exon

=item method last_exon_LTR_test{)
True ithere is a LTR Repeat in the last exon

=item method last_exon_ScRNA_test()
True ithere is a ScRNA in the last exon

=item method method upstream_LCR_test()
True ithere is a Low Complexity Repeat in the upstream region

=item method downstream_LCR_test()
True ithere is a Low Complexity Repeat in the downstream region

=item method upstream_SR_test()
True ithere is a Simple Repeat in the upstream region

=item method method downstream_SR_test()
True ithere is a Simple Repeat in the downstream region

=item method downstream_CR_test()
True ithere is a Complex Repeat in the downstream region

=item method upstream_CR_test()
True ithere is a Complex Repeat in the upstream region

=item method downstream_Alu_test{)
True ithere is an Alu Repeat in the downstream region

=item method downstream_L1_test()
True ithere is a LINE/SINE Repeat in the downstream region

=item method downstream_SVA_test()
True ithere is a SVA Repeat in the downstream region

=item method downstream_LTR_test()
True ithere is a LTR Repeat in the downstream region

=item method downstream_scRNA_test()
True ithere is a ScRNA in the downstream region

=item method contamination_type_test()
Returns the type of contamination

"polyAC"  when there is contamination in the polyA
"RepeatC" repeat contamination
"MixedC"  Both


=item method R_contamination_test()
=item method A_contamination_test()

=item method method No_contamination_test()
True if there is no ocntamination in the cDNA

=item method method  ss_score()
Returns the Splice Sites Score that is defined as

$score = (($canonical+$non_cano+$u12 ) *100 )/$number_ss;

where $number_ss is the total number of splice sites
The value is in prozents (100-0), being cdna with 80% ss_score rejected

=item method splice_sites_test()
true if there are splice sites

=item method number_ss_test()
returns the number of splice sites

=item method number_canss_test()
Returns the number of cannonical splice sites

=item method number_u12ss_test()
Returns the number of u12 splicesites("ATAC")

=item method number_noncanss_test()
Returns the number of non-cannonical splice sites "GCAG"

=item method number_antisensess_test()
Returns the number of antisense splice sites "CTGC" and "GTAT"

=item method number_unknownss_test()
Returns the number of unknown splice sites. All the ones that
are not defined here

=item method canonical_sstest()
True if all splice sites are cannonical

=item method non_cano_sstest()
True if all splice sites are cannonical and noncannonical

=item method u12_sstest()
True if there is at least one u12 splice sites among the
canonical and noncanonical splice sites

=item method antisense_sstest()
true if there is at least one antisense splice site

=item method unknown_sstest()

=item method cdna_ss_type()
Returns a string with the classification following the rules
of the tests above

=item method single_exon_test()
True if the cDNA has only one exon

=item method method cdna_length_test()
cDNA length

=item method exon_nr_test()
Returns the number of exons

=item method multi_exon_test()
True if the cDNA has more than one exon

=item method genomic_polya_test()
True if there is polya tail in the genome where the last exon of
the cDNA is mapped

=item method nr_signal_test()
Returns the number of polyA signals found in the cDNA sequence

=item method polya_signal_test()
True if there is at least one polyA signal

=item method signal_string_test()
Returns the string of the polyA signal

=item method polya_signal_type_test()
Returns the type of polyA signal. Look in the EMBOSS program
polyasignal.

=item method can_signal_test()
True is the polyA signal is cannonical

=item method non_cana_signal_test()
True is the polyA signal is of the type non_cana

=item method non_canb_signal_test()
True is the polyA signal is of the type non_canb

=item method non_canc_signal_test()
True is the polyA signal is of the type non_canc

=item method polya_site_test()
True if the cDNA sequence has a polya site

=item method polya_tail_test()
rue if the cDNA has a polya tail

=item method polya_length()
Returns the length of the polyA tail

=item method _cls_str()
Returns the label with which the cDNA has been classified

=back

=head2 method get_name()

Returns the cdna id of the cdna stored in the FeaturesTest obj

=head2 method get_end3_R_type()

Returns the type of repeat in the 3 prima region depending of how many 
repeats in this region were found and how much can they influence the
right clonning of the cDNA


Returns an string

=head2 method get_polyAsignal_info()

Returns the polyAsignal type depending on how many were found and which
type are they. The preference goes:

Canonical>non-canonicaa>non-canonicab>non-canonicac


=cut
