# Supplementary material for: CAFTAN: a tool for fast mapping, and quality assessment of cDNAs
Source: BMC Bioinformatics. 2006 Oct 25;7:473. doi: 10.1186/1471-2105-7-473 (PMC1636072; doi:10.1186/1471-2105-7-473)
Supplement: Additional File 1 — CPAN distribution of the CAFTAN software [file 1471-2105-7-473-S1.gz › Bio-Caftan-0.01/lib/Bio/Caftan/Output/Caftan2text.pm]

package Caftan::Output::Caftan2text;


use strict;
use Caftan::Evaluation;
use Caftan::FeaturesTest;
use Caftan::EnsemblAPI::Comparison;
use Caftan::EnsemblAPI::EnsemblData::SlicefromPSL;


sub annot2tab{

    my $class = shift;
    my ($evaluation_obj,$vega_annot_obj,$ensembl_annot_obj,$refined_exons_obj, $blat_obj) = @_;

    # - get the psl pbject from the BLAT output
    my $psl_obj = $blat_obj->get_psl_data();

    # -  tab delimited documents
    my $vega_annot_doc; # contains cdna, ,gen, transcript basic information
    my $cdna_doc;            # contains information about 
                             # the location and exon struc of the cdna
    my $vega_trans_doc; # detailed information of how each cdna exon overlap with
                        # the corresponding overlaping transcript exon
    my $ensembl_annot_doc;
    my $ensembl_trans_doc;

    # create header for the different tables
    my $cdna_header = &cdna_header();
    my $annotation_header = &annot_header();
    my $cdna_trans_header = &cdna_trans_header();

    # add headers to the documents
    $vega_annot_doc    .= $annotation_header;
    $ensembl_annot_doc .= $annotation_header;
    $cdna_doc          .= $cdna_header;
    $vega_trans_doc    .= $cdna_trans_header;
    $ensembl_trans_doc .= $cdna_trans_header;

    # loop around all analyzed cdnas by labels
    foreach my $label( $evaluation_obj->get_all_labels() ){

     while (my $elem = $evaluation_obj->get_next($label)){
  
        # - $elem is a Caftan::FeatureTest object 
        # -create the text output line for this cdna containing its
        # -classification, mapping %, nr of exons, type of splicing sites ect..

	 my $cdna = $elem->get_name();

	 # this variable contains a text chain with all important cdna data
	 # get end, begin, chr and strand
	 my $cdna_data = 
	     &cdna_data($cdna,$refined_exons_obj,$psl_obj);

	 # - selection of the best annotated transcript. Creation of the line
         # - Here there is a selection of the best transcript depending on the score
         # - comparing the best found one in Vega and the best found in Ensemblx
         my $best_trans_annot = 
	     &best_annotation ($vega_annot_obj,$ensembl_annot_obj, $cdna);
        ##########Vega Lines
	 my ($vega_lines,$vega_detail);
	 if ($vega_annot_obj ne "The corresponding vega database for your selected organism ist not available"){


	     # - Best Transcript line of the Vega annotation in the case there is one
	     $vega_lines = $vega_annot_obj
		 ->cdna_summary2txt_extended($cdna,$cdna_data,1,1);

	     # detailed information of how each of the cdna exon overlap with
	     # the corresponding overlaping transcript exon
	     $vega_detail    =  $vega_annot_obj
		 ->detail2txt($cdna,$refined_exons_obj);	 

	 }else {
	     $vega_lines = $vega_annot_obj;
	     $vega_detail= $vega_annot_obj;
	 }
	 
	 ########Ensembl lines
	 # - Best Transcript line of the Ensembl annotation in the case there is one
	 my $ensembl_lines = $ensembl_annot_obj
	     ->cdna_summary2txt_extended($cdna,$cdna_data,1,1);

	 # detailed information of how each of the cdna exon overlap with
	 # the corresponding overlaping transcript exon	 

	 my $ensembl_detail =  $ensembl_annot_obj
	     ->detail2txt($cdna,$refined_exons_obj);

	 # lines for the Summary output that contains only cdna information 
	 # and the best annotation
     	 my $cdna_line = &cdna2txt($cdna,$label,$cdna_data,$refined_exons_obj);

	 $vega_annot_doc    .= $vega_lines;

	 if ($best_trans_annot){
	     $cdna_doc    .= $cdna_line . "\t" . $best_trans_annot ."\n";
	 }else{$cdna_doc  .= $cdna_line . "\n";}

	# $cdna_doc          .= $best_trans_annot ."\n";
	 $vega_trans_doc    .= $vega_detail;
	 $ensembl_annot_doc .= $ensembl_lines;
	 $ensembl_trans_doc .= $ensembl_detail;
     } # end $elem loop

    $evaluation_obj->reset_counter();
    }

    return ($vega_annot_doc,$ensembl_annot_doc,$cdna_doc,$vega_trans_doc,$ensembl_trans_doc );
}


sub annot_header{

    my $header = "cDNA_Name\tLength\tcdna_beg\tcdna_end\tChr\tStrand\tcdna_ex_nr\tGen_name\tGen_type\tGen_confidence\tTranscript\tEnsembl_id\tTranscript_score\tTransc_type\tTransc_confidence\tTransc_desc\tTrans_beg\tTrans_end\tTrans_length\tTrans_exon_nr\tShared_exons_with_cdna\tMissing_cdna_exons\n";
    return ($header);
  

}

sub cdna_header{
    my $header = "cDNA_Name\tLength\tcdna_beg\tcdna_end\tChr\tStrand\tcdna_ex_nr\tExons_begin\tExons_end\tcDNA_Sequence_Classification\tBest_matching_Gene\tGene_type\tBest_matching_Transcript\tTrans_score\tAnnotation_source\tTranscript_name\n";
    return ($header);

}
sub cdna_trans_header{
      
    my $header = "cDNA\tGen\tGen_type\tGen_confidence\tTranscript\tTransc_type\tTrans_score\tcdna_exon\tcdna_ex_beg\tcdna_ex_end\tExon\tDB_ex_beg\tDB_ex_end\tldelta\trdelta\tExon_matching_score\n";
   return ($header);


}


sub cdna2txt{

    my ($cdna,$label, $cdna_data,$refined_exons_obj) = @_;
    my $hit_index = 0;
    # - Here we want the refined exons and not the psl exons
    # like said before we take into account only the very best hit
    my $cdna_refined_exons = $refined_exons_obj
	->get_exons_data($cdna, $hit_index);

    my $cdna_ex_tS  = $cdna_refined_exons->get_exons_tStart();
    my $cdna_ex_tE  = $cdna_refined_exons->get_exons_tEnd();

    my $beg = (join ",",@$cdna_ex_tS);
    my $end = (join ",",@$cdna_ex_tE);

    my $line = $cdna_data ."\t". $beg . "\t".$end ."\t". $label;

    return ($line);
}

sub cdna_data{

    my ($cdna,$refined_exons_obj,$psl_obj)= @_;
    my $hit_index = 0;
    # - Here we want the refined exons and not the psl exons
    # like said before we take into account only the very best hit
    my $cdna_refined_exons = $refined_exons_obj
	->get_exons_data($cdna, $hit_index);

    my $cdna_ex_nr  = $cdna_refined_exons->get_exon_nr();
    
    # get end, begin, chr and strand for the current cdna from the psl obj
    my $cdna_general = Caftan::EnsemblAPI::EnsemblData::SlicefromPSL
	->new($cdna, $psl_obj,$hit_index );


    my $chr    = $cdna_general->get_chr();
    my $beg    = $cdna_general->get_begin();
    my $end    = $cdna_general->get_end();
    my $strand = $cdna_general->get_strand();
    my $length = $cdna_general->get_cdna_length();
    #my $length = $end - $beg +1;

    my $cdna_data = "$cdna\t$length\t$beg\t$end\t$chr\t$strand\t$cdna_ex_nr";
    return ($cdna_data);
}


sub evaluation2tab{

    my $class = shift;
    my ($evaluation_obj) = @_;

# - here comes the classification tab delimited
    my $properties_doc;
    my $header = &make_header;
    $properties_doc .= $header;
 
    foreach my $label( $evaluation_obj->get_all_labels() ){

     while (my $elem = $evaluation_obj->get_next($label)){

        # - $elem is a Caftan::FeatureTest object 
        # -create the text output line for this cdna containing its
        # -classification, mapping %, nr of exons, type of splicing sites ect..
        my $properties_line = &create_line($elem, $label);  

        $properties_doc .= $properties_line;

    } # end $elem loop

    $evaluation_obj->reset_counter();
    }

    
    return $properties_doc;
}


sub make_header{

 my $header = "cDNA_Name\tQuality\tContamination\tGap_5'\tGap_3'\tInternal_Gap\tMap_to_Genome\tSingle_exon\tExon_nr\tSs\tSs_score\tSS_nr\tCanSs_nr\tnon_canSs_nr\t U12_Ss\tantisenseSs_nr\tUnknownSs_nr\tPolyAsignal\tSignal_type\tSignal\tNr_of_signals\tPolyAtail\tGe_polyA\tRepeats_3end\tRepeat_type\tCpG\tBest_matcht\t source\t Best_match_name\tstatus\tRepeat_downstream\tRepeat_upstream\n";
    return ($header);
   

}

sub create_line{

    my ($elem, $label) = @_;
    
    my $cDNA_id       = $elem->get_name();
    my $contamination = $elem->test("contamination_type_test");
    my $delta5        = $elem->test("delta5");
    my $delta3        = $elem->test("delta3");
    my $deltaint      = $elem->test("deltaint");
    my $map           = $elem->test("total_map_test");
    my $single_exon   = ($elem->test("single_exon_test") == 1)? "Yes": "No";
    my $exon_nr       = $elem->test("exon_nr_test");    
    my $splicesites   = $elem->test("cdna_ss_type");
    my $ss_nr         = $elem->test("number_ss_test");
    my $canss_nr      = $elem->test("number_canss_test");
    my $non_canss_nr  = $elem->test("number_noncanss_test");
    my $antisensess_nr= $elem->test("number_antisensess_test");
    my $u12ss_nr      = $elem->test("number_u12ss_test");
    my $unknownss_nr  = $elem->test("number_unknownss_test");
    my $polyasignal   = ($elem->test("polya_signal_test")==1)? "Yes": "No";
    my $signal_nr     = $elem->test("nr_signal_test");
    my $signal_type   = $elem->test("polya_signal_type_test");
    my $signal_string = $elem->test("signal_string_test");
    my $polyatail     = $elem->test("polya_tail_test");
    my $ge_polya      = $elem->test("genomic_polya_test");
    my $repeats_3end  = $elem->test("end3_R_type_test");
    my $repeat_type   = $elem->test("last_exon_repeat_test");
    my $cpg           = $elem->test("cpg_test"); 
    my $ss_score      = $elem->test("ss_score");

    # check which one vega o ensembl hat the best corresponding transcript

    my $v_score  = $elem->test("vega_best_transcript_score_test");
    my $e_score  = $elem->test("ensembl_best_transcript_score_test");

    my $best;
    if ($v_score >= $e_score){
	$best = "vega" ;
    }else{ $best ="ensembl"; }

    my ($source,$best_match,$status,$best_score, $overlap);

    if ($best eq "vega"){
	$source = "vega";
	$best_match  = $elem->test("vega_best_transcript_name_test");
	$status      = $elem->test("vega_best_transcript_status_test");
	$best_score  = $elem->test("vega_best_transcript_score_test");
    }

    else{

       $source = "ensembl";
       $best_match  = $elem->test("ensembl_best_transcript_name_test");
       $status      = $elem->test("ensembl_best_transcript_status_test");
       $best_score  = $elem->test("ensembl_best_transcript_score_test");
    }


    $overlap = "perfect"      if ($best_score >= 0.98);
    $overlap = "no_hit_found" if ($best_score == undef);
    $overlap = "no_perfect"   if ($best_score < 0.98);

    my $best_name    = $best_match if ($best_score eq "perfect");
    my $downstream_r = $elem->test("downstream_type_test");
    my $upstream_r   = $elem->test("upstream_type_test");

    my $line = "$cDNA_id\t$label\t$contamination\t$delta5\t$delta3\t$deltaint\t$map\t$single_exon\t$exon_nr\t$splicesites\t$ss_score\t$ss_nr\t$canss_nr\t$non_canss_nr\t$u12ss_nr\t$antisensess_nr\t$unknownss_nr\t$polyasignal\t$signal_type\t$signal_string\t$signal_nr\t$polyatail\t$ge_polya\t$repeats_3end\t$repeat_type\t$cpg\t$overlap\t$best_name\t$source\t$best_match\t$status\t$downstream_r\t$upstream_r\n";
    

    return ($line);
}
sub best_annotation {

    my ($annot_obj,$ensembl_annot_obj, $cdna) = @_;


    my $best_trans_line;

    # If there is a vega data base compare which is the best transcript
    # if not take as best transcript the best Ensembl transcript
    if ($annot_obj ne "The corresponding vega database for your selected organism ist not available"){

	my $vega_score = $annot_obj
	    ->get_best_transcript_score($cdna);

	my $ensembl_score = $ensembl_annot_obj
	    ->get_best_transcript_score($cdna);

   
	# - compare the best transcripts scores
	my $comp = ($vega_score <=> $ensembl_score);

	# Vega hat always preference. Only in case that vega score
	# would be worse than ensembl score the program chooses the ensembl annotation 
	# like the best one. 
	
	$best_trans_line = $annot_obj
	    ->get_best_transcript_annot_txt($cdna) 
	    if (($comp == 1) || ($comp == 0));
	
	$best_trans_line = $ensembl_annot_obj
	    ->get_best_transcript_annot_txt($cdna) if ($comp == -1);
	
    }
    else {
	
	$best_trans_line = $ensembl_annot_obj
	    ->get_best_transcript_annot_txt($cdna);
    }
    
    return ($best_trans_line);
}


1;
