# Supplementary material for: CAFTAN: a tool for fast mapping, and quality assessment of cDNAs
Source: BMC Bioinformatics. 2006 Oct 25;7:473. doi: 10.1186/1471-2105-7-473 (PMC1636072; doi:10.1186/1471-2105-7-473)
Supplement: Additional File 1 — CPAN distribution of the CAFTAN software [file 1471-2105-7-473-S1.gz › Bio-Caftan-0.01/lib/Bio/Caftan/Output/CaftanAnnot2text.pm]

package Caftan::Output::CaftanAnnot2text;


use strict;
use Caftan::Evaluation;
use Caftan::FeaturesTest;


sub new{
    my $class = shift;

    my ($evaluation_obj,$annot_obj) = @_;

    my $xml;
    my $succ;
    foreach my $label( $evaluation_obj->get_all_labels() ){
    
	my $doc;
	my $succ;

	while (my $elem = $evaluation_obj->get_next($label)){

            # -get the annotation for this cdna if exists
	    my $annot_xml = &annot2text($annot_obj,$elem, $label);
	    $doc .=$annot_xml;
	    $doc .="</cdna>\n";
	} # end $elem loop
	$xml .="<classification label=\"$label\">\n" if $succ;
	$xml .= $doc;
	$xml .="</classification>\n" if $succ;
	$evaluation_obj->reset_counter();
    }

    return $xml;
}

sub annot2text{

    my ($annot_obj,$elem, $label)= @_;
    my $cdna = $elem->get_name();
    # -get the annotation for this cdna if exists
    my $txt = $annot_obj->to_txt($cdna,$label );
    return $txt;
}


1;
