# Supplementary material for: CAFTAN: a tool for fast mapping, and quality assessment of cDNAs
Source: BMC Bioinformatics. 2006 Oct 25;7:473. doi: 10.1186/1471-2105-7-473 (PMC1636072; doi:10.1186/1471-2105-7-473)
Supplement: Additional File 1 — CPAN distribution of the CAFTAN software [file 1471-2105-7-473-S1.gz › Bio-Caftan-0.01/lib/Bio/Caftan/Output/Caftan2xml.pm]

package Caftan::Output::Caftan2xml;


use strict;
use Caftan::Evaluation;
use Caftan::FeaturesTest;
use Caftan::Parser::Blat;
use Caftan::RefineBlocks;
use Caftan::EnsemblAPI::EnsemblData::SlicefromPSL;


sub to_xml{
    my $class = shift;
my ($evaluation_obj,$annot_obj_vega,$annot_obj_ensembl,$refined_exons_obj, $blat_obj) = @_;
    # - get the psl pbject from the BLAT output
    my $psl_obj = $blat_obj->get_psl_data();

    my $xml;
    my $succ;
    my $annot_obj;

   # check for when there is no a vega data base

    if ($annot_obj_vega ne "The corresponding vega database for your selected organism ist not available"){
	$annot_obj = $annot_obj_vega;
    }else {$annot_obj =$annot_obj_ensembl}

   
    foreach my $label( $evaluation_obj->get_all_labels() ){
    
	my $doc;
	my $succ;

	while (my $elem = $evaluation_obj->get_next($label)){

	    $succ =1;	   
	   

	    $doc .="<cdna>\n";

	    # - $elem is a Caftan::FeatureTest object 
	    $doc .= &cdna_eval2xml($elem);  
        
            # -get the annotation for this cdna if exists
	    my $annot_xml = &annot2xml($annot_obj,$elem);
	    my $cdna_xml = &cdna2xml($elem, $refined_exons_obj, $psl_obj);
	    $doc .= $cdna_xml;
	    $doc .= $annot_xml;
	    $doc .="</cdna>\n";
	} # end $elem loop
	$xml .="<classification label=\"$label\">\n" if $succ;
	$xml .= $doc;
	$xml .="</classification>\n" if $succ;
	$evaluation_obj->reset_counter();
    }

    return $xml;
}

sub annot2xml{

    my ($annot_obj,$elem)= @_;
    my $cdna = $elem->get_name();
    my $doc;
   
    $doc .="\t<annotation>\n";
    # -get the annotation for this cdna if exists
    my $xml = $annot_obj->to_xml($cdna);
    $doc .=$xml;
    $doc .="\t</annotation>\n";

    return $doc;
}

sub cdna2xml{

    my ($elem, $exons_obj, $psl_obj)= @_;
   
    my $xml;
    my $cdna = $elem->get_name();
    my $hit_index = 0;
    # - Here we want the refined exons and not the psl exons
    # like said before we take into account only the very best hit
    my $cdna_refined_exons = $exons_obj
	->get_exons_data($cdna, $hit_index);

    # get end, begin, chr and stran for the current cdna from the psl obj
    my $cdna_general = Caftan::EnsemblAPI::EnsemblData::SlicefromPSL
	->new($cdna, $psl_obj,$hit_index );

    my $beg = $cdna_general->get_begin();
    my $end = $cdna_general->get_end();
    my $strand = $cdna_general->get_strand();
    my $chr = $cdna_general->get_chr();
    $xml  = "\t<cdna_beg>$beg</cdna_beg>\n";
    $xml  .= "\t<cdna_end>$end</cdna_end>\n";
    $xml  .= "\t<cdna_strand>$strand</cdna_strand>\n";
    $xml  .= "\t<cdna_chr>$chr</cdna_chr>\n";

    # - get cdna exon data structure
    my $cdna_ex_nr  = $cdna_refined_exons->get_exon_nr();
    my $cdna_ex_beg = $cdna_refined_exons->get_exons_tStart();
    my $cdna_ex_end = $cdna_refined_exons->get_exons_tEnd();

    $xml  .= "\t<cdna_exon_nr>$cdna_ex_nr</cdna_exon_nr>\n";
    my $exons_xml = &exons2xml($cdna_ex_beg,$cdna_ex_end);
    $xml  .= "\t<cdna_exons>\n";
    $xml  .= $exons_xml;
    $xml  .= "\t</cdna_exons>\n";
    return $xml;
}


sub exons2xml{

    my ($cdna_ex_beg,$cdna_ex_end)= @_;
    my $doc;
    for (my $i = 0; $i<@$cdna_ex_beg; $i++){

	$doc .="\t<exon>\n";
	my $xml =<<XML_ENTRY;
	  <begin>$cdna_ex_beg->[$i]</begin>
	  <end>$cdna_ex_end->[$i]</end>
XML_ENTRY

        $doc .= $xml;
	$doc .="\t</exon>\n";


    }


    return $doc;

}
sub cdna_eval2xml{

    my ($elem, $annot_obj) = @_;

    my $cDNA_id       = $elem->get_name();
    my $contamination = $elem->test("contamination_type_test");
    my $delta5        = $elem->test("delta5");
    my $delta3        = $elem->test("delta3");
    my $deltaint      = $elem->test("deltaint");
    my $map           = $elem->test("total_map_test")? "Yes" :"No";
    my $single_exon   = $elem->test("single_exon_test");
    my $exon_nr       = $elem->test("exon_nr_test");    
    my $splicesites   = $elem->test("cdna_ss_type");
    my $ss_nr         = $elem->test("number_ss_test");
    my $canss_nr      = $elem->test("number_canss_test");
    my $non_canss_nr  = $elem->test("number_noncanss_test");
    my $antisensess_nr= $elem->test("number_antisensess_test");
    my $unknownss_nr  = $elem->test("number_unknownss_test");
    my $polyasignal   = $elem->test("polya_signal_test");
    my $signal_type   = $elem->get_polyAsignal_info();
    my $polyatail     = $elem->test("polya_tail_test");
    my $ge_polyA      = $elem->test("genomic_polya_test");
    my $repeats_3end  = $elem->test("end3_R_type_test");
    my $repeat_type   = $elem->test("last_exon_repeat_test");
    my $cpg           = $elem->test("cpg_test"); 

    my %lookuptable = (
		       'cDNA_id'           => $cDNA_id,
		       'contamination'     => $contamination,
		       'delta5'	           => $delta5,
		       'delta3'	           => $delta3,
		       'deltaint'	   => $deltaint,
		       'map'		   => $map,
		       'single_exon'	   => $single_exon,
		       'exon_nr'	   => $exon_nr,
		       'spliceSites'	   => $splicesites,
		       'ss_nr'	           => $ss_nr,
		       'canSS_nr'	   => $canss_nr,
		       'non_canSS_nr'      => $non_canss_nr,
		       'antisenseSS_nr'    => $antisensess_nr,
		       'unknownSS_nr'      => $unknownss_nr,
		       'polyAsignal'	   => $polyasignal,
		       'signal_type'	   => $signal_type ,
		       'polyAtail'	   => $polyatail, 
		       'ge_polyA'	   => $ge_polyA ,
		       'repeats_3end'      => $repeats_3end,
		       'repeat_type'       => $repeat_type,
		       'CpG'               => $cpg,
		       );
    my $doc;
  
    for my $k (keys %lookuptable  ) {
       
	my $xml =<<XML_ENTRY;
	<$k>$lookuptable{$k}</$k>
XML_ENTRY

        $doc .= $xml;
	}


    return $doc;
}


1;
