# Supplementary material for: CAFTAN: a tool for fast mapping, and quality assessment of cDNAs
Source: BMC Bioinformatics. 2006 Oct 25;7:473. doi: 10.1186/1471-2105-7-473 (PMC1636072; doi:10.1186/1471-2105-7-473)
Supplement: Additional File 1 — CPAN distribution of the CAFTAN software [file 1471-2105-7-473-S1.gz › Bio-Caftan-0.01/lib/Bio/Caftan/CaftanLib.pm]

package Caftan::CaftanLib;

=head1 NAME

Caftan::CaftanLib- Package that provides low level subroutines to
calculate several variables and perform checks used in the evaluation
flow

Version 1.1

march 2004  Coral del Val <c.delval@dkfz.de>


=cut

use strict;


sub deltaint{

    # - difference between the length of the coding region of the cDNA and
    # - the the mapped position in this area
    my ($qstart,$qend,$sum_exlen);

    # my $delta3  = &delta3($qsize,$qend, $polyalength);
   
    # my $deltaint = $qsize - $sum_exlen - $qstart -$delta3;
    # $deltaint = $qsize-$polyalength- $sumexon_sizes -delta5-delta3;

    my $deltaint = $qend - $qstart - $sum_exlen;
    return $deltaint;

}


sub delta3{
    # - difference between the length of the cDNA and
    # - the last position mapped in the 3' end of the cDNA

    my ($qsize,$qend, $polyalength ) = @_;
    my $delta3 = $qsize - $polyalength - $qend;
    return $delta3;

}


sub sum_exons_lengths{

    my ($lengths) = @_;
    my $len;

    for (my $i=0; $i < @$lengths; $i ++){

	$len +=$lengths->[$i];
    }
    return $len;
}

sub create_donors_acep_pairs{

    my ($acceptors, $donnors, $strand);
    my @a_d_pairs;
    # - construct the donor-aceptor pairs 
    for (my $i=0; $i <@$acceptors; $i ++){
      my $pair = $donnors->[$i].$acceptors->[$i];
      push (@a_d_pairs, $pair);    

  }

    return (\@a_d_pairs);

}


sub check_canonical_dapairs{

    # -  donor-aceptor pairs 
    my ($a_d_pairs) = @_;
    my $cntr = 0;
    foreach my $pair (@$a_d_pairs){
	
	$cntr++  if ($pair eq "GTAG");
        
    }
    # return 1 if ($cntr > 0);
    # return 0;
    return $cntr;
}


sub check_non_can_dapairs{

    # -  donor-aceptor pairs 
    my ($a_d_pairs) = @_;
    my $cntr;
    foreach my $pair (@$a_d_pairs){
	
	$cntr++ if ($pair =~/GCAG/ );
	
    }
    return $cntr;
   
   
}

sub check_u12_dapairs{

    # -  donor-aceptor pairs 
    my ($a_d_pairs) = @_;
    my $cntr;
    foreach my $pair (@$a_d_pairs){
	
	$cntr++ if ($pair =~/ATAC/);
	
    }
    return $cntr;
   
   
}

sub check_unknown_dapairs{

    # -  donor-aceptor pairs 
    my ($d_a_pairs) = @_;
    my $cntr;
    foreach my $pair (@$d_a_pairs){
    # - unknown splice site are all those that are not canonical
    # - are not noncanonical and not antisense
	 $cntr++ if ($pair ne "CTAC" # antisense
		     && $pair ne "CTGC" # antisense
		     && $pair ne "GTAT" # antisense
		     && $pair ne "GCAG" # non_canon
		     && $pair ne "ATAC" # U12
		     && $pair ne "GTAG"); # canonical
        
    }
    return $cntr;
    
}

sub check_antisense_dapairs{

    # -  donor-aceptor pairs 
    my ($d_a_pairs) = @_;
    my $cntr;
    foreach my $pair (@$d_a_pairs){
    
	$cntr++ if ($pair =~/CTAC/ 
		    || $pair =~/CTGC/ 
		    || $pair =~/GTAT/);
        
    }
    return $cntr;
   
}

1;
