# Supplementary material for: CAFTAN: a tool for fast mapping, and quality assessment of cDNAs
Source: BMC Bioinformatics. 2006 Oct 25;7:473. doi: 10.1186/1471-2105-7-473 (PMC1636072; doi:10.1186/1471-2105-7-473)
Supplement: Additional File 1 — CPAN distribution of the CAFTAN software [file 1471-2105-7-473-S1.gz › Bio-Caftan-0.01/lib/Bio/Caftan/EnsemblAPI/EnsemblData/EnsemblcDNA.pm]

package Caftan::EnsemblAPI::EnsemblData::EnsemblcDNA;


=head1 NAME

Caftan::EnsemblAPI::EnsemblData::EnsemblcDNA


Coral del Val

version 1.0

=head1 SYNOPSIS

my $ensemblcdna_obj = Caftan::EnsemblAPI::EnsemblData::EnsemblcDNA
    ->new ($slice_region,$connector,$cdna_refined_exons_struct);

# - get cpg island information from ensembl and perform the test
my $cpg = $ensembl_obj->cpg();	

# Get from ensembl obj the last exon region Repeats information
my $le_lc_repeats = $ensembl_obj
    ->repeats_type("Low_complexity","last_exon");
my $le_s_repeats  = $ensembl_obj
    ->repeats_type("Simple_repeat","last_exon");
my $le_c_repeats  = $ensembl_obj
    ->complex_repeats("last_exon");
my $lastexon_repeats = $ensembl_obj
    ->repeats_in_lastexon();


=head1 DESCRIPTION 

The obj is a hash reference containing the information obtained
throught the API from ENSMBL or Vega, for a certain cDNA. Contains
information about:

'cpg' : The cpg islands are queried only between (200bp upstream bis
        (-50bp) from the begining of the cDNA. Contains information about the length,
        GC content, genomic position and score.


'repeats3':Contains a hash ref with the information about the repeats in the 300bp
           downstream of the cDNA
                    
'repeats5':Contains a hash ref with the information about the repeats in the 300bp
           upstream of the cDNA 


Both repeat structures contain an array of hashes with information about every repeat
like:length, type, begin, end, class, how much do the extend upstream and downstream
from the cDNA and ID     

=head1 METHODS
=head2 method new()

Constructor of the class B<Caftan::EnsemblAPI:::EnsemblData::EnsemblcDNA>

Required Parameters
"slice_region"     :object of type B<Caftan:::EnsemblAPI::EnsemblData::SlicefromPSL>
"connector"        :object of type B<Caftan:::EnsemblAPI::EnsemblConnector>
"cdna_exons_struct":object of type B<Caftan::RefineBlocks::Blocks>


=head2 method cpg()
Returns back the structure with the cpg information. Undef if there is none

=head2 method repeats_type()
Returns an array reference with all the repeats of the specified type in the
specified region

Required parameters

repeat type: "Low Complexity", "Simple repeat", "dust" and 
	      all Ensembl repeat classification

region: upstream, downstream, last_exon


=head2 method complex_repeats()

Required parameters

region: upstream, downstream, last_exon

Returns an array reference with all complex repeats in the specified
region

=head2 method repeats_in_lastexon()

Returns an array reference with all complex repeats in the last exon

=head2 method ssites()

Returns an array reference with all donor-acceptors pairs

=head2 method genomic_polyA()

returns a ref hash containing information about the genomic polyA. This is a
PolyA streck in the genome at the position where the last exon ends.
Return information about: sequence string, length, begin and end.
Returns undef if there is no genomic polyA for this cDNA


=cut


use strict;
use vars qw(@ISA);
@ISA = qw (Caftan::EnsemblAPI::EnsemblData);
use Caftan::EnsemblAPI::EnsemblConnector;
use Caftan::Access;
use Caftan::EnsemblAPI::EnsemblData::SlicefromPSL;
use Caftan::RefineBlocks;
use vars qw($gid);


# INPUT :(Caftan:::EnsemblAPI::EnsemblData::SlicefromPSL obj);

sub new { 

    my $class = shift;
   
    my ($slice_region, $connector,$cdna_exons_struct ) = @_;

    my $obj;
    my $cpg_arrayref;
    my $cpg_arrayref = &get_cpg_islands_by_slice($slice_region,$connector);
    
    # -repeats between the  last 50bp of the gene 3'UTR and the next 300bp?
    my $repeats3_obj = &get_repeats_in_region
	("3downstream",$slice_region,$connector);

    # -repeats between the  last 50bp of the gene 5'UTR and the next 300bp?	
    my $repeats5_obj = &get_repeats_in_region
	("5upstream",$slice_region,$connector);
   
    # - presence of a genomic polyA after last exon
    my $polyA_obj = &get_genomicpolya_by_slice
	($slice_region,$connector);

    # - donor-acceptor pairs
	my $ssites_obj = &get_ssites_by_slice
	    ($slice_region,$connector,$cdna_exons_struct);

#	my $repeatsfirstexon_obj = &repeats_first_exon 
#	    ($cdna_list->[$j], $psl_obj,$connector);
#	my ($e1e, $e1b,$tchr, $tstrand) = 
#	    &psl_data_for_first_exon ($cdna_list->[$j], $psl_obj);
#
#	my $repeatsfirstexon_obj = &get_repeats_by_slice
#	  ("cdna",$interval,$e1e, $e1b,$tchr, $tstrand,$slice_adaptor);
    
# 	my ($ele, $elb,$tchr, $tstrand) = 
#	    &psl_data_for_last_exon ($cdna_list->[$j], $psl_obj);
#
	my $repeatslastexon_obj = &repeats_last_exon
	    ($connector,$slice_region,$cdna_exons_struct );

    
    $obj = { 'cpg'              => $cpg_arrayref, 
	     'repeats3'         => $repeats3_obj,
	     'repeats5'         => $repeats5_obj,
	     #  'repeatsfirstexon' => $repeatsfirstexon_obj,
	     'repeatslastexon'  => $repeatslastexon_obj,
	     'ssites'           => $ssites_obj, 
	     'genomic_polya'    => $polyA_obj, 
	 };


    return bless ($obj, $class);

    
}

#######################################
#   SUBROUTINES
#####################################

sub get_ssites_by_slice{

    my($slice_region,$connector,$cdna_exons_struct) = @_;

    my $slice_adaptor = $connector->get_slice_adaptor();

    my $tchr = $slice_region->get_chr();
    my $slice = $slice_adaptor->fetch_by_region('chromosome', $tchr);
    
# - get cdna exon data structure
    my ($cdna_ex_nr,$cdna_ex_beg,$cdna_ex_end)=
	&_get_exon_info($cdna_exons_struct);
  
    my $tstrand = $slice_region->get_strand();
    
    my @ssites;
    my @acceptor_sites;
    my @donor_sites;
    
    # - loop over the query exons
    for (my $i =0; $i <$cdna_ex_nr - 1; $i++){
	my $donor;
	my $acceptor;
       	
	if ( $tstrand eq "+"){
	    
	    # -donnors
	    my $dstart = ($cdna_ex_end->[$i] + 1)+1; 
	    # (beg +1) is to be on the same coordinates than ensembl
	    
	    my $dend   = $dstart + 1;
	    
	    $donor = $slice->subseq($dstart,$dend);
	    
	    # -acepptors
	
	    my $astart =($cdna_ex_beg->[$i+1] + 1) - 2 ;
	    my $aend = $astart +1;
	    $acceptor = $slice->subseq($astart,$aend);
	    
	    push (@donor_sites, $donor);
	    push (@acceptor_sites, $acceptor);
	}
	
	if ( $tstrand eq "-" ) {
	    

	    # -donnors
	    my $dstart = ($cdna_ex_end->[$i] + 1)+1; 
	    # (beg +1) is to be on the same coordinates than ensembl
	    
	    my $dend   = $dstart + 1;
	    
	    $donor = $slice->subseq($dstart,$dend, -1);
	    
	    # -acepptors
	
	    my $astart =($cdna_ex_beg->[$i+1] + 1) - 2 ;
	    my $aend = $astart +1;
	    $acceptor = $slice->subseq($astart,$aend,-1);

	    push (@donor_sites, $acceptor);
	    push (@acceptor_sites, $donor);
	    
	}         
    } # end looping around the cdna exonsx
    if ($tstrand eq "-"){

        # VERY IMPORTANT # in PSL files, GFF, ect.. the exons in the minus
	# strand are given always in order acording to the plus strand. This
	# means that that the first exons is in reality the last exon if the
	# gene is located in the minus strand.The donors and acceptors are here
	# store also in this way.So, if the gene is in the minus strand, the
	# first donnor is in reality the last one. Here we make the sites
	#  dependen on the ordeR
	reverse @acceptor_sites;
	reverse @donor_sites;
    }
    for (my $j=0; $j <= $#acceptor_sites; $j++){
	my $pair = $donor_sites[$j].$acceptor_sites[$j];
	push (@ssites, $pair);

    }
    
    return (\@ssites);

}


sub get_genomicpolya_by_slice{

    my ($slice_region,$connector)= @_;
 

    # window length to search after the end of the cdna in the genomic
    # sequence for a polyA. It should not appear, if there is a polya
    # in the genomic sequence this is a good hint that the cdna could
    # be an artifact and not that it was being expressed in the moment
    # of creating the cDNA Library.

    my $window_size = &Caftan::Access::get_constant("window_ge_polyA");
    my $cdna_bp = &Caftan::Access::get_constant("cdna_bp_for_gepolyA");
    my $slice_adaptor = $connector->get_slice_adaptor();

    my ($gebeg,$end) = 
     &_calculate_genomicpolya_beg_end( $window_size,$slice_region); 
    # - we take the last 5bp from the last cdna
    # - + the 15 bpfrom the genomic window
    my $beg = $gebeg- $cdna_bp;

    my $tchr = $slice_region->get_chr();
    
    my $slice = $slice_adaptor->fetch_by_region('chromosome', $tchr,$beg,$end);

    # get the sequence from the slice
    my $seq = $slice->seq();
    my $polya;
    my $length;
    # more than 80 % As in a window of 20 bp (5bp from last exon+15bp genome)

    my $cntr;
    while ($seq =~/A/g){
	$cntr++;
   	
    }

    my $A_procent = ($cntr *100)/ 20;
    return undef if ($A_procent < 80 );
    my $data;
    $data->{'sequence'} = $seq;
    $data->{'length'}  = $cntr;
    $data->{'start'}   = $beg;
    $data->{'end'}     = $end;

    return $data;
}

sub get_repeats_in_region{

    my ($region,$slice_region,$connector)= @_;

    
    # 5upstream # 3downstream #cdna
    print"A region to get the repats is needed choose between 5upstream, 
           3downstream, cdna\n" if (!$region);

    # default for upstream and downstream 300bp
    # for cdna is null
   # my $interval = &Caftan::Access::get_constant("interval_for_repeats_up_downstream");
    my $interval =50;
    my ($beg,$end) = 
	&_calculate_repeats_beg_end($region,$interval,$slice_region);  

    my $tchr = $slice_region->get_chr();

    
    my $repeats_obj = &get_repeats_from_slice($connector,$tchr,$beg,$end);
   
    return $repeats_obj;
}

sub _calculate_repeats_beg_end{

    my ($region,$interval,$slice_region) = @_;     
    my $beg;
    my $end;

    #- get from the slice_region obj the coordinates
    my $b1      = $slice_region->get_begin();
    my $e1      = $slice_region->get_end();
    my $tstrand = $slice_region->get_strand();

    if ((($region eq "5upstream") && ($tstrand eq "+"))
	||(($region eq "3downstream") && ($tstrand eq "-"))
	){

	$beg = $b1 - $interval+1;
	$end = $b1;

    }

    elsif ((($region eq "5upstream") && ($tstrand eq "-"))
	   ||(($region eq "3upstream") && ($tstrand eq "+"))
	   ){

	$beg = $e1;
	$end = $e1 + $interval+1

    }

    else{ # cdna
	$beg = $b1;
	$end = $e1;
    }
    return ($beg,$end);

}

sub _get_exon_info{

    my ($cdna_exons_struct) = @_;

    my $cdna_ex_nr  = $cdna_exons_struct->get_exon_nr();
    my $cdna_ex_beg = $cdna_exons_struct->get_exons_tStart();
    my $cdna_ex_end = $cdna_exons_struct->get_exons_tEnd();
    return ($cdna_ex_nr,$cdna_ex_beg,$cdna_ex_end); 
}

sub repeats_last_exon{

    my($connector,$slice_region,$cdna_exons_struct ) = @_;
   
    my $tchr = $slice_region->get_chr();
   
    my ($last_exon_end, $end,$beg);

    # - get cdna exon data structure
    my ($cdna_ex_nr,$cdna_ex_beg,$cdna_ex_end)=
	&_get_exon_info($cdna_exons_struct);
  
    my $tstrand = $slice_region->get_strand();

   

    if ($tstrand eq "+"){
	$last_exon_end = $cdna_ex_end->[$cdna_ex_nr -1];
	$beg = $last_exon_end - 50;
	$end = $last_exon_end + 50;
    }else{

	$last_exon_end = $cdna_ex_beg->[0];

	$beg = $last_exon_end - 50;
	$end = $last_exon_end + 50;

    }
    
    my $repeats_obj = &get_repeats_from_slice($connector,$tchr,$beg,$end);
   
    return $repeats_obj;
      
}


sub get_repeats_from_slice{

    my ($connector,$tchr,$beg,$end) = @_;
    my $slice_adaptor = $connector->get_slice_adaptor();
    my $slice = $slice_adaptor->fetch_by_region('chromosome', $tchr,$beg,$end);
    my $repeats;
    # get all repeat features in this slice
    if( $slice){
	$repeats = $slice->get_all_RepeatFeatures();}
    else{return undef;
     }

    # - get out if there are no repeats
    return undef if (scalar(@$repeats)==0);
	
    my $sorted_repeats;
    foreach my $repeat(sort 
		       {$a->seq_region_start() <=> $b->seq_region_start()} 
				   @$repeats){
		   push (@{$sorted_repeats},$repeat);
	       }
    my $repeats_obj;
    # loop around all sorted repeats
    foreach my $repeat(@$sorted_repeats){

	my $repeat_consensus =  $repeat->repeat_consensus();
	my $data;

	$data->{'start'}   = $repeat->seq_region_start();
	$data->{'end'}     = $repeat->seq_region_end();
        $data->{'strand'} = $repeat->seq_region_strand();
	$data->{'id'}      = $repeat->display_id();
	$data->{'length'}  = $repeat->length();
	$data->{'class'}  = $repeat_consensus->repeat_class();	
	$data->{'type'}      = $repeat_consensus->repeat_type();
	$data->{'hstart'} = $repeat->hstart();
	$data->{'hend'}   = $repeat->hend();

#	my $distance2cdna = $end - $repeat->seq_region_end();
	# this differences are related to the cdna
	$data->{'rdelta'}   = $end - $repeat->seq_region_end();
	$data->{'ldelta'}   = $beg - $repeat->seq_region_start();
	push(@{$repeats_obj},$data);

    }
    return $repeats_obj;
}
sub psl_data_for{

    my ($id, $psl_obj) = @_;
    my $tchr;
    my $e1      = $psl_obj->get_value_from_key ($id,"tEnd");
    my $b1      = $psl_obj->get_value_from_key ($id,"tStart");
    my $tChr    = $psl_obj->get_value_from_key ($id,"tName");

    if ( $tChr=~/chr(.*)/){
	$tchr = $1;}

    my $tstrand = $psl_obj->get_value_from_key ($id, "strand");
    
    return ($e1, $b1,$tchr, $tstrand);

}

sub _calculate_genomicpolya_beg_end{

    my ($window_size,$slice_region) = @_; 

    #- get from the slice_region obj the coordinates
    my $b1      = $slice_region->get_begin();
    my $e1      = $slice_region->get_end();
    my $tstrand = $slice_region->get_strand();

    my $beg;
    my $end;

    if ($tstrand == "+"){

	$beg = $e1;
	$end = $e1 + $window_size -1;

    }

    else { # ($tstrand == "-" )

	$beg = $b1 - $window_size +1;
	$end = $b1;

    }

   
    return ($beg,$end);

}


##########################################
# METHODS
###########################

sub cpg{
    my $obj= shift;
    my $cpg = $obj->{'cpg'};

    return $cpg;

}
sub repeats_type{

    my $obj= shift;
    # arguments sequencename, repeat type and 
    # region (upstream or downstream)
    my ($type, $region) = @_;
    my $repeats;

    if ($region eq "downstream"){
	$repeats = $obj->{'repeats3'};
    }
    if ($region eq "upstream"){
	$repeats = $obj->{'repeats5'};
    }
    if ($region eq "last_exon"){
	$repeats = $obj->{'repeatslastexon'};
    }
    my @lcrepeats;
 foreach my $item (@$repeats){
	if ($type eq "Complex_repeat"){
	    push(@lcrepeats, $item )if (($item->{'type'} eq "LTRs")
					||($item->{'type'} eq "Type I Transposons/LINE")
					||($item->{'type'} eq "Type I Transposons/SINE")
					|| ($item->{'type'} eq "Type II Transposons"));
	}
	elsif ($type eq "Low_complexity"){
	    push(@lcrepeats, $item ) if($item->{'type'} eq "Low_complexity");
	}

	elsif ($type eq "Simple_repeat"){
	    push(@lcrepeats, $item ) if($item->{'type'} eq "Simple_repeat");
	}

	else {

	    if ($type eq "Other_repeat"){
		push(@lcrepeats, $item ) if (($item->{'type'} ne "LTRs")
					 &&($item->{'type'} ne "Type I Transposons/LINE")
					 && ($item->{'type'} ne "Type I Transposons/SINE")
					 && ($item->{'type'} ne "Type II Transposons")
					 && ($item->{'type'} ne "Low_complexity")
					 && ($item->{'type'} ne "Simple_repeat"));
	    }
	}
    }

    return (\@lcrepeats) if (@lcrepeats >0);
    return (undef);
}

    

#sub complex_repeats{
#
#    my $obj= shift;
#    my ($region) = @_;
#    my $repeats;
#    if ($region eq "downstream"){
#	$repeats = $obj->{'repeats3'};
#    }
#    if ($region eq "upstream"){
#	$repeats = $obj->{'repeats5'};
#    }
#    if ($region eq "last_exon"){
#	$repeats = $obj->{'repeatslastexon'};
#    }
#   
#    my @c_repeats;
#    foreach my $item (@$repeats){
#	push(@c_repeats, $item )if ($item->{'class'}ne "Low_complexity" ||
#				    $item->{'class'}ne "Simple_repeat"||
#				    $item->{'class'}ne "dust");
#
#    }
#
#    return (\@c_repeats);
#}

sub repeats_in_lastexon{

    my $obj= shift;

    my $repeats =  $obj->{'repeatslastexon'};
    return ($repeats);
}

sub repeats_downstream{

    my $obj= shift;

    my $repeats =  $obj->{'repeats3'};
    return ($repeats);
}

sub repeats_upstream{

    my $obj= shift;

    my $repeats =  $obj->{'repeats5'};
    return ($repeats);
}

sub ssites{

    my $obj= shift;
    
    my $ssites = $obj->{'ssites'};

    return $ssites;
}

sub genomic_polyA{

    my $obj= shift;
   
    return 1 if (defined $obj->{'genomic_polya'});

    return 0;
}

sub get_cpg_islands_by_slice{
    
    my ($slice_region, $connector) = @_;

    # default for upstream region 200bp
    my $cpg_dist = &Caftan::Access::get_constant("cpg_length");

    # default for upstream region 50bp
    my $cdna_5utr= &Caftan::Access::get_constant("cpg_overlap_of_5utr");

    my ($beg,$end) = 
	&_calculate_cpg_beg_end( $cpg_dist,$cdna_5utr,$slice_region);
  
    my $tchr = $slice_region->get_chr();
    
    my $cpg_islands = $connector->get_feature($tchr, $beg, $end, "Cpg");

    my $b1= $slice_region->get_begin();
    return undef if (scalar(@$cpg_islands)==0);
    my $cpg_obj;
    foreach my $cpg(@$cpg_islands){
	my $distance2cdna = $b1- $end;
	my $data;
        $data->{'start'}         = $cpg->seq_region_start();
	$data->{'end'}           = $cpg->seq_region_end();
	$data->{'id'}            = $cpg->display_id();
	$data->{'length'}        = $cpg->length();
	$data->{'score'}         = $cpg->score();
	$data->{'distance2cdna'} = $distance2cdna;
	push(@{$cpg_obj},$data);
    }

    return $cpg_obj;
}


sub _calculate_cpg_beg_end{

    my ($cpg_dist,$cdna_5utr,$slice_region) = @_; 

    #- get from the slice_region obj the coordinates
    my $b1      = $slice_region->get_begin();
    my $e1      = $slice_region->get_end();
    my $tstrand = $slice_region->get_strand();
    
    my $beg;
    my $end;
 
    if ($tstrand == "+"){

	$beg = $b1 - $cpg_dist +1;
	$end = $b1 + $cdna_5utr;

    }

    else { # ($tstrand == "-" )

	$beg = $e1 - $cdna_5utr;
	$end = $e1 + $cpg_dist +1;

    }
  
    return ($beg,$end);

}


1;
