# Supplementary material for: CAFTAN: a tool for fast mapping, and quality assessment of cDNAs
Source: BMC Bioinformatics. 2006 Oct 25;7:473. doi: 10.1186/1471-2105-7-473 (PMC1636072; doi:10.1186/1471-2105-7-473)
Supplement: Additional File 1 — CPAN distribution of the CAFTAN software [file 1471-2105-7-473-S1.gz › Bio-Caftan-0.01/lib/Bio/Caftan/EnsemblAPI/EnsemblData/SlicefromPSL.pm]

package Caftan::EnsemblAPI::EnsemblData::SlicefromPSL;
=head1 NAME

Caftan::EnsemblAPI::EnsemblData::SlicefromPSL


Coral del Val

version 1.0

=head1 SYNOPSIS

# get end, begin, chr and stran for the current cdna from the psl obj
my $slice_region = Caftan::EnsemblAPI::EnsemblData::SlicefromPSL
    ->new($cdna, $psl_obj,$hit_index );

my $tchr    = $slice_region->get_chr();
my $tstrand = $slice_region->get_strand();
my $b1      = $slice_region->get_begin();
my $e1      = $slice_region->get_end();


=head1 DESCRIPTION 

=head1 METHODS
=head2 method new()
Constructor of the class B<Caftan::EnsemblAPI::EnsemblData::SlicefromPSL>

Required Parameters
"cdna_name": Id, other cDNA name
"psl_obj"  : Object of type B<Caftan::Parser::Blat:psLayout>

"hit_index": Scalar containing a number the index of the hit of the
             cdna in the genome for which we want to create the
             Caftan::EnsemblAPI::EnsemblData::SlicefromPSL
             obj. hit_index=0 means the best cdna hit in the genome.

=head2 method get_chr()
returns an scalar with the chromosome number

=head2 method get_begin()
returns an scalar with the begin position of the cdna in the genome

=head2 method get_end()
returns an scalar with the begin position of the cdna in the genome

=head2 method get_strand()
returns an scalar with the strand where the cdna is localized in the genome


=cut

use strict;


# use lib "/home/delval/Cvs/w3h";
# use lib "/prg/w2h-release/w2h";
# use lib "/B020/delval/CDNAs";

#require "/home/delval/Cvs/w3h/Cfg_w3h.pl";
#require CaftanConfig;

use Caftan::Access;
use Caftan::Parser::Blat;
use Caftan::Parser::Blat::psLayout;
use vars qw($gid);


# INPUT : a cdna name and a psl_obj

sub new { 

    my $class = shift;
    
    my ($id, $psl_obj, $hit_index)= @_;
    my $slice = {};

    $slice->{'end'}          = $psl_obj->get_value_from_key ($id,"tEnd",$hit_index);
    $slice->{'begin'}        = $psl_obj->get_value_from_key ($id,"tStart",$hit_index);
    $slice->{'strand'}       = $psl_obj->get_value_from_key ($id, "strand",$hit_index);
    $slice->{'cdna_length'}  = $psl_obj->get_value_from_key ($id, "qSize",$hit_index);
    # $slice->{'chr'}     = $psl_obj->get_value_from_key ($id,"tName",$hit_index);
   # my $tChr    = $psl_obj->get_value_from_key ($id,"tName");
    my $tChr    = $psl_obj->get_value_from_key ($id,"tName",$hit_index);
   # $slice->{'chr'} = &extract_chr_mame($tChr);
    $slice->{'chr'} =  $tChr;
    return bless ($slice, $class);

   
}

1;

sub extract_chr_mame{

     
    my ($tChr) = @_;
    my $tchr;
    if ( $tChr=~/Chromosome(.*)/){
	$tchr = $1;}

    return ($tchr);

}

sub get_begin{

    my $this = shift;
    return $this->{'begin'};
}
sub get_end{

    my $this = shift;
    return $this->{'end'};

}

sub get_strand{

    my $this = shift;
    return $this->{'strand'};

}

sub get_chr{

    my $this = shift;
    return $this->{'chr'};

}
sub get_cdna_length{

    my $this = shift;
    return $this->{'cdna_length'};

}
