# Supplementary material for: CAFTAN: a tool for fast mapping, and quality assessment of cDNAs
Source: BMC Bioinformatics. 2006 Oct 25;7:473. doi: 10.1186/1471-2105-7-473 (PMC1636072; doi:10.1186/1471-2105-7-473)
Supplement: Additional File 1 — CPAN distribution of the CAFTAN software [file 1471-2105-7-473-S1.gz › Bio-Caftan-0.01/lib/Bio/Caftan/EnsemblAPI/EnsemblData.pm]

package Caftan::EnsemblAPI::EnsemblData;


=head1 NAME Caftan::EnsemblAPI::EnsemblData

version 1.0

Coral del Val

=head1 SYPNOSIS


my $ensembldata_obj = Caftan::EnsemblAPI::EnsemblData
    ->new('cdna_data'      => $psl_obj,
	  'refined_exons'  => $refined_exons_obj,
	  'source'         => "ensembl",
	  'access'         => $access,
	  'org'            => $org 
	  );


# Extract from all Ensembldata the object for the current cdna
my $ensembl_obj = $ensembldata_obj->get_ensembl_cdna_obj ($cdna);


=head1 DESCRIPTION

This package allows to query the ENSMBL database through the
ENSMBL_API to obtain information like (splice sites pair, repeats,
genomic polyA) for the cdnas in the Blat output. Using only positional
coordinates in the genome.
Returns an reference hash containing one 
B<Caftan::EnsemblAPI::EnsemblData::EnsemblcDNA> obj for each of the cDNAs mapped 
in the Bio::Caftan::Parser::Blat::psLayout obj.

=head1 METHODS 

=head2 method new()

required parameters

    Key                             Value

'cdna_data'    : Obj of type Caftan::Parser::Blat::psLayout
'refined_exons': Obj of type Caftan::RefineBlocks::Blocks
'source'       : String, "ensembl" or "vega"
'access'       : String, "remote" or "local"
'org'          : String, "human", or any organism defined in the organism table in
                 Bio::Caftan::Config


=head2 method get_ensembl_cdna_obj() 

Required parameter
A cdna name or id

Returns the B<Caftan::EnsemblAPI::EnsemblData::EnsemblcDNA> obj for
the specified cDNA


=cut

use strict;
###############################################
##################################################
# !!!!!!!!!!!!!!!! DEFINE HERE your API path
#use lib "/other_data/mysql/download/perl/lib/api39";


#########################################################

use Caftan::EnsemblAPI::EnsemblConnector;
use Caftan::RefineBlocks;
use Caftan::EnsemblAPI::EnsemblData::EnsemblcDNA;
use Caftan::EnsemblAPI::EnsemblData::SlicefromPSL;
use Caftan::Access;

use Caftan::Parser::Blat;
use Caftan::Parser::Blat::psLayout;

use vars qw($gid);

sub new { 

    my $class = shift;
    
    my $args = &args2hash (@_);

    my $dbname    = &Caftan::Access::get_db_name($args->{'source'},$args->{'org'});
    my $host      = &Caftan::Access::get_ensembl_host($args->{'access'});
    my $user      = &Caftan::Access::get_ensembl_user($args->{'access'});


    my $connector = new Caftan::EnsemblAPI::EnsemblConnector (host   => $host,
							      user   => $user,
							      dbname => $dbname);
    # input
    my $psl_obj           = $args->{'cdna_data'};
    my $psl_refined_exons = $args->{'refined_exons'};
    my $polya_obj         = $args->{'polya_data'};
   
    my $obj;
    
    # List of cdnas to be analyzed
    my $cdna_list = $psl_obj->get_seqlist();

    my $hit_index = 0; # at the moment we take only into account the very best hit
                       # in the future an over slice should be implemented in this 
                       # place

    # loop around  all query sequences
    for (my $j=0; $j< @$cdna_list; $j++){

	last if (!$cdna_list->[$j]);
        # cdna name
	my $cdna = $cdna_list->[$j];

	# get end, begin, chr and stran for the current cdna from the psl obj
	my $slice_region = Caftan::EnsemblAPI::EnsemblData::SlicefromPSL
	    ->new($cdna, $psl_obj,$hit_index );

	# get cdna's gen  structure
        # - Here we want the refined exons and not the psl exons
        # like said before we take into account only the very best hit
	my $cdna_refined_exons_struct = $psl_refined_exons
	    ->get_exons_data($cdna, $hit_index);

	my $ensemblcdna_obj = Caftan::EnsemblAPI::EnsemblData::EnsemblcDNA
	    ->new ($slice_region,$connector,$cdna_refined_exons_struct);

	

	$obj->{$cdna}= $ensemblcdna_obj;

	my $a;

    } # end of looping around cdna sequences

 
 
    
   return bless ($obj, $class);

   
}

1;

sub polya_info{


    my ($polya_obj, $cdna) =@_;

    my @signals_type;
    my $hit_nr;
    my @signals;
    my $polyA_site;
    my $polyA_length;

    while(my @arr = $polya_obj
	  ->next_hit( fields => ['name','polyA_len'])){
	

	if ($arr[0] eq $cdna){
	    $polyA_length = $arr[5];
	}
    }
    $polya_obj->reset_hit();

    return ($polyA_length);

}

sub get_ensembl_cdna_obj {

    my $this = shift;
    my ($cdna) =@_;
    my $ref = $this->{$cdna};

    return $ref;

}
# --------------------------------
#  private Subroutines
# --------------------------------


sub args2hash {
    my @args = @_;

    my ($i, %args);

    # -- remove leading '-' chars from option names
    for ($i = 0; $i < @args; $i+=2) {
	$args[$i] =~ s/^-+//;
    }

    %args = @args;

    return \%args;
}

# $obj
# 0  Caftan::EnsemblData=HASH(0xd422a4)
#    'DKFZphlcc2_36f5' => HASH(0x11e07e0)
#       'cpg' => undef
#       'genomic_polya' => undef
#       'repeats3' => ARRAY(0x101f00c)
#          0  HASH(0x10e7aa4)
#             'class' => 'dust'
#             'end' => 208146364
#             'hend' => 97
#             'hstart' => 1
#             'id' => 'dust'
#             'length' => 97
#             'start' => 208146268
#             'strand' => 0
#       'repeats5' => ARRAY(0xfe0e74)
#          0  HASH(0x1028788)
#             'class' => 'dust'
#             'end' => 208146364
#             'hend' => 97
#             'hstart' => 1
#             'id' => 'dust'
#             'length' => 97
#             'start' => 208146268
#             'strand' => 0
#    'DKFZphlcc2_37o14' => HASH(0xee5774)
#       'cpg' => undef
#       'genomic_polya' => undef
#       'repeats3' => undef
#       'repeats5' => undef
#        'ssites' => ARRAY(0x192ee94)
#         0  'GTAG'
#         1  'GTAG'
#         2  'GTAG'
#         3  'GTAG' 
