# Supplementary material for: CAFTAN: a tool for fast mapping, and quality assessment of cDNAs
Source: BMC Bioinformatics. 2006 Oct 25;7:473. doi: 10.1186/1471-2105-7-473 (PMC1636072; doi:10.1186/1471-2105-7-473)
Supplement: Additional File 1 — CPAN distribution of the CAFTAN software [file 1471-2105-7-473-S1.gz › Bio-Caftan-0.01/lib/Bio/Caftan/EnsemblAPI/EnsemblConnector.pm]

package Caftan::EnsemblAPI::EnsemblConnector;

=head1 NAME

Caftan::EnsemblAPI::Comparison

Coral del Val


=head1 SYNOPSIS

my $connector = new Caftan::EnsemblAPI::EnsemblConnector (host   => $host,
							  user   => $user,
							  dbname => $dbname);


my $slice_adaptor = $connector->get_slice_adaptor();

my $slice = $slice_adaptor->fetch_by_region('chromosome', 10);

my $repeats = $slice->get_all_RepeatFeatures();

my $cpg_islands = $connector->get_feature($chr, $beg, $end, "Cpg");


=head1 DESCRIPTION
Interface to C<Bio::EnsEMBL::DBSQL::DBAdaptor>

=head1 METHODS
=head2 method new()

Constructor of the class B<Caftan::EnsemblAPI::EnsemblConnector>
Required Parameters
You need these parameter to connect you to the public repository of the ENSEMBL
database at the Sanger Center. All these values are defined in Bio::Caftan::Config.
The releases change very often so you will habe to change in the Bio::Caftan::Config the
database name as soon as they become available in the repository.

"host"  : ensembldb.ensembl.org
"dbname": homo_sapiens_core_X_Y. 
"user"  : anonymous


=head2 method get_slice_adaptor()
Interface for the Bio::EnsEMBL::DBSQL::DBAdaptor::get_SliceAdaptor()

=head2 method get_simple_feature_adaptor()

Interface for the Bio::EnsEMBL::DBSQL::DBAdaptor::get_SimpleFeatureAdaptor()

=head2 method get_feature()
Interface for the method fetch_all_by_Slice($slice, $feature) that needs the
get_SimpleFeatureAdaptor()


=cut


use strict;
# Put here the path for your api
#use lib "/other_data/mysql/download/perl/lib/api39";
use Bio::EnsEMBL::DBSQL::DBAdaptor;
use Bio::EnsEMBL::Utils::Slice qw(split_Slices);

use Bio::EnsEMBL::DBSQL::BaseFeatureAdaptor;
use Bio::EnsEMBL::DBSQL::MetaCoordContainer;
sub new { 
    my $class = shift;
   
    my $args = &args2hash (@_);

    my $host   =  $args->{'host'};
    my $user   =  $args->{'user'};
    my $dbname =  $args->{'dbname'}; 
    my $org    = $args->{'org'};
    my $specie = get_specie($org) if (defined $org);
    my $db;
    if(defined $specie){

	$db = Bio::EnsEMBL::DBSQL::DBAdaptor->new(-species => $specie,
						  -user    => $user,
						  -dbname  => $dbname,
						  -host    => $host,
						  -driver  => 'mysql'
						     );
    }

    else{

	$db = Bio::EnsEMBL::DBSQL::DBAdaptor->new(-user    => $user,
						  -dbname  => $dbname,
						  -host    => $host,
						  -driver  => 'mysql'
						  );


    }
    $db->dbc();
    my $obj = {};
    
    $obj->{'db'} = $db;
    
    return bless ($obj, $class);
}

sub get_specie{


    my ($org)= @_;
    my %Hash= {"human" => "Homo_sapiens"};
    return $Hash{$org};

}

sub get_slice_adaptor {
    my $obj = shift;

    unless ($obj->{'slice'}) {
	$obj->{'slice'} = $obj->{'db'}->get_SliceAdaptor();
    }
    return $obj->{'slice'};
}
 
sub get_simple_feature_adaptor {
    my $obj = shift;
 
    unless ($obj->{'feature'}) {
	
	$obj->{'feature'} = $obj->{'db'}->get_SimpleFeatureAdaptor();
    }
    return $obj->{'feature'};
}


sub get_feature {
    my $obj = shift;

    my ($tchr, $beg, $end, $feature) = @_;

    my $simple_feature_adaptor = $obj->get_simple_feature_adaptor();

    my $slice_adaptor = $obj->get_slice_adaptor();
    
    my $slice = $slice_adaptor->fetch_by_region('chromosome', $tchr, $beg, $end);
 
    my $cpg_islands = $simple_feature_adaptor
	->fetch_all_by_Slice($slice, $feature);
    return $cpg_islands;
}
    
# --------------------------------
#  private Subroutines
# --------------------------------


sub args2hash {
    my @args = @_;

    my ($i, %args);

    # -- remove leading '-' chars from option names
    for ($i = 0; $i < @args; $i+=2) {
	$args[$i] =~ s/^-+//;
    }

    %args = @args;

    return \%args;
}


1;
