# Supplementary material for: CAFTAN: a tool for fast mapping, and quality assessment of cDNAs
Source: BMC Bioinformatics. 2006 Oct 25;7:473. doi: 10.1186/1471-2105-7-473 (PMC1636072; doi:10.1186/1471-2105-7-473)
Supplement: Additional File 1 — CPAN distribution of the CAFTAN software [file 1471-2105-7-473-S1.gz › Bio-Caftan-0.01/lib/Bio/Caftan/EnsemblAPI/Comparison.pm]

package Caftan::EnsemblAPI::Comparison;


=head1 NAME

Caftan::EnsemblAPI::Comparison

Coral del Val


=head1 SYNOPSIS


my $ensembl_annot_obj = Caftan::EnsemblAPI::Comparison
    ->new('cdna_data'      => $blat_obj,
	  'list_2_compare' => \@list2compare,
	  'refined_exons'  => $refined_exons_obj,
	  'source'         => "ensembl",
	  'access'         => $access,
	  'org'            => $org );


=head1 DESCRIPTION

=head1 METHODS

=head2 method new()
Constructor of the class B<Bio::Caftan::EnsemblAPI::Comparison>

Required Parameters

'cdna_data'     : It is an object of type Bio::Caftan::Parser::Blat 
'list_2_compare': array containing the list of ids to be identified
'refined_exons' : An object of type Bio::Caftan::RefineBlocks::Blocks 
'source'        : "ensembl" or "vega"
'access'        : "remote" other "local"
'org'           : "human", "mouse", look in Bio::Caftan::Config to 
                   see all defined organisms


=head2 method get_annot($sequence_name)

Returns for a certain id, all the existing annotation organized in a
array reference in genes containing mrnas, containing at the same time
exons and introns. All of them ordered in descending order according
to their quality.

=head2 methods get_best_transcript_score($sequence_name)

Returns the score of the best matching transcript found
for the current sequence according to genomic position.
Rembember that this package does not do any homology comparison or 
search. 


=head2 method get_best_transcript_annot_txt($sequence_name)

Required Parameter a sequence name/id
Returns a string. 
Returns all the annotation founded for this sequence in a string separated
by tabs.

=head2 method to_xml($sequence_name)

Required Parameter a sequence name/id
Returns an scalar containing the xml for the input sequence.


=head2 method cdna_summary2txt()
Required Parameter a sequence name/id
Returns an scalar containing a string with the annotation for the input sequence.


=cut

use strict;

# require "/home/delval/Cvs/w3h/Cfg_w3h.pl";
#require W3HConfig;
#use lib "/other_data/mysql/download/perl/lib/api23";


use Caftan::Access;
use Caftan::EnsemblAPI::EnsemblConnector;
use Caftan::EnsemblAPI::EnsemblData;
use Caftan::EnsemblAPI::EnsemblData::SlicefromPSL;
#use Caftan::Parser;
use Caftan::Tools::FieldHandler;
use Caftan::Parser::PolyAsignal;
use Caftan::Parser::Blat;
#use Data::Dumper;
use Caftan::RefineBlocks;

use vars qw($gid);


sub new{

    my $class = shift;
    my $args = &args2hash (@_);
  
    my $dbname    = &Caftan::Access::get_db_name($args->{'source'},$args->{'org'});
    my $host      = &Caftan::Access::get_ensembl_host($args->{'access'});
    my $user      = &Caftan::Access::get_ensembl_user($args->{'access'});
    my $org       = $args->{'org'};
  #  my $specie = get_specie($org) if (defined $org);


    my $connector = new Caftan::EnsemblAPI::EnsemblConnector (org => $org,
						  host   => $host,
						  user   => $user,
						  dbname => $dbname);
    
    my $slice_adaptor = $connector->get_slice_adaptor();
   
    my $blat_obj = $args->{'cdna_data'};

    # - get the psl pbject from the BLAT output
    my $psl_obj = $blat_obj->get_psl_data();

    my $psl_refined_exons = $args->{'refined_exons'};

    # - list of cdna selected to be compared
    my $cdna_list = $args->{'list_2_compare'};

    my $obj;
    my $source = $args->{'source'};

    # count how many vega genes overlaps a qcdna
    my $overlap_cntr =0;
    
 
    
    # loop around  all query sequences
    for (my $i=0; $i<@$cdna_list; $i++){
	
	# cdna name
	my $cdna = $cdna_list->[$i];
	
	# get end, begin, chr and stran for the current cdna from the psl obj
	my $cdna_region = Caftan::EnsemblAPI::EnsemblData::SlicefromPSL
	    ->new($cdna, $psl_obj);	
	
	my $tchr = $cdna_region->get_chr();
	my $tstrand = $cdna_region->get_strand();
	my @overlapping_genes;
	my $loop;

	# check if the current cdna is located in one of the chromosomes
	# annotated in vega

	if ($source eq "vega"){
	    $loop = 1  if (&chr_in_vega($tchr,$args->{'org'}));
	}
        # If the specified database is only ensembl all chromosomes are
        # present and there is no need to check before
	$loop = 1  if($source eq "ensembl");

        if ($loop == 1){    
	    # - genes annotated overlaping with the current cdna    
	    my $genes = 
		&genes_overlapping_cdna($cdna_region, $slice_adaptor);
	    
	    # - get cdna exon data structure	# get cdna's gen  structure
	    # - Here we want the refined exons and not the psl exons
	    # like said before we take into account only the very best hit
	    # at the moment we take only into account the very best hit
	    # in the future an over slice should be implemented in this 
	    # place
	    my $hit_index = 0;
	   # my @overlapping_genes;

	    my $cdna_exons  = $psl_refined_exons
		->get_exons_data($cdna, $hit_index);

	    foreach my $gene (@$genes){
		my @seen_exons;
		# - vega gen strand
		my $vg_strand = &vega_strand($gene);

		# - we are interested only in genes in the same strand
		next if ($tstrand ne $vg_strand);
                # - we are interested only in real genes....this could change
		my $type = $gene->biotype();
	#	printf ("$type\n" );
	#	next if ($gene->biotype() eq "Pseudogene");

		# - reference containg the gen info
		my $overlapping_gen = &vegen_info ($gene,$source );

		# get all transcripts known for the current gene
		my $transcripts = $gene->get_all_Transcripts();
		my @overlapping_trancripts;

		# - loop aroun every transcript
		foreach my $mrna (@$transcripts){
		    
		    # - reference containg all general information
                    # - of this transcript
		    my $overlapping_mrna = &transcript_info($mrna);

                   
		    # - compare every cdna exons with every exon of the transcript
                    # - if there is not overlapp then compare them with the introns
                    # - and store all the structure
		    my ($shared_exons,$shared_introns,$missing_cdna_exons,$missing_exons,$mrna_score) = 
			&compare_cdna_with_transcript
			($mrna,$cdna_exons);
		    my $sorted_sh_ex = &sort_by_cdna_ex_beg($shared_exons);
		    $overlapping_mrna->{'shared_exons'}         =  $sorted_sh_ex;
		    $overlapping_mrna->{'shared_introns'}       = $shared_introns;
		    $overlapping_mrna->{'uncovered_cdna_exons'} = $missing_cdna_exons;
		    $overlapping_mrna->{'missing_mrna_exons'}   = $missing_exons;
		    $overlapping_mrna->{'mrna_score'}           = $mrna_score;
		    push(@overlapping_trancripts, $overlapping_mrna);
		} # end of foreach transcript
		my $transcripts_sorted_by_score = &sort_transcripts_by_score(\@overlapping_trancripts);
		$overlapping_gen->{'transcripts'}  = $transcripts_sorted_by_score;
		$overlapping_gen->{'best_transcript_score'} = $overlapping_gen->{'transcripts'}->[0]->{'mrna_score'};
		push (@overlapping_genes,$overlapping_gen );
		
	    } # end foreach gene	

	   # $obj->{$cdna} =  [@overlapping_genes];
            $loop = 0;

	} # if vega chr eq my chromosomex
	my $sorted_genes = &sort_genes_by_transcript_score(\@overlapping_genes);

	$obj->{$cdna} =  $sorted_genes;
    } # end loop around the cdnas
    
    return bless ($obj,$class) if $obj;
    return undef ;
} # end loop around the cdnas


# }


1;

sub not_seen_exons{

    my ($seen_exons,$sorted_mrna_exons)  = @_;
    my $unique_seen_mrna_exons = &extract_unique(@$seen_exons);
    my @not_seen_exons;

    my $mrna_exon_nr =scalar(@$sorted_mrna_exons);

    my $exon_cntr =0;
    foreach my $ve_exon(@$sorted_mrna_exons){

	$exon_cntr++;
	my $seen;
	my $ve_exid = $ve_exon->display_id();

	foreach my $item(@$unique_seen_mrna_exons){
	    my $exonid = $item->{'tid'};
	    $seen =1 if ($ve_exid eq  $exonid);
	}
	my $exon;	 
	if (!$seen){
	    my $vestrand = $ve_exon->strand();

	    my $vexonnr  = &vega_transcript_nr
		($vestrand, $exon_cntr, $mrna_exon_nr);

	    $exon->{'beg'}       = $ve_exon->seq_region_start();
	    $exon->{'id'}        = $ve_exid;
	    $exon->{'end'}       = $ve_exon->seq_region_end();
	    $exon->{'strand'}    = $vestrand;
	    $exon->{'tex_ord_nr'}= $vexonnr;
	    
	    push(@not_seen_exons, $exon);
	} # en loop around not seen exons
	
    } # end if there are transcript exons that do not match any cdna exon
    return (\@not_seen_exons);
}

sub compare_cdna_with_transcript{


    my ($mrna,$cdna_exons)= @_;;
    

    # - get all exons known to belong to the current transcript
    my $mrna_exons = $mrna->get_all_Exons();
    
    #- order all exons in this transcript by begin in the chromosome 
    my $sorted_mrna_exons = &sort_mrna_exons_by_start($mrna_exons);
    
    # - strand where the transcript is localized
    my $mrna_strand = $mrna->strand();
    
    my $mrna_exon_nr =scalar(@$mrna_exons); 	    
		  
    # - get cdna exon data structure
    my $cdna_ex_beg = $cdna_exons->get_exons_tStart();
    my $cdna_ex_end = $cdna_exons->get_exons_tEnd();
    my $cdna_ex_nr  = $cdna_exons->get_exon_nr();
    

    my @shared_exons;
    my @shared_introns;
    my @missing_cdna_exons;
    my @seen_mrna_exons;
    # -loop around cdna exons
    for (my $i =0; $i <$cdna_ex_nr ; $i++){
	
	my $hit_found =0;
	my $ebeg = $cdna_ex_beg->[$i];
	my $eend = $cdna_ex_end->[$i];
	
	my $this_exon = &get_exon_order($mrna_strand, $i,$cdna_ex_nr );
	
	# -it will contain the exons ids of the transcript exons that
	# -overlap with our cdna exons to any extend
	my $exon_cntr;
	
	
	# -loop over the vega mrna exons
	foreach my $ve_exon(@$mrna_exons){
	    
	    $exon_cntr++;
            # - extract data from the dabase exon
	    my ($vebeg, $veend, $vestrand,$ve_exid,$ve_exlength)=
		&get_db_exon_data($ve_exon);
	   
	    
	    # store all sorted mrna exon ids. Do it only the first time ;
	    # push(@all_mrna_exons,$ve_exid) if ($i == 0);
	    
            # store all exon id from all transcripts
	#     push(@all_transcripts_exons,$ve_exid) if ($i == 0);
	    # this has to do with keeping the track of all exons from 
            # - the gene that belong to a transcript to compare the rest later

	    # the end of the vega exons smaller than the
	    # begining of the query exon then look into the
	    # intron
	    next if ( $veend < $ebeg );
            # if the cdna exon ends before the transcript exon 
            # starts store the exon in the missing group if it is first one	  
	    next if ($eend <$vebeg);
	    
	    # -calculate overlap to the right and to the left
	    #- taking as reference the vega exon and the score
	    my ($ldelta,$rdelta)  = 
		&calculate_differences($ve_exon,$ebeg,$eend);
	    my $exlength = $eend - $ebeg + 1;
	    my ($score, $overlap) = 
		&calculate_score($ve_exon,$ldelta, $rdelta,$exlength);
	    my $vexonnr = 
		&vega_transcript_nr($vestrand, $exon_cntr, $mrna_exon_nr);
	    
	   # push (@seen_mrna_exons,$ve_exid);

            # - get additional information for this exon 
	    my $overlapping_exon = 
		&ve_exon_info
		($ve_exon,$ldelta,$rdelta,$score,$this_exon,$vexonnr, $ebeg,$eend, $overlap);

	    push (@shared_exons, $overlapping_exon);

	    $hit_found =1;
	    
	} # end looping aroun mrna exons
        # if there are no hits, we look first if the exon 
	# match an intron if it is a multi exon gene
	my $intron_hit;

	if ($hit_found == 0 && ($mrna_exon_nr> 1)){
	    
	    my $mrna_introns = $mrna->get_all_Introns();
	    my $intron_cntr = 0;
	   
	    my $sorted_mrna_introns = &sort_mrna_introns_by_start($mrna_introns);

	    foreach my $ve_intron(@$sorted_mrna_introns){

		# - extract data from the dabase
		my ($vibeg, $viend, $vistrand,$vi_length)= 
		    &get_db_exon_data($ve_intron);
		
		$intron_cntr++;
		
		next if ($eend <$vibeg);
		next if ($viend < $ebeg );

		my $mrna_intron_nr = scalar (@$mrna_introns);
		my $intron_nr = 
		    &vega_transcript_nr($vistrand, $intron_cntr, $mrna_intron_nr);
		# -calculate overlap to the right and to the left
		#- taking as reference the vega exon
		my ($ldelta,$rdelta)  = 
		    &calculate_differences($ve_intron,$ebeg,$eend);
		my $exlength = $eend - $ebeg + 1;
		my ($score, $overlap) = &calculate_score($ve_intron,$ldelta, $rdelta,$exlength);
		
		$intron_hit =1;
		# - get additional information for this exon
	#	my $ve_inid = $ve_intron->display_id();

		# - get additional information for this intron
		my $overlapping_intron = 
		    &ve_intron_info
		    ($ve_intron,$ldelta,$rdelta,$score,$this_exon,$intron_nr,$ebeg,$eend, $overlap);
	
		push (@shared_introns, $overlapping_intron);
		
	    } # en looping around introns
								
	} # end if multiexon 
	# - if this cdna exon does not match any thing
	if ($hit_found == 0 && $intron_hit == 0){
	    my $missing_exon;
	    $missing_exon->{'cdna_exon'}= $this_exon;
	    $missing_exon->{'beg'}= $ebeg;
	    $missing_exon->{'end'}= $eend;
	    push (@missing_cdna_exons,$missing_exon);

	}

    } # end looping around cdnas

    my $missing_mrna_exons = 
	&not_seen_exons(\@shared_exons, $sorted_mrna_exons);
    # - get the overlap for each exon shared with the cdna
    # - we need it to calculate the transcript score
    my @shared_exons_scores = &get_scores(\@shared_exons);
    # the score depends on the total overlap of exons depending on the
    # number of exons that cdna and transcript have
    my $mrna_score;
    if (@shared_exons_scores ){
	$mrna_score = &calculate_mrna_score
	(\@shared_exons_scores,$mrna_exon_nr,$cdna_ex_nr); 
    }
    else{$mrna_score = 0;}
 
    return (\@shared_exons,\@shared_introns,\@missing_cdna_exons,$missing_mrna_exons, $mrna_score);

}

sub sort_transcripts_by_score{

    my ($transcripts) = @_;
    
    my @sorted;
    foreach my $elem(sort 
		     {$b->{'mrna_score'}<=> $a->{'mrna_score'}} 
		     @$transcripts){
	push (@sorted,$elem);
    }

    return (\@sorted);
}

sub sort_genes_by_transcript_score{

    my ($genes) = @_;
    
    my @sorted;
    foreach my $elem(sort 
		     {$b->{'best_transcript_score'}<=> $a->{'best_transcript_score'}} 
		     @$genes){
	push (@sorted,$elem);
    }

    return (\@sorted);
}

sub sort_by_cdna_ex_beg{

    my ($ref)= @_;

    my @sorted;
    foreach my $elem(sort 
		     {$a->{'cdna_ex_beg'}<=> $b->{'cdna_ex_beg'}} 
		     @$ref){
	push (@sorted,$elem);
    }

    return (\@sorted);

}
sub calculate_mrna_score{

    my ($scores,$mrna_exon_nr,$cdna_ex_nr) = @_;

    my $total_score;
    foreach my $score(@$scores){

	$total_score +=$score;
    }

    my $score = ((2*$total_score)/($mrna_exon_nr + $cdna_ex_nr));
  # - format the score 
    my $fscore = sprintf("%.2f", $score);
    return $fscore;

}

sub get_scores{

    my ($shared_exons_ref) = @_;
    my @scores;
    foreach my $exon (@$shared_exons_ref){
	push(@scores, $exon->{"score"});
    }
	return (@scores);
}

sub calculate_score{

    my ($ve_exon,$ldelta, $rdelta,$exlength )= @_;
    
    # - extract data from the dabase exon
    my ($vebeg,$veend,$strand,$ve_exlength,$exid) = 
	&get_db_exon_data($ve_exon);

    my $overlap; 
  #  my $exlength = $eend - $ebeg + 1;
   # ldelta and rdelta they should be reduced by 1
    # Ensembl/Vega databases start to number they positions
    # by cero
    $rdelta --;
    $ldelta --;

    my $no_overlap = (abs $rdelta) + (abs $ldelta );

    my $overlap = 
	$ve_exlength  + $exlength - $no_overlap;

    $overlap = 0 if ($overlap <0);
    
    my $score = 
	$overlap/($ve_exlength + $exlength);


    # - format the score 
    my $fscore = sprintf("%.2f", $score);
		       
    return ($fscore, $overlap);
    
}


sub calculate_differences{

    my ($ve_str,$ebeg2,$eend2)= @_; 

    my $ebeg1       = $ve_str->seq_region_start();
    my $eend1       = $ve_str->seq_region_end();

    my $ldelta = $ebeg2 - $ebeg1;
    my $rdelta = $eend1 - $eend2;

   # my $ldelta = $ebeg2 - $ebeg1;
   # my $rdelta = $eend1 - $eend2;

    return ($ldelta,$rdelta);
}

sub compare_refrence_lists{

    my ($a_ref_list, $b_ref_list) = @_;
    my %seen=();
    my @aonly;
    @seen{@$b_ref_list};

    foreach my $item (@$a_ref_list ){
	push (@aonly, $item) unless exists $seen{$item};
    }
    return (\@aonly);


}

sub extract_unique{
    
    my (@list) = @_;
    my %seen=();
    my @unique = grep{ !$seen{$_}++}@list;
    return (\@unique);

}

sub extract_rest_gene_exons{
    
    my($ve_gene,$exons_seen_id)= @_;
    
    my $exons  = $ve_gene->get_all_Exons();
    my @exons_not_seen;
    my %seen;
    # - build up look up tablex
    foreach my $id (@$exons_seen_id){
	$seen{$id} =1;
    }
    
    foreach my $exon(@$exons){
 	my $a = $exon->display_id();
	push (@exons_not_seen, $exon) unless exists $seen{$a};
	
    }
    if ($#exons_not_seen == 0){ 
	return undef;
    }else{
	return (\@exons_not_seen);
    }
}

########################################
# Subroutines for interchange of formats
#######################################
sub chr_in_vega{

   # my @vchr = (1,2,3,4,5,6,7,8,9,10,11,12,13,14,15,16,17,18,19,20,21,22,'X','Y');
    my ($tchr,$org) = @_;

   my $vchr    = &Caftan::Access::get_vega_chr($org);

   for (my $j=0; $j<= @{$vchr}; $j++){
 
 	return 1 if ($vchr->[$j] eq $tchr);
        
    }
    
    return undef;
    
}


sub vega_strand{
    
    my ($vgene)= @_;
    
    my $strand = $vgene->seq_region_strand();
    my $vg_strand = &strand_symbol($strand);
    
    return $vg_strand;
}

sub strand_symbol{
    
    my ($this_strand)= @_;
    
    my $strand;
    # - vega hat a different strand formatx 
    if( $this_strand=~/([-])1/ ){
	$strand = $1;
    } else{ $strand ="+";}
    
    return $strand;
}

########################################
# Subroutines to calculate the order 
# of exons, transcripts and genes in
# vega depending on the strand and the
# compared cdna
######################################
sub get_exon_order{
    
    my ($vestrand, $i,$cdna_ex_nr ) = @_;
    my ($e_nr);
    
    if ($vestrand eq "1"){
	
	my $e_order = $i+1;			
	$e_nr = "Exon_".$e_order;
    }
		   
    else{
	
	my $e_order = $cdna_ex_nr - $i;
	$e_nr = "Exon_".$e_order;
	
    }
    return $e_nr;
}

sub vega_transcript_nr{
    
    my ($vestrand, $ex_cntr, $mrna_exon_nr ) = @_;
    my ($e_nr);
    
    if ($vestrand eq "1"){
	
	my $e_order = $ex_cntr;			
	$e_nr = "Exon_". $e_order;
    }
    
    else{
	
	my $e_order = $mrna_exon_nr - $ex_cntr + 1;
	$e_nr = "Exon_" . $e_order;
	
    }
    return $e_nr;
}
 

########################################
# Printing Subroutines
########################################


sub ve_exon_info{

    my ($ve_exon,$ldelta, $rdelta,$score,$this_exon,$vexonnr, $ebeg,$eend, $overlap )= @_;

    my ($vebeg, $veend, $vestrand,$ve_exlength, $ve_exid)=
	&get_db_exon_data($ve_exon);
    my $exon;
    $exon->{'tbeg'}         = $vebeg;
    $exon->{'tid'}          = $ve_exid;
    $exon->{'tend'}         = $veend;
    $exon->{'ldelta'}       = $ldelta;
    $exon->{'rdelta'}       = $rdelta ;
    $exon->{'cdna_exon'}   = $this_exon;
    $exon->{'cdna_ex_beg'}    = $ebeg;
    $exon->{'cdna_ex_end'}    = $eend;
    $exon->{'score'}        = $score;
    $exon->{'target_exon'}  = $vexonnr;
    $exon->{'overlap'}      = $overlap;

    return $exon;
}


sub ve_intron_info{

    my ($ve_intron,$ldelta, $rdelta,$score,$this_exon,$intron_nr,$ebeg,$eend, $overlap  )= @_;

    my ($vibeg, $viend, $vistrand,$vi_length)= 
       &get_db_exon_data($ve_intron);
	$intron_nr =~s/Exon/Intron/;	
    my $intron;
    $intron->{'tbeg'}          = $vibeg;    
    $intron->{'tend'}          = $viend;
    $intron->{'ldelta'}        = $ldelta;
    $intron->{'rdelta'}        = $rdelta ;
    $intron->{'cdna_exon'}     = $this_exon;
    $intron->{'score'}         = $score;
    $intron->{'target_intron'} = $intron_nr;
    $intron->{'cdna_ex_beg'}   = $ebeg;
    $intron->{'cdna_ex_end'}    = $eend;
    $intron->{'overlap'}       = $overlap;
    return $intron;
}

sub genes_overlapping_cdna{

    my ($cdna_region, $slice_adaptor)=@_;

    # - get from the slice_region obj the coordinates
    my $b1      = $cdna_region->get_begin();
    my $e1      = $cdna_region->get_end();
    my $tstrand = $cdna_region->get_strand();
    my $tchr = $cdna_region->get_chr();
    my $slice = $slice_adaptor
	->fetch_by_region('chromosome', $tchr,  $b1, $e1);
    
    my $genes = $slice->get_all_Genes();
	   
    return $genes;
}

sub vegen_info{

    my ($ve_gene, $source)= @_;
    my $exons         = $ve_gene->get_all_Exons();
    my $transcripts   = $ve_gene->get_all_Transcripts();
   
    my $overlapping_gen = ();

    $overlapping_gen->{'db_id'}         = $ve_gene->stable_id(); 
    $overlapping_gen->{'gen_begin'}     = $ve_gene->seq_region_start();
    $overlapping_gen->{'gen_end'}       = $ve_gene->seq_region_end();
    
### api32 changes####
    $overlapping_gen->{'gen_type'}      = $ve_gene->biotype();
    $overlapping_gen->{'confidence'}    = $ve_gene->status();
    $overlapping_gen->{'description'}   = $ve_gene->description();


#### before api32 ############
#    # gen type from Vega database
#    if ($source eq "vega"){
#	$overlapping_gen->{'gen_type'}      = $ve_gene->biotype();
#	$overlapping_gen->{'annotation_origin'} = $source;
#    }
#    # gen type when consulting the ensembl core databases
#    if ($source eq "ensembl"){
#	$overlapping_gen->{'gen_type'}      = $ve_gene->external_status();
#    }
#############################

    $overlapping_gen->{'gen_strand'}    = &strand_symbol($ve_gene->strand());
    $overlapping_gen->{'exon_nr'}       = scalar(@$exons);
    $overlapping_gen->{'db_name'}       = $ve_gene->external_name();
    $overlapping_gen->{'transcript_nr'} = scalar(@$transcripts);
    
    return $overlapping_gen;

}


sub transcript_info{

    my ($mrna)= @_;
    
    my $trans = ();
    $trans->{'mrna_ensembl_id'}          = $mrna->stable_id(); 
    $trans->{'mrna_name'}                = $mrna->external_name();
    $trans->{'mrna_len'}                 = $mrna->length();
    $trans->{'mrna_strand'}              =  &strand_symbol($mrna->strand());
    $trans->{'mrna_end'}                 = $mrna->seq_region_end();
    $trans->{'mrna_start'}               = $mrna->seq_region_start();
    $trans->{'mrna_coding_start'}        = $mrna->cdna_coding_start(); 
    $trans->{'mrna_coding_end'}          = $mrna->cdna_coding_end();
    $trans->{'mrna_coding_region_start'} = $mrna->coding_region_start();
    $trans->{'mrna_coding_region_end'}   = $mrna->coding_region_end();
    $trans->{'mrna_description'}         = $mrna->description();
    $trans->{'mrna_external_db'}         = $mrna->external_db();
    $trans->{'mrna_name'}                = $mrna->external_name();
    $trans->{'mrna_status'}              = $mrna->external_status();
    my $mrna_exons                       = $mrna->get_all_Exons();
    $trans->{'mrna_exon_nr'}             = scalar(@$mrna_exons);


  #################NEW api32################

   $trans ->{'mrna_type'}      = $mrna->biotype();
   $trans ->{'mrna_confidence'}= $mrna->status();
 
   return $trans;	     
}

sub sort_mrna_exons_by_start{

    my ($mrna_exons) = @_;
    
    my @sorted_mrna_exons;
    foreach my $exon(sort 
		     {$a->seq_region_start() <=> $b->seq_region_start()} 
		     @$mrna_exons){
	push (@sorted_mrna_exons,$exon);
    }

    return (\@sorted_mrna_exons);
}

sub sort_mrna_introns_by_start{

    my ($mrna_introns) = @_;
    
    my @sorted_mrna_introns;
    foreach my $intron(sort 
		     {$a->seq_region_start() <=> $b->seq_region_start()} 
		     @$mrna_introns){
	push (@sorted_mrna_introns,$intron);
    }

    return (\@sorted_mrna_introns);
}

sub get_db_exon_data{

    my ($mrna_exon)= @_;

    my $beg       = $mrna_exon->seq_region_start();
    my $end       = $mrna_exon->seq_region_end();
    my $strand    = $mrna_exon->strand();
    my $exid      = $mrna_exon->display_id();
    my $exlength  = $mrna_exon->length();
	    
    return ($beg, $end, $strand,$exlength,$exid) 


}
sub get_db_intron_data{

    my ($mrna_intron)= @_;

    my $beg       = $mrna_intron->seq_region_start();
    my $end       = $mrna_intron->seq_region_end();
    my $strand    = $mrna_intron->strand();
    my $exlength  = $mrna_intron->length();
	    
    return ($beg, $end, $strand,$exlength) 


}
###########################
# METHODS#######
################################

sub get_annot{

    my $obj = shift;
    my ($cdna) = @_;


    return ($obj->{$cdna}) if exists $obj->{$cdna};
    return();

}

sub get_best_transcript_score{

    my $obj = shift;
    my ($cdna) = @_;
    
    my $ref          = $obj->get_annot($cdna);
    
    my $trans_score  = $ref->[0]->{'best_transcript_score'};
    return ($trans_score);		      

}

sub get_best_transcript_annot_txt {
 
    my $obj = shift;
    my ($cdna) = @_;

    my $ref          = $obj->get_annot($cdna);

    my $best_gen     = $ref->[0];
    my $id           = $best_gen->{'db_id'}; 
    my $type         = $best_gen->{'gen_biotype'};
    my $trans_score  = $best_gen->{'best_transcript_score'};
    my $transcript   = $best_gen->{'transcripts'}->[0];
    my $t_id         = $transcript->{'mrna_ensembl_id'};
    my $annot_origin = $best_gen->{'annotation_origin'};
    my $name         = $transcript->{'mrna_name'};
    my $status  = $transcript->{'status'}; 
  #  my $description  = $transcript->{'mrna_description'}; 
  #  my $external_db  = $transcript->{'mrna_'};
    my $ret = ();
   

    my $annot ="$id\t$type\t$t_id\t$trans_score\t$annot_origin\t$name";
    return ($annot);
}


sub get_best_transcript_name{
 
    my $obj = shift;
    my ($cdna) = @_;

    my $ref          = $obj->get_annot($cdna);
    my $best_gen     = $ref->[0];
    my $transcript   = $best_gen->{'transcripts'}->[0];
    my $name         = $transcript->{'mrna_name'};
    return ($name);
}

sub get_best_transcript_status{
 
    my $obj = shift;
    my ($cdna) = @_;

    my $ref          = $obj->get_annot($cdna);
    my $best_gen     = $ref->[0];
    my $transcript   = $best_gen->{'transcripts'}->[0];
    my $status       = $transcript->{'mrna_status'};
    return ($status);
}


sub to_xml{

    my $obj = shift;
    my ($cdna) = @_;
    my $doc;

    if ($cdna){
	my $ref = $obj->get_annot($cdna);
	  foreach my $gen (@$ref){
	   $doc .="\t\t<gen>\n";
	   my $mrna_xml;
	    for my $k (keys %$gen ) {
		
		
		if ($k eq "transcripts"){ 
		    my $mrna_ref = $gen->{$k};
                    $mrna_xml = &mrna2xml($mrna_ref);
		     
		} 
		else{ 
		    $mrna_xml .="\t<$k>$gen->{$k}</$k>\n";

               }
	    } # en for key
	   $doc .= $mrna_xml if $mrna_xml;
	   $doc .="\t\t</gen>\n";
       } # end foreach gene
	  
    } # en if cdna

   
    return $doc;
    
} # end subroutine


sub mrna2xml{

    my ($mrna_ref)= @_;
    my $doc;
    # $item is a transcript
    foreach my $item (@$mrna_ref){
	$doc .= "\t\t<transcript>\n";
        for my $k (keys %$item ) {
	   
	    if (ref ($item->{$k}) ){
                # the key
		
		$doc .=<<XML_ENTRY;
		<$k>
XML_ENTRY
		my $element_xml;
	
                # foreach exon or intron
		for my $hashref (@{$item->{$k}}){
		    
		    my $data = 
			&arr_of_hashes2xml( $hashref, $k);
		    $doc .=$data if $data;
	       }  

		$doc .=<<XML_ENTRY;
		</$k>
XML_ENTRY
	
            }  # end if a reference
	
	    else{
		$doc .=<<XML_ENTRY;
		<$k>$item->{$k}</$k>
XML_ENTRY

               } # end else	   
	    
	} # foreach key in the transcript
	$doc .= "\t\t</transcript>\n";
    } # end each trnascript
	return $doc;
} # end subroutine

sub arr_of_hashes2xml{

    my ($hashref, $k)= @_;

    my $xml;
    $xml = "\t\t\t<element>\n";

    for my $key (keys %$hashref){

	if (defined $hashref->{$key}){
	    $xml .="\t\t\t\t<$key>$hashref->{$key}</$key>\n";
	}
    }
    $xml .= "\t\t\t</element>\n";

    return $xml;

    
}
sub detail2txt{

    my $obj = shift;
    my ($cdna,$refined_exons_obj )= @_;
    my $ref = $obj->get_annot($cdna);
    my $lines;

    
    foreach my $gen (@$ref){
	my $gen_id = $gen->{'db_id'};
	my $gen_type = $gen->{'gen_type'};
	my $gen_confidence = $gen->{'confidence'};
	my $mrna_ref = $gen->{'transcripts'};

#	foreach my $item(@$mrna_ref){
	my $item = $mrna_ref->[0];
	my $ref_shared = $item->{'shared_exons'};
	my $t_name     = $item->{'mrna_name'};
	my $t_score     = $item->{'mrna_score'};
	my $t_type = $item->{'mrna_type'};
	my $t_confidence = $item->{'mrna_confidence'};
	my $t_dec = $item->{'mrna_description'};

	   foreach my $elem(@$ref_shared){
	    
		my $ldelta   =	$elem->{'ldelta'};
		my $overlap  =	$elem->{'overlap'};
		my $cdna_beg =	$elem->{'cdna_ex_beg'}; 
		my $cdna_end =	$elem->{'cdna_ex_end'}; 
		my $cdna_ex  =	$elem->{'cdna_exon'};
		my $rdelta   =	$elem->{'rdelta'}; 
		my $score    =	$elem->{'score'}; 
		my $texon    =	$elem->{'target_exon'}; 
		my $tbeg     = 	$elem->{'tbeg'};
		my $tbend    =	$elem->{'tend'}; 
		my $tid      =	$elem->{'tid' };

		$lines .= "$cdna\t$gen_id\t$gen_type\t$gen_confidence\t$t_name\t$t_type\t$t_score\t$cdna_ex\t$cdna_beg\t$cdna_end\t$texon\t$tbeg\t$tbend\t$ldelta\t$rdelta\t$score\n";
	   }
#	}
    }

    return ($lines);


}
sub cdna_summary2txt{

    my $obj = shift;
    my ($cdna, $cdna_data)= @_;
    my $ref = $obj->get_annot($cdna);
    my $lines;
    foreach my $gen (@$ref){
	my $gen_id = $gen->{'db_id'};
	my $mrna_ref = $gen->{'transcripts'};
	my $t_string;
	my $gen_confidence = $gen->{'confidence'};
	my $item = $mrna_ref->[0];

	my $t_name  = $item->{'mrna_name'};
	my $t_beg   = $item->{'mrna_start'};
	my $t_len   = $item->{'mrna_len'};
	my $t_end   = $item->{'mrna_end'};
	my $t_score = $item->{'mrna_score'};
	my $t_ex_nr = $item->{'mrna_exon_nr'};
	my $t_ex_db = $item->{'mrna_external_db'};
	my $t_type       = $item->{'mrna_type'};
	my $t_confidence = $item->{'mrna_confidence'};
	my $t_desc        = $item->{'mrna_description'};

	my $ref_shared      = $item->{'shared_exons'};
	my $t_shared        = &join_by_comma($ref_shared, "cdna_exon");
	my $uncovered_exons = $item->{'uncovered_cdna_exons'};
	my $t_uncovered     = &join_by_comma($uncovered_exons, "cdna_exon");
	$t_string = 
	    "$gen_id\t$gen_confidence\t$t_name\t$t_score\t$t_type\t$t_confidence\t$t_desc\t$t_beg\t$t_end\t$t_len\t$t_ex_nr\t$t_shared\t$t_uncovered";
       
	
	
	if ($t_string){

	    $lines .= $cdna_data ."\t". $t_string ."\n";

	}else{
	    $lines .= $cdna_data ."\n";
	}

    }
    return $lines;
}

########
# Implement
###############
sub cdna_summary2txt_extended{

    my $obj = shift;
    my ($cdna,$cdna_data,$howmany_genes, $howmany_transcripts)= @_;

    my $ref = $obj->get_annot($cdna);

    my $lines;
    my $gencntr;
    foreach my $gen (@$ref){

	$gencntr++;
	my $gen_id = $gen->{'db_id'};
	my $gen_type =  $gen->{'gen_type'};
	my $mrna_ref = $gen->{'transcripts'};
	my $gen_confidence = $gen->{'confidence'};
	if (!$mrna_ref){
	    $lines .= $cdna_data . "$gen_id\t$gen_type\t$gen_confidence\n";
	 
	}

	my $mrnacntr;

	foreach my $item(@$mrna_ref){
	    $mrnacntr++;
	    my $t_name          = $item->{'mrna_name'};
	    my $t_beg           = $item->{'mrna_start'};
	    my $t_len           = $item->{'mrna_len'};
	    my $t_end           = $item->{'mrna_end'};
	    my $t_score         = $item->{'mrna_score'};
	    my $t_ex_nr         = $item->{'mrna_exon_nr'};
	    my $t_ex_db         = $item->{'mrna_external_db'};
	    my $t_ensembl_name  = $item->{'mrna_ensembl_id'}; 
	    my $ref_shared      = $item->{'shared_exons'};

	    my $t_type       = $item->{'mrna_type'};
	    my $t_confidence = $item->{'mrna_confidence'};
	    my $t_desc        = $item->{'mrna_description'};

	    my $t_shared = &join_by_comma($ref_shared, "cdna_exon");
	    my $ref_uncovered_cdna_exons = $item->{'uncovered_cdna_exons'};
	    my $t_uncovered = &join_by_comma($ref_uncovered_cdna_exons, "cdna_exon");
	    
	 
	    my $t_string = 
		"$gen_id\t$gen_type\t$gen_confidence\t$t_name\t$t_ensembl_name\t$t_score\t$t_type\t$t_confidence\t$t_desc\t$t_beg\t$t_end\t$t_len\t$t_ex_nr\t$t_shared\t$t_uncovered";	
	
	    if ($t_string){
		
		$lines .= $cdna_data ."\t". $t_string ."\n";

	    }
	    last  if ($howmany_transcripts 
		      && ($howmany_transcripts == $mrnacntr));

	}
        # Return only the hits that were specified. if nothing was specified return
        # everything
	last  if ($howmany_genes 
		  && ($howmany_genes == $gencntr));
    }


	if ($gencntr == 0){

	    $lines .= $cdna_data ."\n";
	}

    return $lines;
}

sub join_by_comma{

    my ($arr_ref, $key) = @_;

    my @arr;
    foreach my $elem(@$arr_ref){

	push(@arr, $elem->{$key});
    }

    my $string = join(",", @arr);
    return $string;

}
# --------------------------------
#  private Subroutines
# --------------------------------


sub args2hash {
    my @args = @_;

    my ($i, %args);

    # -- remove leading '-' chars from option names
    for ($i = 0; $i < @args; $i+=2) {
	$args[$i] =~ s/^-+//;
    }

    %args = @args;

    return \%args;
}

#sub to_txt{
#
#
#    my ($cdna,$label )= @_;
#
#    my $ref = $obj->get_annot($cdna);
#
#    foreach my $gen (@$ref){
#	for my $k (keys %$gen ) {
#
#	    if ($k eq "transcripts"){ 
#		
#		     
#	    } 
#	    else{ 
#		$mrna_xml .="\t<$k>$gen->{$k}</$k>\n";
#
#	    }
#	}# end foreach transcript
#    }# end foreach gen
#} # end subroutine
