# Supplementary material for: CAFTAN: a tool for fast mapping, and quality assessment of cDNAs
Source: BMC Bioinformatics. 2006 Oct 25;7:473. doi: 10.1186/1471-2105-7-473 (PMC1636072; doi:10.1186/1471-2105-7-473)
Supplement: Additional File 1 — CPAN distribution of the CAFTAN software [file 1471-2105-7-473-S1.gz › Bio-Caftan-0.01/lib/Bio/Caftan/Evaluation.pm]

package Caftan::Evaluation;


=head1 NAME 

Caftan::Evaluation- Package that provides methods to
evaluate and classify the cDNAs depending on their sequence features.

Version 1.1

march 2003  Coral del Val <c.delval@dkfz.de>

=head1 SYNOPSIS

my $evaluation_obj=  Caftan::Evaluation
    ->new();

$evaluation_obj->register($cdnatest_obj);

$evaluation_obj->reset_counter();

Get all ids from the evaluated cDNAS
my @list2compare = $evaluation_obj->get_all_names();

# Loop around all classifications
foreach my $label( $evaluation_obj->get_all_labels() ){

     # While there are cDNAS in this classification keep 
     # on doing something
     while (my $elem = $evaluation_obj->get_next($label)){

	 #do something

     } # en of elements in this label (classification)

     # Reset the counter so that  in the next loop
     # the counter can start with cero in the first element of
     # the following classification 

     $evaluation_obj->reset_counter();

 } # end of all types of classification


=head1 DESCRPTION


=head2 method new()

Constructor of a B<Caftan::Evaluation> object.
Return a refhash containing all classification labels as keys. 
The object is empty and it will be filled out with the method 
registry()

The following classification labels  are available:

I<good_me_cdna>       
I<questionable_me>    
I<good_se_cdna>       
I<questionable_se>    
I<undefined>          
I<uncovered>          
I<bad_se>             
I<bad_me>      


=head2 method get_all_labels()

This method gives back an array with all the classifications (labels)
that contain at least one cDNA. If there are labels that do not contains
any cDNA, they would not appear in the array.


=head2 method get_all_names()

This method gives back an array with all the ids of the classified
cDNAS

=head2 method get_all_names($label)
OPTIONAL Parameter

Label: It is an string containing any of the possible classification labels
(see method new). When this parameter is used the method gives back an
array containing only the ids of the cDNAS classified under the given
label

=head2 method get_next()

=over 4

=item required Parameter

$label: it is required to give the desired classification

=item Output

The return is a hash reference.

The refhash contains the results for all performed tests and all cDNAs
features values from the current cDNA in the classification

=back


=head2 method reset()

resets the counter for going through the cDNAs in each classification
(label).  
The next call to C<get_next()> will reply with the first element of
the desired classification.

=head2 method register($test_obj)

To be called , i.e.
  $evaluation_obj->register($cdnatest_obj);

Required Parameter: An object of type Caftan::FeatureTests

This method calls internally sub_classify() and according to
the rules described in this Package, will assign the FeatureTests obj to 
one of the classification labels. There is no return.


=head2 classify ($test_obj)

Private subroutine, containing all rules to classify a cDNA depending on the
presence or lack of certain sequence features.
if you want to implement new rules, or to define better the already existing ones.
This is the right place to do the changes.

Required Parameter: An object of type Caftan::FeatureTests
This method is called internally from sub_registry()


=cut


use strict;

use Caftan::FeaturesTest;


sub new { 
    my $class = shift;
    # - The key it  is "_cdna" to avoid conflicts
    # later with test names
    my $obj = {"good_me"            => [],
	       "questionable_me"    => [],
	       "good_se"            => [],
	       "questionable_se"    => [],
	       "undefined"          => [],
	       "uncovered"          => [],
	       "bad_se"             => [],
	       "bad_me"             => [],
	       "unmapped"           => [],
	       "Bad_se_polyAprimed" => [],
	       "bad_me_polyA_primed"=> [],};
    
    $obj->{'seqcounter'}= 0;
    return bless ($obj, $class);
}


sub register {
    my ($this, $test) = @_;
    my $str = &classify( $test);
    # This classes are defined in the sub evaluation
    my $classification = $str;

    my $arrayref = $this->{$classification};
    push (@$arrayref, $test);

    my $a;

}

sub classify{

    my ($this)= @_;

    return  $this->{"_cls_str"} if exists $this->{"_cls_str"};

    my $str;
    # - in case that the cdna was not classified
    unless (defined $str){
        # - THIS will be changed, I have to develop the new rules
	my $str;
	my $coverage_test      = $this->test("cdna_coverage_test");

	# - not yet covered the genomic region where th cdna should be
	if ($coverage_test == 0){
	    
	    $str = "uncovered";
	    # - register the result of the evaluation in the test obj
	    $this->test("_cls_str", $str);
	    my $str = $this->{"_cls_str"};
	    # - return the classification string
	    return   $str;
	} 
     
	# - assambly resolved enough,
	else {
	    
	    my $cdna_ss_type_test  = $this->test("cdna_ss_type");
	    my $ge_polya_test      = $this->test("genomic_polya_test");
	    my $polya_tail_test    = $this->test("polya_tail_test");
	    my $polya_signal_test  = $this->test("polya_signal_test");
	    my $end3_R             = $this->test("last_exon_LCR_test");
	    my $ss_type_test       = $this->test("cdna_ss_type");
	    my $exon_nr            = $this->test("exon_nr_test");
	    my $single_exon_test   = $this->test("single_exon_test");
	    my $ss_score           = $this->test("ss_score");
	    my $total_map_test     = $this->test("total_map_test");
	    my $v_score            = $this->test("vega_best_transcript_score_test");
	    my $e_score            = $this->test("ensembl_best_transcript_score_test");
	   
	    my $best_score;
	    if ($v_score >= $e_score){
		$best_score = $v_score ;
	    }else{ $best_score = $e_score; }
	    # - gaps to big in the mapping of the cdna, it is not useful
	    if($total_map_test eq "unmapped"){
		# - in this special case is a clonning artefact
		$str = "unmapped" if ($exon_nr >1);
		$str = "unmapped" if ($exon_nr == 1);
		
		# - register the result of the evaluation in the test obj
		$this->test("_cls_str", $str);
		my $str = $this->{"_cls_str"};
		# - return the classification string
		return   $str;
	    }
	    
	    # - in this case could be an interesting cdna if 
	    # - the gaps were not so big
	    elsif ($total_map_test eq "partial_mapped"){ 
		
                # multiexon cdna with good ssites
		if (($exon_nr >1) && ($ss_score >= 90)){
		    
		    # if everything is perfect but the mapping of a region
		    # this could be a good cdna: Do not forget that BLAT has problems
		    # mapping very small exons
		    if (($polya_tail_test == 1) &&
			($polya_signal_test == 1) && 
			($ge_polya_test == 0)){
			$str = "questionable_me" if ($best_score >= 0.98);


		    }
		    		   
		    else{ $str = "bad_me";}
		}

		if ($exon_nr ==1){
		    if (($polya_tail_test == 1) &&
			($polya_signal_test == 1) && 
			($ge_polya_test == 0)){
				if ($best_score >= 0.98){
				    $str = "questionable_se";
				}else{ $str = "bad_me";}
			    }
		}
	
		$str = "bad_se" if ($exon_nr == 1);
		$str = "bad_me" if ($exon_nr > 1);
			# - register the result of the evaluation in the test obj
		$this->test("_cls_str", $str);
		my $str = $this->{"_cls_str"};
		# - return the classification string
		return   $str;
	    }
	    
	    # - mapped cdnas ($total_map_test == "mapped")
	    else{
		
		# - if single exon cdna
		if ($exon_nr == 1){
		    
		    # - In single exons the presence of polyA tail and signals
                    # - are the most important parameters
		    #   if ($polya_signal_test == 1){
		    # - There is a signal
		    if ($polya_signal_test){
			# There is a tail
			if ($polya_tail_test == 1){
			    
			    $str = "good_se" if (($ge_polya_test == 0) && ($end3_R == 0));
			    
			    if (($ge_polya_test == 1) && ($end3_R == 0) ){
				if ($best_score >= 0.98){
				    $str = "questionable_se";
				}else{
				    $str = "bad_se";
				}
			    }
			    
			    $str = "good_se"     if (($ge_polya_test == 0) && ($end3_R == 1) );
			    $str = "bad_se"  if (($ge_polya_test == 1) && ($end3_R == 1) );
			}
			
			if ($polya_tail_test == 0){
			    
			    if (($ge_polya_test == 0) && ($end3_R == 0) ){
				if ($best_score >= 0.98){
				    $str = "good_se";
				}else{
				    $str = "questionable_se";}
			    }
			    $str = "questionable_se" if (($ge_polya_test == 1) && ($end3_R == 0) );
			    
			    if (($ge_polya_test == 0) && ($end3_R == 1) ){
				if ($best_score >= 0.98){
				    $str = "good_se";
				}else{
				    $str = "questionable_se";}
			    }
			    
			    $str = "bad_se"          if (($ge_polya_test == 1) && ($end3_R == 1) );
			}
		    } # end polya signal
		    
		    
		    if (!$polya_signal_test){
			
			if($polya_tail_test == 0){
			    #if there is not a signal and at the same time
			    # there is not a polya 
			    $str = "bad_se" ;

			    #   $str = "good_se_cdna"    if (($ge_polya_test == 0) && ($end3_R == 0) );
			    #   $str = "questionable_se" if (($ge_polya_test == 0) && ($end3_R == 1) );
			 #   $str = "bad_se"          if ($ge_polya_test == 1 );
			}
			
			if($polya_tail_test == 1){
			    #if there is not a signal and at the same time
			    # there is a polya tail
			    if (($ge_polya_test == 0) && ($end3_R == 0) ){
				
				$str = "Bad_se_polyAprimed";
			    }else{
				$str = "bad_se";}
			}
		    } # end no polya signal
		    
		    $str ="undefined" if (!$str);
		    # - register the result of the evaluation in the test obj
		    $this->test("_cls_str", $str);
		    my $str = $this->{"_cls_str"};
		    # - return the classification string
		    return   $str;
		    
		} # end single exon cdnas
		
		# - if not a single exon cdna
		else{
		    
		    if($ss_score <60 ){
			$str = "bad_me";
			# - register the result of the evaluation in the test obj
			$this->test("_cls_str", $str);
			my $str = $this->{"_cls_str"};
			# - return the classification string
			return   $str;
		    }
		    
                    # For multiexon cdnas, the decisive factor is the time of splicing
                    # sites. Specially 
		    if (($ss_type_test eq  "canonical" )
			||($ss_type_test eq "non_cano")
			|| ($ss_type_test eq "u12")  ){
			
		#	if (($ss_score => 60) && ($ss_score <= 100)){
			if ($polya_signal_test){
			    if(!$polya_tail_test){
				if ((($ge_polya_test == 0) && ($end3_R == 0))||
				    (($ge_polya_test == 0) && ($end3_R == 1)) ){
				    if ($best_score >= 0.98){
					$str = "good_me";
				    }else{$str = "questionable_me";}
				}
				if (($ge_polya_test == 1) ){
				    if ($best_score >= 0.98 ){
					$str = "good_me";
				    }else{ $str = "questionable_me";}
				}
			    } # end no tail
			    
			    if($polya_tail_test == 1){
				$str = "good_me"    if (($ge_polya_test == 0) && ($end3_R == 0) );
				$str = "good_me"    if (($ge_polya_test == 0) && ($end3_R == 1));
				$str = "questionable_me" if (($ge_polya_test == 1) && ($end3_R == 1));
				if (($ge_polya_test == 1) && ($end3_R == 0)){
				    if ($best_score >= 0.98){
					$str = "good_me";
				    }else{ $str = "questionable_me";}
				}
			    } # end tail
			    
			} # end signal
			if (!$polya_signal_test){
			    if($polya_tail_test == 0){
				$str = "bad_me";				    
			    }
			    if($polya_tail_test == 1){
				if (($ge_polya_test == 0) && ($end3_R == 0) ){
				    $str = "bad_me";
				}else{ $str = "bad_me_polyA_primed";}			    
			    }
			} # end no signal	
			
			
			$str ="undefined" if (!$str);
			# - register the result of the evaluation in the test obj
			$this->test("_cls_str", $str);
			my $str = $this->{"_cls_str"};
			# - return the classification string
			return   $str;
			
		    }  #end good splicing sites
		    
		    
		    
		    # - if at least one of the splicing sites is unkonwn
                    # - special attention is payed to the case of 2 exons cdnas
		    if (($ss_type_test eq "unknown") || ($ss_type_test eq "antisense")){
			
			$str = "bad_me"    if (($ss_score > 60) && ($ss_score < 90));
			if ($polya_signal_test){
			    # if there is not a signal and at the same time
			    # there is not a polya in the genome
			    
			    if($polya_tail_test == 0){
				
				$str = "bad_me"   if (($ge_polya_test == 1) && ($end3_R == 1));
				$str = "good_me"  if (($ge_polya_test == 0) && ($end3_R == 0));
				
				if ($best_score >= 0.98){
				    $str = "good_me";
				}else{
				    $str = "questionable_me";}
			    }
			    
			    if($polya_tail_test == 1){
				$str = "bad_me"   if (($ge_polya_test == 1) && ($end3_R == 1));
				$str = "good_me"  if (($ge_polya_test == 0) && ($end3_R == 0));
				
				if ($best_score >= 0.98){
				    $str = "good_me";
				}else{
				    $str = "questionable_me";
				}
				
			    }

			} # end polya signal 1
			
			if (!$polya_signal_test){
			    if($polya_tail_test == 0){
				
				if (($ge_polya_test == 0) && ($end3_R == 0)){
				    
				    if (($best_score >= 0.98)|| ($best_score == undef)){
					$str = "questionable_me";
				    }else{$str = "bad_me"; }

				}else{ 
				    $str = "bad_me";
				}				
			    }			    
			    if($polya_tail_test == 1){
				if (($ge_polya_test == 0) && ($end3_R == 0)){
				    
				    if (($best_score >= 0.98)|| ($best_score == undef)){
					$str = "questionable_me";
				    }else{
					$str = "bad_me"; }				    
				}
				elsif (($ge_polya_test == 1) && ($end3_R == 0)){
				    $str = "bad_me_polyA_primed";
				}
				else{
				    $str = "bad_me";}
			    }

			} # end polya signal 0
			$str ="undefined" if (!$str);
			# - register the result of the evaluation in the test obj
			$this->test("_cls_str", $str);
			my $str = $this->{"_cls_str"};
			# - return the classification string
			return   $str;
			
		    } # - end unknown splicing sites
		    
		} # end of multiple exons cdnas
		
	    } # - end from mapped cdnas 
	    
	} #- else assembly resolved
	
	# - classify undefined everything that does not match what we did
	
	$str ="undefined" if (!$str);
	# - register the result of the evaluation in the test obj
	$this->test("_cls_str", $str);
	return   $str;
	
    } # end unless defined $str
} # edn subroutine


sub get_all_labels{

    my $this = shift;
    my @classes;
    while ( my ($k,$v) = each %$this){
	push (@classes, $k) unless ($k eq "seqcounter");
    }
    return @classes;


}

sub get_all_names{

    my $this = shift;
    my ($classification) = @_; 
    my @names;
    if ($classification){
	my $ref =  $this->{$classification};
	
	foreach my $elem (@$ref){
	    push (@names, $elem->{'_cdna'});
	    
	}
    }
    else{
	
	while ( my ($k,$v) = each %$this){
	    my $ref =$this->{$k} unless ($k eq "seqcounter");
	    foreach my $elem (@$ref){
		push (@names, $elem->{'_cdna'}) 
		    if (defined  $elem->{'_cdna'}) ;
	    }
	}
	
    }

    return (@names);

}    


sub get_next {

    my $this = shift;

    my ($classification) = @_; 
        
    my $ref =  $this->{$classification};
    my $cntr = $this->{'seqcounter'};
    if ($cntr <= @$ref){
      
	my $test = $ref->[$cntr];
	$this->{'seqcounter'}++;

	return $test;

    }

}

sub reset_counter{

 my $this = shift;
 

 $this->{'seqcounter'}= 0;


}
1;


#sub evaluation { 
#   
#   
#    my ($this)= @_;
#    my $str = $this->{"_cls_str"};
#    unless (defined $str){
#	$this->classify();
#        $str = $this->{"_cls_str"};
#    }
#    return $str;
#}

#sub evaluation { 
#    my ($this)= @_;
#    my $str = $this->{"_cls_str"};
#    unless (defined $str){
#
#	$str = &classify($this);
#
#    }
#    return $str;
#}
