# Supplementary material for: CAFTAN: a tool for fast mapping, and quality assessment of cDNAs
Source: BMC Bioinformatics. 2006 Oct 25;7:473. doi: 10.1186/1471-2105-7-473 (PMC1636072; doi:10.1186/1471-2105-7-473)
Supplement: Additional File 1 — CPAN distribution of the CAFTAN software [file 1471-2105-7-473-S1.gz › Bio-Caftan-0.01/MANIFEST]

Caftan.pm
Changes
Makefile.PL
MANIFEST
README
test.pl
lib/Bio/Caftan/Access.pm
lib/Bio/Caftan/CaftanLib.pm
lib/Bio/Caftan/Config.pm
lib/Bio/Caftan/EnsemblAPI/EnsemblConnector.pm
lib/Bio/Caftan/EnsemblAPI/EnsemblData/EnsemblcDNA.pm
lib/Bio/Caftan/EnsemblAPI/EnsemblData/SlicefromPSL.pm
lib/Bio/Caftan/EnsemblAPI/Comparison.pm
lib/Bio/Caftan/EnsemblAPI/EnsemblData.pm
lib/Bio/Caftan/Evaluation.pm
lib/Bio/Caftan/FeaturesTest.pm
lib/Bio/Caftan/Output/Caftan2text.pm
lib/Bio/Caftan/Output/Caftan2xml.pm
lib/Bio/Caftan/Output/CaftanAnnot2text.pm
lib/Bio/Caftan/Parser/Blat.pm
lib/Bio/Caftan/Parser/Blat/psLayout.pm
lib/Bio/Caftan/Parser/PolyAsignal.pm
lib/Bio/Caftan/RefineBlocks/Blocks.pm
lib/Bio/Caftan/RefineBlocks.pm
lib/Bio/Caftan/Tools/FieldHandler.pm
bin/Caftan.pl
