# Supplementary material for: CAFTAN: a tool for fast mapping, and quality assessment of cDNAs
Source: BMC Bioinformatics. 2006 Oct 25;7:473. doi: 10.1186/1471-2105-7-473 (PMC1636072; doi:10.1186/1471-2105-7-473)
Supplement: Additional File 1 — CPAN distribution of the CAFTAN software [file 1471-2105-7-473-S1.gz › Bio-Caftan-0.01/test.pl]

# Before `make install' is performed this script should be runnable with
# `make test'. After `make install' it should work as `perl test.pl'

#########################

# change 'tests => 1' to 'tests => last_test_to_print';

use Test;
BEGIN { plan tests => 1 };
use Bio::Caftan;
ok(1); # If we made it this far, we're ok.

#########################

# Insert your test code below, the Test module is use()ed here so read
# its man page ( perldoc Test ) for help writing this test script.
