# Supplementary material for: CAFTAN: a tool for fast mapping, and quality assessment of cDNAs
Source: BMC Bioinformatics. 2006 Oct 25;7:473. doi: 10.1186/1471-2105-7-473 (PMC1636072; doi:10.1186/1471-2105-7-473)
Supplement: Additional File 1 — CPAN distribution of the CAFTAN software [file 1471-2105-7-473-S1.gz › Bio-Caftan-0.01/Changes]

Revision history for Perl extension Bio::Caftan.

0.01  Mon May 23 17:08:15 2005
	- original version; created by h2xs 1.21 with options
		-AX -n Bio::Caftan
