# Supplementary material for: CAFTAN: a tool for fast mapping, and quality assessment of cDNAs
Source: BMC Bioinformatics. 2006 Oct 25;7:473. doi: 10.1186/1471-2105-7-473 (PMC1636072; doi:10.1186/1471-2105-7-473)
Supplement: Additional File 1 — CPAN distribution of the CAFTAN software [file 1471-2105-7-473-S1.gz › Bio-Caftan-0.01/Makefile.PL]

use ExtUtils::MakeMaker;
# See lib/ExtUtils/MakeMaker.pm for details of how to influence
# the contents of the Makefile that is written.

use Data::Dumper;

require "./lib/Bio/Caftan/Config.pm";

print "\nBio::Caftan is configured for the following set of databases:\n\n";

print Data::Dumper->Dump ([\%Bio::Caftan::Config::Dbtable], ["Dbtable"]);

print "\nYou can change these values in Bio::Caftan::Config.pm file.\n\n";

my @exe_files;
$exe_files[0] = 'bin/Caftan.pl';

WriteMakefile(
    'NAME'		=> 'Bio::Caftan',
    'VERSION_FROM'	=> 'Caftan.pm', # finds $VERSION
   # 'PREREQ_PM'		=> {Bio::bioperl =>1.2}, # e.g., Module::Name => 1.1
    'PREREQ_PM'		=> {Bio::EnsEMBL::Root => undef,
                            DBI                => undef},
    'EXE_FILES'         => \@exe_files,
    ($] >= 5.005 ?    ## Add these new keywords supported since 5.005
      (ABSTRACT_FROM => 'Caftan.pm', # retrieve abstract from module
       AUTHOR     => 'Coral del Val <c.delval@dkfz.de>') : ()),
);
