# Supplementary material for: CAFTAN: a tool for fast mapping, and quality assessment of cDNAs
Source: BMC Bioinformatics. 2006 Oct 25;7:473. doi: 10.1186/1471-2105-7-473 (PMC1636072; doi:10.1186/1471-2105-7-473)
Supplement: Additional File 1 — CPAN distribution of the CAFTAN software [file 1471-2105-7-473-S1.gz › Bio-Caftan-0.01/bin/Caftan.pl]

#!/usr/bin/perl

eval 'exec /usr/bin/perl  -S $0 ${1+"$@"}'
    if 0; # not running under some shell

=head1 NAME Caftan.pl 

version 1.

Coral del Val

=head1 DESCRIPTION

The main strategy of CAFTAN is based on the mapping of cDNAs to the
human genome assembly, and the analysis of their genomic context. It
uses sequence features like the presence and type of polyA-signals,
inner and flanking repeats, the GC-content, splice site types,
etc. All these features are evaluated in different tests that classify
cDNAs into several groups according to their sequence
quality. Additionally, CAFTAN compares the coordinates of mapped cDNAs
with the genomic coordinates of a reference set from public available
resources (e.g., VEGA, ENSEMBL) providing detailed information about
the overlapping exons and structural classification of cDNAs with
respect to the reference set of splice variants.


=head1 OUTPUTS

CAFTAN results are divided in different outputs tables. 

1- �Evaluation� output that classifies the cDNAs according to
their sequence quality and the presence/lack of certain features as
described above. 

2- �Mapping output� contains the exact mapping of the cDNAs to the
selected genome.  The mapping is performed using a pre-computed BLAT
result (that can be given by the user) and an exon-refinement
algorithm. It contains also the number, length, and position of the
exons.

3,4-�Vega annotation� and �Ensembl annotation� outputs 
describe detailed information about the genes and transcripts in
Vega/Ensembl overlapping with the analysed cDNAs. This file includes
for each overlapping gene and transcript a quality score based on the
number of shared positions over the total length of the overlapping
annotated gene/transcript. The table also contains the gene
identifiers, begin, end, chromosome, exons number, shared exons and
missed exons.


5,6-�Vega detailed annotation� and �Ensembl detailed annotation� 
They contain the same information on the exon level plus positional
differences between hand annotated vega exons and query cDNA
exons. 

7- �polyA-signal� output contains the results of the search
for polyA-signals and polyA-tails in the cDNAs using appropriate
regular expressions.

8- XML output containing all relevant information obtained in the
process. This XML file can be used for further analysis (i.e., direct
integration in user's databases, additional pipeline analysis).

=cut

use strict;

use lib "Caftan";
#use lib "/B020/delval/Caftan_07_2006/Caftan";

use POSIX qw(strftime);
use FileHandle;

# Caftan Modules
use Caftan::RefineBlocks;
use Caftan::FeaturesTest;
use Caftan::Evaluation;
use Caftan::Access;
use Caftan::Tools::FieldHandler;
use Caftan::Output::Caftan2xml;
use Caftan::Output::Caftan2text;
use Caftan::Output::CaftanAnnot2text;

use Caftan::Parser::PolyAsignal;
use Caftan::Parser::Blat;

use Caftan::EnsemblAPI::Comparison;
use Caftan::EnsemblAPI::EnsemblData;
use Caftan::EnsemblAPI::EnsemblData::EnsemblcDNA;

##############################
# INPUT
##############################
#-  multiple BLAT file in PSL format
my $blat_file = $ARGV[0];
die ("usage: $0 <infile-psl>\n") unless -r $blat_file;

# - multiple PolyaSignal file
my $polyasignal_file = $ARGV[1];
die ("usage: $0 <infile-polyasignal>\n") unless -r $polyasignal_file;

# - Output file names

# contains the annotation from the selected
# database to compare
my $vega_annot_summary = $ARGV[2]; 
die ("usage: $0 <infile-vega_annot_file>\n") unless  $vega_annot_summary;

# it will contain all refined blat mapping information
my $cdna_mapping = $ARGV[3]; 
die ("usage: $0 <infile-cdna_mapping >\n") unless $cdna_mapping;

# it will contain the comparison exon to exon between
# each cdna and each of the  overlapping exons found in the selected db
my $vega_detail_annot = $ARGV[4];
die ("usage: $0 <infile-detail_file>\n") unless $vega_detail_annot;

# it will contain the complete xml output
my $xml_file = $ARGV[5];
die ("usage: $0 <infile-xml_file>\n") unless $xml_file;

my $evaluation_file = $ARGV[6];
die ("usage: $0 <infile-evaluation_file>\n") unless $evaluation_file;

my $ensembl_annot_summary = $ARGV[7]; 
die ("usage: $0 <infile-annot_file>\n") unless  $ensembl_annot_summary;

# it will contain the comparison exon to exon between
# each cdna and each of the  overlapping exons found in the selected db
my $ensembl_detail_annot = $ARGV[8];
die ("usage: $0 <infile-detail_file>\n") unless $ensembl_detail_annot;

# - organism, default human
my $org    =  $ARGV[9] ? $ARGV[9]:"human";
my $access =  $ARGV[10] ? $ARGV[10]:"remote";
# my $access =  $ARGV[10] ? $ARGV[10]:"local";

# Construct objects from the input
# Blat Obj
my $blat_obj = Caftan::Parser::Blat
    ->new(filename => $blat_file,
	  sorting => "matches");

my $source = $blat_obj->get_source();

# - get the psl pbject from the BLAT output
my $psl_obj = $blat_obj->get_psl_data();

# Polya Obj
my $polya_obj = Caftan::Parser::PolyAsignal
    ->new(filename =>$polyasignal_file );

##################################################
# The Blat list and the polya list do not have to be the same
# There might be sequences that are not mapped but do have a polya
# result, and might be sequences that are mapped but do not have polyasignal
# or tail and thus, they do not appear in the polya output
#
my $polya_seqlist = $polya_obj -> get_seq_list();
my $cdna_list = $psl_obj->get_seqlist();

my ($only_blat, $only_polyasignal) = &compare2lists($cdna_list,$polya_seqlist);


#############################################################


 
# Refined Blocks obj
my $refined_exons_obj = Caftan::RefineBlocks
    ->new('data' =>$psl_obj);

my $ensembldata_obj = Caftan::EnsemblAPI::EnsemblData
    ->new('cdna_data'      => $psl_obj,
	  'polya_data'     => $polya_obj,
	  'refined_exons'  => $refined_exons_obj,
	  'source'         => "ensembl",
	  'access'         => $access,
	  'org'            => $org 
	  );

my %caftan_test;
my ($classification_doc, $properties_doc);


# Create the Vega anensembl coordinates annotation objects
my $vegadb    = &Caftan::Access::get_db_name("vega",$org);
my $ensembldb =&Caftan::Access::get_db_name("ensembl", $org);
my $vega_annot_obj;

my @list2compare = @$cdna_list;

if ($vegadb){

    # - Up to now these module prints only to standard output
    $vega_annot_obj = Caftan::EnsemblAPI::Comparison
	->new('cdna_data'      => $blat_obj,
	      'list_2_compare' => \@list2compare,
	      'refined_exons'  => $refined_exons_obj,
	      'source'         => "vega",
	      'access'         => $access,
	      'org'            => $org );
}

else{
    $vega_annot_obj =&Caftan::Access::get_error_msg("vega");
    
}


my $ensembl_annot_obj = Caftan::EnsemblAPI::Comparison
    ->new('cdna_data'      => $blat_obj,
	  'list_2_compare' => \@list2compare,
	  'refined_exons'  => $refined_exons_obj,
	  'source'         => "ensembl",
	  'access'         => $access,
	  'org'            => $org );

my $evaluation_obj=  Caftan::Evaluation
    ->new();


for (my $i = 0; $i < scalar(@$cdna_list) ; $i++){
    # - the current cdna id
    my $cdna = $cdna_list ->[$i];

    # create the FeatureTest obj for this cdna
    my $cdnatest_obj = new Caftan::FeaturesTests($cdna);
    # Extract from all Ensembldata the object for the current cdna
    my $ensembl_obj = $ensembldata_obj->get_ensembl_cdna_obj ($cdna);

   ########### POLYA TAIL IN CDNA TEST ##############
    # polyA conext analysis in the cdna sequence
    &polya_info ($polya_obj, $cdna, $cdnatest_obj );
 
    ####### MAPPING TESTS ###########

    # - Get variable neeeded for the cdna_coverage test and the partial
    # - coverage tests
    my $mismatches     = $psl_obj->get_value_from_key($cdna, "mismatches");
    my $qSize          = $psl_obj->get_value_from_key($cdna,"qSize");
    my $qStart         = $psl_obj->get_value_from_key($cdna,"qStart");
    my $qEnd           = $psl_obj->get_value_from_key($cdna,"qEnd");
    #my $exon_sizes     = $psl_obj->get_filtered_esizes($cdna);
    my $exon_psl_sizes = $psl_obj->get_psl_block_esizes($cdna);
    my $exon_nr        = $psl_obj->get_psl_blockcount($cdna);
    # my $cdnalength     = $psl_obj->get_cdnalength($cdna);
    
    # - features
    $cdnatest_obj->test("single_exon_test", $exon_nr);
    $cdnatest_obj->test("multi_exon_test", $exon_nr);
    $cdnatest_obj->test("exon_nr_test", $exon_nr);
    $cdnatest_obj->test("cdna_length_test",$qSize );
    $cdnatest_obj->test("delta5",$qStart);
    $cdnatest_obj->test("delta3",$qSize,$qEnd );
 
    # $cdnatest_obj->test("delta3",$qSize,$qEnd,$polyA_length );
    $cdnatest_obj->test("deltaint",$qStart,$qEnd,$exon_psl_sizes);

    # - execute the tests
    my $delta3   = $cdnatest_obj->test("delta3");
    my $delta5   = $cdnatest_obj->test("delta5");
    my $deltaint = $cdnatest_obj->test("deltaint");
    
    $cdnatest_obj->test("cdna_coverage_test",$mismatches,$qSize );
    $cdnatest_obj->test("utr5_map_test", $delta5 );
    $cdnatest_obj->test("utr3_map_test", $delta3 );
    $cdnatest_obj->test("int_map_test", $deltaint);

    # -get results from the partial mapping tests
    my $utr5_map_test = $cdnatest_obj->test("utr5_map_test");
    my $utr3_map_test = $cdnatest_obj->test("utr3_map_test");
    my $int_map_test  = $cdnatest_obj->test("int_map_test");

    # - execute the total mapping test
    $cdnatest_obj->test("total_map_test",$utr5_map_test,$utr3_map_test,$int_map_test); 
   
    # - get cpg island information from ensembl and perform the test
    my $cpg = $ensembl_obj->cpg();
    $cdnatest_obj->test("cpg_test", $cpg );

    # - these repeats touch the last 50 pb od the last cdna exon and
    # - the next 50 pb in the genome
    my $lastexon_repeats = $ensembl_obj->repeats_in_lastexon();
    if($lastexon_repeats){
	$cdnatest_obj->test("last_exon_repeat_test", $lastexon_repeats );

	# Get from ensembl obj the last exon region Repeats information
	my $le_lc_repeats = $ensembl_obj
	    ->repeats_type("Low_complexity","last_exon");
	my $le_s_repeats  = $ensembl_obj
	    ->repeats_type("Simple_repeat","last_exon");
	my $le_c_repeats  = $ensembl_obj
	    ->repeats_type("Complex_repeat","last_exon");

	my $le_other_repeats  = $ensembl_obj
	    ->repeats_type("Other_repeat","last_exon");

	$cdnatest_obj->test("last_exon_LCR_test",$le_lc_repeats );
	$cdnatest_obj->test("last_exon_SR_test",$le_s_repeats );
	$cdnatest_obj->test("last_exon_CR_test",$le_c_repeats );
	$cdnatest_obj->test("last_exon_otherR_test",$le_other_repeats );
	
	$cdnatest_obj->test("last_exon_Alu_test", $le_c_repeats );
	$cdnatest_obj->test("last_exon_L1_test", $le_c_repeats );
	$cdnatest_obj->test("last_exon_SVA_test", $le_c_repeats );
	$cdnatest_obj->test("last_exon_LTR_test", $le_c_repeats );
	$cdnatest_obj->test("last_exon_ScRNA_test", $le_c_repeats );
	$cdnatest_obj->test("last_exon_otherCR_test", $le_c_repeats );

	my $end3_R_type = $cdnatest_obj->get_end3_R_type();
	$cdnatest_obj->test("end3_R_type_test",$end3_R_type);

    }

    my $upstream_repeats = $ensembl_obj->repeats_upstream();
    if(defined $upstream_repeats){

	# Get from ensembl obj the last exon region Repeats information
	my $le_lc_repeats = $ensembl_obj
	    ->repeats_type("Low_complexity","upstream");
	my $le_s_repeats  = $ensembl_obj
	    ->repeats_type("Simple_repeat","upstream");
	my $le_c_repeats  = $ensembl_obj
	    ->repeats_type("Complex_repeat","upstream");

	my $le_other_repeats  = $ensembl_obj
	    ->repeats_type("Other_repeat","upstream");

	$cdnatest_obj->test("upstream_LCR_test",$le_lc_repeats );
	$cdnatest_obj->test("upstream_SR_test",$le_s_repeats );
	$cdnatest_obj->test("upstream_CR_test",$le_c_repeats );
	$cdnatest_obj->test("upstream_otherR_test",$le_other_repeats );
	
	$cdnatest_obj->test("upstream_Alu_test", $le_c_repeats );
	$cdnatest_obj->test("upstream_L1_test", $le_c_repeats );
	$cdnatest_obj->test("upstream_SVA_test", $le_c_repeats );
	$cdnatest_obj->test("upstream_LTR_test", $le_c_repeats );
	$cdnatest_obj->test("upstream_ScRNA_test", $le_c_repeats );
	$cdnatest_obj->test("upstream_otherCR_test", $le_c_repeats );
	my $upstream_R_type = $cdnatest_obj->get_upstream_R_type();
	$cdnatest_obj->test("upstream_type_test",$upstream_R_type);

    }

    my $downstream_repeats = $ensembl_obj->repeats_downstream();
    if(defined $downstream_repeats){

	# Get from ensembl obj the last exon region Repeats information
	my $le_lc_repeats = $ensembl_obj
	    ->repeats_type("Low_complexity","downstream");
	my $le_s_repeats  = $ensembl_obj
	    ->repeats_type("Simple_repeat","downstream");
	my $le_c_repeats  = $ensembl_obj
	    ->repeats_type("Complex_repeat","downstream");

	my $le_other_repeats  = $ensembl_obj
	    ->repeats_type("Other_repeat","downstream");

	$cdnatest_obj->test("downstream_LCR_test",$le_lc_repeats );
	$cdnatest_obj->test("downstream_SR_test",$le_s_repeats );
	$cdnatest_obj->test("downstream_CR_test",$le_c_repeats );
	$cdnatest_obj->test("downstream_otherR_test",$le_other_repeats );
	
	$cdnatest_obj->test("downstream_Alu_test", $le_c_repeats );
	$cdnatest_obj->test("downstream_L1_test", $le_c_repeats );
	$cdnatest_obj->test("downstream_SVA_test", $le_c_repeats );
	$cdnatest_obj->test("downstream_LTR_test", $le_c_repeats );
	$cdnatest_obj->test("downstream_ScRNA_test", $le_c_repeats );
	$cdnatest_obj->test("downstream_otherCR_test", $le_c_repeats );

	my $downstream_R_type = $cdnatest_obj->get_downstream_R_type();
	$cdnatest_obj->test("downstream_type_test",$downstream_R_type);

    }


    
    ####### SPLICING SITES TESTS #################

    # cdna splicing sites analysis (NOT BOOLEAN)
    my $dapairs = $ensembl_obj->ssites();

    $cdnatest_obj->test("splice_sites_test",$dapairs );

    my $single_exon = $cdnatest_obj->test("single_exon_test");

    # - a single exon does not have splicing sites.
    # - Make splicing site tests only for multi_exon cdnas
    if (!$single_exon){

        # features
	$cdnatest_obj->test("number_ss_test",$dapairs );
	$cdnatest_obj->test("number_canss_test",$dapairs );
	$cdnatest_obj->test("number_noncanss_test",$dapairs );
	$cdnatest_obj->test("number_antisensess_test",$dapairs );
	$cdnatest_obj->test("number_u12ss_test",$dapairs  );
	$cdnatest_obj->test("number_unknownss_test",$dapairs );

        # tests
	$cdnatest_obj->test("canonical_sstest",$dapairs );
	$cdnatest_obj->test("non_cano_sstest",$dapairs );
	$cdnatest_obj->test("antisense_sstest",$dapairs );
	$cdnatest_obj->test("u12_sstest",$dapairs  );
	$cdnatest_obj->test("unknown_sstest",$dapairs  );

	my $splice_sites     = $cdnatest_obj->test("splice_sites_test");
	my $canonical_sstest = $cdnatest_obj->test("canonical_sstest");
	my $non_cano_sstest  = $cdnatest_obj->test("non_cano_sstest");
	my $u12_sstest       = $cdnatest_obj->test("u12_sstest");
	my $antisense_sstest = $cdnatest_obj->test("antisense_sstest");
	my $unknown_sstest   = $cdnatest_obj->test("unknown_sstest");
	
	$cdnatest_obj->test("cdna_ss_type", $canonical_sstest,$non_cano_sstest,
			    $u12_sstest,$antisense_sstest,$unknown_sstest);

	my $number_ss  = $cdnatest_obj->test("number_ss_test"); 
	my $can        = $cdnatest_obj->test("number_canss_test");
	my $non_can    = $cdnatest_obj->test("number_noncanss_test");
	my $u12        = $cdnatest_obj->test("number_u12ss_test");
	my $antisense  = $cdnatest_obj->test("number_antisensess_test");
	my $unknown    = $cdnatest_obj->test("number_unknownss_test");

	
	$cdnatest_obj
	    ->test("ss_score",$number_ss,$can,$non_can,$u12,$antisense,$unknown);

    }

    ########### POLYA TAIL IN GENOME TEST ##############
    # polyA in genomic sequence
    my $ge_polya = $ensembl_obj->genomic_polyA();
    $cdnatest_obj->test("genomic_polya_test",$ge_polya );
   
    ###### Contamination Tests ###############
    my $signal     = $cdnatest_obj->test("polya_signal_test");
    my $tail       = $cdnatest_obj->test("polya_tail_test");
    my $gen_polya  = $cdnatest_obj->test("genomic_polya_test");
    my $end3_CR    = $cdnatest_obj->test("last_exon_CR_test");

    # - PolyA contamination
    $cdnatest_obj->test("A_contamination_test",
			$signal,$tail,$gen_polya,$end3_CR,$exon_nr);

    # - Repeat contamination
    $cdnatest_obj->test("R_contamination_test",
			$signal,$tail,$gen_polya,$end3_CR,$exon_nr);

    # - Mixed contamination
    $cdnatest_obj->test("Mixed_contamination_test",$signal,$gen_polya,$end3_CR);

    my $ac = $cdnatest_obj->test("A_contamination_test");
    my $rc = $cdnatest_obj->test("R_contamination_test");
    my $mc = $cdnatest_obj->test("Mixed_contamination_test");

    $cdnatest_obj->test("No_contamination_test",$ac,$rc,$mc);


    my $cont = $cdnatest_obj->test("No_contamination_test");
    $cdnatest_obj->test("contamination_type_test",$ac,$rc,$mc) if $cont;


    # - Registers the cdna with one of the labels defined in the 
    # - sub classify() that is called in sub register(); sub classify belongs to
    # - the package Caftan::FeatureTest
my ($vega_score,$vega_name,$vega_status);
  

    if ($vega_annot_obj ne "The corresponding vega database for your selected organism ist not available"){
         $vega_score = $vega_annot_obj
	               ->get_best_transcript_score($cdna);

         $vega_name = $vega_annot_obj
	              ->get_best_transcript_name($cdna);

         $vega_status = $vega_annot_obj
                      ->get_best_transcript_status($cdna);


    }else {
           $vega_score = 0;
           $vega_name = "none";
           $vega_status= "none";
          }

    $cdnatest_obj->test("vega_best_transcript_score_test",$vega_score);
    $cdnatest_obj->test("vega_best_transcript_status_test",$vega_status);
    $cdnatest_obj->test("vega_best_transcript_name_test",$vega_name);

   

  # Also for ENSEMBL. Vega uses the NCBI35 assembly, this will change in the future
  # but now affects to a couple of chromosomes. Thus we have to use both references

    my $ensembl_score =  $ensembl_annot_obj
	->get_best_transcript_score($cdna);

    my $ensembl_name =  $ensembl_annot_obj
	->get_best_transcript_name($cdna);

    my $ensembl_status =  $ensembl_annot_obj
    ->get_best_transcript_status($cdna);

    $cdnatest_obj->test("ensembl_best_transcript_score_test",$ensembl_score);
    $cdnatest_obj->test("ensembl_best_transcript_status_test",$ensembl_status);
    $cdnatest_obj->test("ensembl_best_transcript_name_test",$ensembl_name);


    $evaluation_obj->register($cdnatest_obj);
    
    
    
}

$evaluation_obj->reset_counter();

# - here comes the classification tab delimited
my $evaluation_txt =  Caftan::Output::Caftan2text
    ->evaluation2tab($evaluation_obj);

#my @list2compare = $evaluation_obj->get_all_names();

# - produce the xml output about the quality of the cdna
my $xml = Caftan::Output::Caftan2xml
    ->to_xml($evaluation_obj, $vega_annot_obj,$ensembl_annot_obj,$refined_exons_obj, $blat_obj);


my ($vega_summary,$ensembl_summary,$cdna_table,$vega_detail,$ensembl_detail) = 
    Caftan::Output::Caftan2text->annot2tab
    ($evaluation_obj,$vega_annot_obj,$ensembl_annot_obj,$refined_exons_obj, $blat_obj);


my $date = &current_time();
my $statement1 = &Caftan::Access::get_statement("annotation");
my $statement2 = &Caftan::Access::get_statement("cdnas");
my $statement3 = &Caftan::Access::get_statement("details");
my $statement4 = &Caftan::Access::get_statement("evaluation");

my $fh1 = new FileHandle ">$vega_annot_summary";
my $fh2 = new FileHandle ">$cdna_mapping";
my $fh3 = new FileHandle ">$vega_detail_annot";
my $fh4 = new FileHandle ">$xml_file" ;
my $fh5 = new FileHandle ">$evaluation_file";
my $fh6 = new FileHandle ">$ensembl_annot_summary";
my $fh7 = new FileHandle ">$ensembl_detail_annot";


&add_source_and_date($fh1,$date,$source,$statement1,$vega_summary, $vegadb);  
# &add_source_and_date($fh2,$date,$source,$statement2,$cdna_table);  
&add_source_and_date($fh3,$date,$source,$statement3,$vega_detail,$vegadb);  
&add_source_and_date($fh5,$date,$source,$statement3,$evaluation_txt);  

&add_source_and_date($fh6,$date,$source,$statement1,$ensembl_summary, $ensembldb); 
&add_source_and_date($fh7,$date,$source,$statement3,$ensembl_detail,$ensembldb );  
&add_info_fh2($fh2,$only_blat, $only_polyasignal, $date,$source,$statement2,$cdna_table);  

# -- Create the list of parameters for the xml output
my $param;

$param = &add_parameter( data  => $param,
			 key   => "organism",
			 value => $org);

$param = &add_parameter( data  => $param,
			 key   => "vega_database",
			 value => $vegadb);

$param = &add_parameter( data  => $param,
			 key   => "ensembl_database",
			 value => $ensembldb);

my $nr_of_cdnas = @{$cdna_list};

$param = &add_parameter( data  => $param,
			 key   => "cdna_nr",
			 value => $nr_of_cdnas);

my $param_to_xml = &param_to_xml ('data' => $param);
&add_only_data($fh4, $param_to_xml,$xml);


1;

sub param_to_xml{
    my $args  = args2hash (@_);
    my @param = @{$args->{'data'}} ;
    my $href;
    my $doc;
    
   my $header = <<XML_ENTRY;
   <parameters>
XML_ENTRY
 
   my $footer = <<XML_ENTRY;
      </parameters>
XML_ENTRY
 
   my $doc .= $header;
    # print the whole thing with refs
    for $href (@param ) {
	for $_ ( keys % $href ) {
	    my $key = $_;
	    my $xml =<<XML_ENTRY;
	    <$key>$href->{$key}</$key>
XML_ENTRY
	    $doc .=$xml;

       }
    
    }
    $doc .= $footer;
    return $doc;

}

sub add_parameter{

    my $args  = &args2hash (@_);
    my $param = $args->{'data'};
    my $key = $args->{'key'};
    my $value = $args->{'value'};

   # return if exists( $param->{$key} );
   # my $hash = {$key=> $value};
    
    push (@{$param}, {$key=> $value});
    return $param;
}

sub args2hash {
    my @args = @_;

    my ($i, %args);

    # -- remove leading '-' chars from option names
    for ($i = 0; $i < @args; $i+=2) {
	$args[$i] =~ s/^-+//;
    }

    %args = @args;

    return \%args;
}
sub current_time {
    return strftime ('%B %d, %Y %R %Z', localtime());
}

sub add_source_and_date {

    my ($fh, $date, $source, $statement, $data, $db) = @_;
   
    print $fh "DESCRIPTION:$statement\n" if $statement;
    print $fh "RESULTS FOR: $source\nDate: $date\n" if ($data && $source);
    print $fh "DATABASE:$db\n" if $db;
    print $fh "DATA:\n$data\n";
   

    $fh->close;
}

sub add_only_data{

    my ($fh, $data, $data2) = @_;
    print $fh "DATA:\n$data\n$data2\n";
    $fh->close;
}
sub add_info_fh2{

    my ($fh, $list1, $list2, $date,$source, $statement, $data, $db) = @_;

    print $fh "$statement\n" if $statement;
    print $fh "RESULTS FOR: $source\nDate: $date\n" if ($data && $source);
    print $fh "DATABASE:$db\n" if $db;
    print $fh "DATA:\n$data\n";

    my @blat = @$list1;
    my @polya = @$list2;

    print $fh "cDNAs NOT mapped to the genome\n";
    my $cntr2;
    my $i;
    for $i (0..$#polya){
	print $fh $polya[$i],"\n";
	$cntr2++;
    }
    print $fh $cntr2,"\n";


    print $fh "cDNAs Mapped but with no Polyasignal output\n";
    my $cntr1;
    my $i;
    for $i (0..$#blat){
	print $fh $blat[$i],"\n";
	$cntr1++;
    }
    print $fh $cntr1,"\n";
    
    $fh->close;
}

sub polya_info{


    my ($polya_obj, $cdna,$cdnatest_obj ) = @_;

    # only for the test version with VEGA genes
    $cdna=~s/(\w+\.\d+\|)//;

    # Before each new sequence will be analized make sure
    # that the hit counter is set to cero
    $polya_obj->reset_hitcounter();
    my ($signal_type,$signal,$polyA_site,$polyA_length);
    # this loop return all possible hits, starting with the 
    # cannonical first, after the no cannonical an later only hit with polya tail 
    # and not signal
    my @arr;
    my $firsthit = 1;
    while ( my $hit = $polya_obj->get_nexthit_for($cdna)){

  
	     $signal_type = $hit ->{'signal_type'};  
	     $signal       = $hit ->{'polyA_signal'};
	     $polyA_site   = $hit ->{'polyA_site'};
	     $polyA_length = $hit ->{'polyA_len'};

	     push (@arr, $signal_type);
	    
             # - only for the very best hit. 
	     if ($firsthit == 1){
		 # if there is a signal
		 if ($signal_type ne "nosignal"){

		     $cdnatest_obj->test("polya_signal_test",$signal );
		     $cdnatest_obj->test("signal_string_test",$signal );
		     $cdnatest_obj->test("polya_signal_type_test",$signal_type );
		 } else { # if no signal
		     my $nosignal;
		     $cdnatest_obj->test("polya_signal_test",$nosignal );
		     $cdnatest_obj->test("signal_string_test",$nosignal );
		     $cdnatest_obj->test("polya_signal_type_test",$signal_type );
	
		 }
                 # if the polyA length is longer than 8 As
		 if ($polyA_length >= 8){
		     $cdnatest_obj->test("polya_site_test",$polyA_site );
		     $cdnatest_obj->test("polya_tail_test",$polyA_length );
		 }else {
		     $cdnatest_obj->test("polya_site_test",undef );
		     $cdnatest_obj->test("polya_tail_test",0 )

		     }
		 $firsthit = 0;


	     } # end only for the very best hit


     } # end while
# This is for the sequences that polyasignal did not find anything and thus
# they do not appear in the polyasignal output

    if ($firsthit == 1){
	# there are no results for this
	$cdnatest_obj->test("polya_signal_test",$signal );
	$cdnatest_obj->test("signal_string_test",$signal );
	# new todo do
	$cdnatest_obj->test("polya_signal_type_test","nosignal");
	$cdnatest_obj->test("polya_site_test",undef );
	$cdnatest_obj->test("polya_tail_test",0 );
	$cdnatest_obj->test("nr_signal_test",0 );
    }
    else{
	my $nr_hits = 0;

	foreach my $item (@arr){
	    $nr_hits++ if ($item ne "nosignal");
	}
	$cdnatest_obj->test("nr_signal_test",$nr_hits );
    }

    my ($cannonical, $can_a, $can_b, $can_c);
    foreach my $elem (@arr){
	$cannonical++ if ($elem eq "canonical");
	$can_a++      if ($elem eq "non-can_a");
	$can_b++      if ($elem eq "non-can_b");
	$can_c++      if ($elem eq "non-can_c");
    }
  

    $cdnatest_obj->test("can_signal_test",$cannonical );
    $cdnatest_obj->test("non_cana_signal_test",$can_a );
    $cdnatest_obj->test("non_canb_signal_test",$can_b );
    $cdnatest_obj->test("non_canc_signal_test",$can_c );
    


}


sub get_nosignal_list{
    
    my ($polya_obj) = @_;

    my $seqlist = $polya_obj->get_seq_list();

    my @list;

    foreach my $elem (@$seqlist){
	
	my $firsthit = $polya_obj->get_nexthit_for($elem);
	
	if (defined $firsthit){
	    
	    my  $signals_type = $firsthit ->{'signal_type'};  
	    
	    push( @list, $elem)if ($signals_type eq "nosignal");
	}
    } # end of checking the hit list
    return (@list);
}


#######OUTPUT SUBROUTINEs #######


   ####### REPEATS TESTS  #################

 #  # Get from ensembl obj the cdna upstream region Repeats information
 #   my $lc_repeats = $ensembl_obj
 #	->repeats_type("Low_complexity","upstream");
 #   my $s_repeats  = $ensembl_obj
 #	->repeats_type("Simple_repeat","upstream");
 #   my $c_repeats  = $ensembl_obj
 #	->complex_repeats("upstream");
 #   # perform the cdna upstream region repeat tests
 #   $cdnatest_obj->test("upstream_LCR_test",$lc_repeats );
 #   $cdnatest_obj->test("upstream_SR_test", $s_repeats );
 #   $cdnatest_obj->test("upstream_CR_test", $c_repeats );
 #
 #   # Get from ensembl obj the cdna downstream region Repeats information
 #   my $lc_repeats = $ensembl_obj
 #	->repeats_type("Low_complexity","downstream");
 #   my $s_repeats  = $ensembl_obj
 #	->repeats_type("Simple_repeat","downstream");
 #   my $c_repeats  = $ensembl_obj
 #	->complex_repeats("downstream");
 #   # perform the cdna downstream region repeat tests
 #   $cdnatest_obj->test("downstream_LCR_test",$lc_repeats );
 #   # - if the otest before is possitive the cdna has RContamination
 #   $cdnatest_obj->test("downstream_SR_test", $s_repeats );
 #   # complex repeats analysis
 #   $cdnatest_obj->test("downstream_CR_test", $c_repeats );
 #   $cdnatest_obj->test("downstream_L1_test", $c_repeats );
 #   $cdnatest_obj->test("downstream_SVA_test", $c_repeats );
 #   $cdnatest_obj->test("downstream_LTR_test", $c_repeats );
 #   $cdnatest_obj->test("downstream_Alu_test", $c_repeats );
 #   $cdnatest_obj->test("downstream_scRNA_test", $c_repeats );
sub compare2lists{

    my ($cdnalist, $polyalist) = @_;
    my %seen;
    my @blat_only;

    @seen{@$cdnalist}=();

    foreach my $item (@$cdnalist){
	push(@blat_only, $item)unless exists $seen{$item};
    }
    print "cDNAs that are mapped to the genome but not have PolyAsignal output\n";
    my $cntr1;
    my $i;
    for $i (0..$#blat_only){
	print $blat_only[$i],"\n";
	$cntr1++;
    }
    my %otherlist;
    my @polyalist_only;
    @otherlist{@$cdnalist}=();
    
    foreach my $item (@$polyalist){
	push(@polyalist_only, $item)unless exists $otherlist{$item};
    }
    print "cDNAs that are not mapped to the genome but have PolyAsignal output\n";
    my $cntr2;
    my $j;
    for $j (0..$#polyalist_only){
	print $polyalist_only[$j],"\n";
	$cntr2++;
    }
    my %isect;
    my @union;
    my @isect=@union=();
    my %union=%isect= ();
    foreach my $e(@$cdnalist,@$polyalist){
	$union{$e}++ && $isect{$e}++}
    @isect = keys %isect;
    
    print "intesection\n";
    my $cntr3;
    my $i;
    for $i (0..$#isect){
	print $isect[$i],"\n";
	$cntr3++;
    }

    print "\t$cntr1\t$cntr2\t$cntr3\n";
    return (\@blat_only,\@polyalist_only);

}
