# Supplementary material for: CAFTAN: a tool for fast mapping, and quality assessment of cDNAs
Source: BMC Bioinformatics. 2006 Oct 25;7:473. doi: 10.1186/1471-2105-7-473 (PMC1636072; doi:10.1186/1471-2105-7-473)
Supplement: Additional File 1 — CPAN distribution of the CAFTAN software [file 1471-2105-7-473-S1.gz › Bio-Caftan-0.01/Caftan.pm]

package Bio::Caftan;

use 5.006;
use strict;
use warnings;

require Exporter;

our @ISA = qw(Exporter);

# Items to export into callers namespace by default. Note: do not export
# names by default without a very good reason. Use EXPORT_OK instead.
# Do not simply export all your public functions/methods/constants.

# This allows declaration	use Bio::Caftan ':all';
# If you do not need this, moving things directly into @EXPORT or @EXPORT_OK
# will save memory.
our %EXPORT_TAGS = ( 'all' => [ qw(
	
) ] );

our @EXPORT_OK = ( @{ $EXPORT_TAGS{'all'} } );

our @EXPORT = qw(
	
);
our $VERSION = '0.01';


# Preloaded methods go here.

1;
__END__
# Below is stub documentation for your module. You better edit it!

=head1 NAME

Bio::Caftan - Perl extension for Caftan

=head1 SYNOPSIS

  use Bio::Caftan;
  

=head1 DESCRIPTION

Bio::Caftan, is a library for the quality analysis of cDNAs

CAFTAN is based on the use of BLAT cDNA mapping the genome assembly,
and the analysis of their genomic context. It uses sequence features
like the presence and type of polyA-signals, inner and flanking
repeats, the GC-content, splice site types, etc. All these features
are evaluated in different tests that classify cDNAs into several
groups according to their sequence quality. Additionally, CAFTAN
compares the coordinates of mapped cDNAs with the genomic coordinates
of a reference set from public available resources (e.g., VEGA,
ENSEMBL) providing detailed information about the overlapping exons
and structural classification of cDNAs with respect to the reference
set of splice variants.

CAFTAN results are divided in different outputs tables. There is a
main ´Evaluation¡ output that classifies the cDNAs according to
their sequence quality and the presence/lack of certain features as
described above. The ´Mapping output¡ contains the exact mapping of
the cDNAs to the selected genome.  The mapping is performed using a
pre-computed BLAT result (that can be given by the user) and an
exon-refinement algorithm. It contains also the number, length, and
position of the exons. The ´Vega annotation´ and ´Ensembl annotation¡
outputs describe detailed information about the genes and transcripts
in Vega/Ensembl overlapping with the analysed cDNAs. This file
includes for each overlapping gene and transcript a quality score
based on the number of shared positions over the total length of the
overlapping annotated gene/transcript. The table also contains the
gene identifiers, begin, end, chromosome, exons number, shared exons
and missed exons. The ´Vega detailed annotation´ and ´Ensembl detailed
annotation¡ reports contain the same information on the exon level
plus positional differences between hand annotated vega exons and
query cDNA exons.  Additionally is provided an XML
output containing all relevant information obtained in the
process. This XML file can be used for further analysis (i.e., direct
integration in user's databases, additional pipeline analysis).

=head2 INSTALLATION

To install this module type the following:

   perl Makefile.PL
   make
   make test
   make install

=head2 DEPENDENCIES

This module requires these other modules and libraries:

bioperl-1.2(or greater)
Ensembl

The modules can be obtained via anonymous CVS as described
in http://www.ensembl.org/Docs/linked_docs/ensembl_tutorial.pdf . 

Take into account that the branch of Ensembl code that you use should
correspond to the version of the Ensembl database that you are
using. For example if you are using the database
homo_sapiens_core_29_35b, you should use the branch ensembl-29.

Since database versions change frequently and old versions become
unavailable you should use the most recent numbers from
http://www.ensembl.org/Homo_sapiens. 

The /lib/Caftan/Config.pm contain the sources for the different
genomes, and there is where you should change the databases version
numbers
(e.g. 'human' => homo_sapiens_core_29_35b'). 


You need to install the ENSEMBL API as described in  
http://www.ensembl.org/Docs/linked_docs/ensembl_tutorial.pdf .
If  you do not install this library in the standard path
do not forget to indicate when setting PERL5LIB

=head2 SCRIPT COMMANAD LINE

Input Files: You have to provide them

a)BLAT output

b) Polyasignal output (programmed in EMBOSS), you can obtain it from
the author <c.delval@dkfz.de> Coral del Val. This program searches for
polyA-signals and polyA-tails in the cDNAs using appropriate regular
expressions


Output files:
1): Vega annotation output filename
2): Mapping output  output filename
3): Vega detailed annotation output filename
4): XML output filename
5): Evaluation output filename
6): Ensembl annotation output
7): Ensembl detailed annotation output

=head2 Parameters:

organism: by default "human". Check the list of available organisms in
	  Bio::Caftan::Config

access: "remote" or "local". Default "remote". If you choose local remenber that
        you have to install all databases first. If you choose remote you can access
        directly the ENSMBL repository

How to call the command line:
You need to give the command line in the following order

%perl Caftan.pl parameters

Required parameters

ARGV[0]: BLAT file
ARGV[1]: Polyasignal file
ARGV[2]: Vega annotation output filename
ARGV[3]: Mapping output  output filename
ARGV[4]: Vega detailed annotation output filename
ARGV[5]: XML output filename
ARGV[6]: Evaluation output filename
ARGV[7]: Ensembl annotation output
ARGV[8]: Ensembl detailed annotation output

Optional Parameters

ARGV[0]: organism
ARGV[0]: access


=head2 EXPORT

None by default.


=head1 AUTHOR

C.del Val, E<lt>delval@dkfz.deE<gt>
P. Ernst, E<lt>p.ernst@dkfz.deE<gt>
=head1 SEE ALSO

L<perl>.

=cut
